# Supplementary material for: Genetic parameters for milk urea and its relationship with milk yield and compositions in Holstein dairy cows
Source: PLoS One. 2021 Jun 18;16(6):e0253191. doi: 10.1371/journal.pone.0253191 (PMC8213141; doi:10.1371/journal.pone.0253191)
Supplement: S1 Dataset — (TXT) [file pone.0253191.s001.txt]

id byear bmonth bday parity cyear cmonth cday herd tyear tmonth tday my fp fy pp py scc urea lp ly mt dim
44 2015 3 17 1 2017 6 4 5 2017 7 2 26.3 3.96 1.04148 3.35 0.88105 1.71369581484336 26 4.62 1.21506 9 28.5
44 2015 3 17 1 2017 6 4 5 2017 8 4 32.1 3.52 1.12992 3.26 1.04646 0.604071323668861 26 4.7 1.5087 9 61
44 2015 3 17 1 2017 6 4 5 2017 9 7 31.7 3.54 1.12218 3.14 0.99538 -0.0588936890535687 21 4.61 1.46137 9 94.5
44 2015 3 17 1 2017 6 4 5 2017 10 11 33.1 3.99 1.32069 3.29 1.08899 -0.473931188332412 27 4.56 1.50936 9 129
44 2015 3 17 1 2017 6 4 5 2017 11 14 34.5 3.71 1.27995 3.29 1.13505 -0.321928094887362 22 4.46 1.5387 9 162.5
44 2015 3 17 1 2017 6 4 5 2017 12 17 31.8 4.18 1.32924 3.38 1.07484 0.356143810225275 27 4.5 1.431 9 196
44 2015 3 17 1 2017 6 4 5 2018 1 20 29 4.19 1.2151 3.48 1.0092 0.941106310946431 26 4.55 1.3195 9 228.5
44 2015 3 17 1 2017 6 4 5 2018 2 23 25.1 4.47 1.12197 3.55 0.89105 0.163498732282879 25 4.6 1.1546 9 262
91 2014 2 11 1 2016 2 28 45 2016 3 16 27.3 5.34 1.45782 3.63 0.99099 2.60407132366886 19 4.63 1.26399 9 18.5
91 2014 2 11 1 2016 2 28 45 2016 4 23 38.1 3.97 1.51257 3.14 1.19634 1.31034012061215 16 4.63 1.76403 9 56
91 2014 2 11 1 2016 2 28 45 2016 5 31 35.2 4.29 1.51008 3.14 1.10528 1.31034012061215 21 4.66 1.64032 9 94.5
91 2014 2 11 1 2016 2 28 45 2016 7 1 34.7 3.28 1.13816 3.29 1.14163 -0.0588936890535687 10 4.66 1.61702 9 125.5
91 2014 2 11 1 2016 2 28 45 2016 8 9 34 3.62 1.2308 3.54 1.2036 -0.643856189774725 20 4.68 1.5912 9 164
91 2014 2 11 1 2016 2 28 45 2016 9 8 23.4 3.95 0.9243 3.51 0.82134 -0.184424571137427 25 4.46 1.04364 9 193.5
91 2014 2 11 1 2016 2 28 45 2016 10 11 28.9 3.68 1.06352 3.78 1.09242 -1.32192809488736 20 4.54 1.31206 9 227
91 2014 2 11 1 2016 2 28 45 2016 11 15 29 4.32 1.2528 3.86 1.1194 0.163498732282879 17 4.4 1.276 9 261.5
91 2014 2 11 1 2016 2 28 45 2016 12 22 32.5 4.32 1.404 3.77 1.22525 0.356143810225275 19 4.38 1.4235 9 299
91 2014 2 11 1 2016 2 28 45 2017 1 26 28.5 4.48 1.2768 3.76 1.0716 0.263034405833794 15 4.31 1.22835 9 332.5
91 2014 2 11 2 2017 4 30 45 2017 5 13 37.3 4.62 1.72326 3.61 1.34653 0.941106310946431 9 4.55 1.69715 9 13.5
91 2014 2 11 2 2017 4 30 45 2017 6 20 48 2.83 1.3584 2.97 1.4256 -1.64385618977472 15 4.68 2.2464 9 51
91 2014 2 11 2 2017 4 30 45 2017 7 26 46.3 3.27 1.51401 3.19 1.47697 -0.836501267717121 23 4.66 2.15758 9 87.5
91 2014 2 11 2 2017 4 30 45 2017 8 26 40.4 3.31 1.33724 3.69 1.49076 2.28688114778816 12 4.42 1.78568 9 118
91 2014 2 11 2 2017 4 30 45 2017 9 30 43.8 3.04 1.33152 3.57 1.56366 -0.321928094887362 12 4.45 1.9491 9 152.5
91 2014 2 11 2 2017 4 30 45 2017 11 4 40 3.71 1.484 3.67 1.468 0.443606651475615 20 4.32 1.728 9 187.5
91 2014 2 11 2 2017 4 30 45 2017 12 7 39 4.12 1.6068 3.78 1.4742 0.604071323668861 20 4.38 1.7082 9 221
91 2014 2 11 2 2017 4 30 45 2018 1 11 37.2 4.33 1.61076 3.89 1.44708 0.0565835283663674 21 4.41 1.64052 9 254.5
91 2014 2 11 2 2017 4 30 45 2018 2 13 24.5 5.29 1.29605 4.12 1.0094 1.48542682717024 16 4.45 1.09025 9 287
105 2015 3 17 1 2017 3 23 26 2017 4 6 20.7 4.51 0.93357 3.33 0.68931 1.84799690655495 16 4.65 0.96255 2 13.5
105 2015 3 17 1 2017 3 23 26 2017 5 18 26.8 3.76 1.00768 3.49 0.93532 0.941106310946431 14 4.85 1.2998 2 56
105 2015 3 17 1 2017 3 23 26 2017 7 4 26.7 4.56 1.21752 3.65 0.97455 3.02856915219677 21 4.75 1.26825 2 103
105 2015 3 17 1 2017 3 23 26 2017 8 25 22.6 4.8 1.0848 3.94 0.89044 2 13 4.55 1.0283 2 154.5
105 2015 3 17 1 2017 3 23 26 2017 10 11 19.5 4.92 0.9594 4.23 0.82485 2.91073266190291 26 4.54 0.8853 2 201.5
105 2015 3 17 1 2017 3 23 26 2017 11 22 17.7 5.11 0.90447 4.26 0.75402 2.86393845042397 21 4.44 0.78588 2 243
105 2015 3 17 1 2017 3 23 26 2018 1 10 16 5.42 0.8672 4.33 0.6928 1.97085365434048 22 4.45 0.712 2 291
105 2015 3 17 1 2017 3 23 26 2018 2 21 14.2 5.94 0.84348 4.49 0.63758 2.81557542886257 27 4.44 0.63048 2 332.5
177 2014 7 2 1 2016 6 19 34 2016 7 1 26.5 3.63 0.96195 3.46 0.9169 0.879705766282288 23 4.54 1.2031 2 12.5
177 2014 7 2 1 2016 6 19 34 2016 7 29 29 3.23 0.9367 3.19 0.9251 3.04264433740849 29 4.84 1.4036 2 40.5
177 2014 7 2 1 2016 6 19 34 2016 8 25 30 3.76 1.128 3.45 1.035 1.11103131238874 39 4.64 1.392 2 67
177 2014 7 2 1 2016 6 19 34 2016 9 20 31 3.19 0.9889 3.38 1.0478 1.71369581484336 26 4.73 1.4663 2 92.5
177 2014 7 2 1 2016 6 19 34 2016 10 18 27.2 3.68 1.00096 3.6 0.9792 2.18903382439002 23 4.68 1.27296 2 121
177 2014 7 2 1 2016 6 19 34 2016 11 15 25.2 4.43 1.11636 3.82 0.96264 1.11103131238874 23 4.6 1.1592 2 148.5
177 2014 7 2 1 2016 6 19 34 2016 12 13 27.1 4.23 1.14633 3.67 0.99457 0.604071323668861 25 4.57 1.23847 2 177
177 2014 7 2 1 2016 6 19 34 2017 1 10 29.5 4.26 1.2567 3.72 1.0974 1.35614381022528 10 4.59 1.35405 2 203.5
177 2014 7 2 1 2016 6 19 34 2017 2 8 28.5 4.4 1.254 3.7 1.0545 0.0565835283663674 16 4.6 1.311 2 232
177 2014 7 2 1 2016 6 19 34 2017 3 7 28.3 4.34 1.22822 3.65 1.03295 0.748461233004035 14 4.64 1.31312 2 261.5
177 2014 7 2 2 2017 5 2 34 2017 5 31 43.8 3.35 1.4673 3.27 1.43226 0.879705766282288 28 4.86 2.12868 2 29
177 2014 7 2 2 2017 5 2 34 2017 6 27 46.7 3.05 1.42435 3.15 1.47105 2.54596836910529 21 4.7 2.1949 2 55.5
177 2014 7 2 2 2017 5 2 34 2017 7 25 49.8 2.59 1.28982 3.18 1.58364 0.941106310946431 15 4.78 2.38044 2 84
177 2014 7 2 2 2017 5 2 34 2017 8 22 46.2 2.96 1.36752 3.26 1.50612 -0.473931188332412 29 4.75 2.1945 2 111.5
177 2014 7 2 2 2017 5 2 34 2017 9 19 45.2 3.38 1.52776 3.44 1.55488 0.163498732282879 26 4.76 2.15152 2 139
177 2014 7 2 2 2017 5 2 34 2017 10 17 42.6 3.31 1.41006 3.49 1.48674 -0.643856189774725 24 4.75 2.0235 2 167.5
177 2014 7 2 2 2017 5 2 34 2017 11 14 36.6 3.89 1.42374 3.85 1.4091 0.526068811667588 26 4.69 1.71654 2 195
177 2014 7 2 2 2017 5 2 34 2017 12 12 33.7 4.29 1.44573 3.86 1.30082 3.17632277264046 22 4.57 1.54009 2 223.5
177 2014 7 2 2 2017 5 2 34 2018 1 23 26.8 3.77 1.01036 4 1.072 4.36737106564853 15 4.53 1.21404 2 264
177 2014 7 2 2 2017 5 2 34 2018 2 20 18.8 4.27 0.80276 4 0.752 1.11103131238874 23 4.67 0.87796 2 291.5
191 2015 4 8 1 2017 4 17 42 2017 4 23 21.5 6.39 1.37385 4.06 0.8729 4.67355642399014 16 4.42 0.9503 9 6
191 2015 4 8 1 2017 4 17 42 2017 5 20 33.8 3.69 1.24722 3.22 1.08836 3.26303440583379 28 4.94 1.66972 9 33.5
191 2015 4 8 1 2017 4 17 42 2017 6 17 35.5 4.49 1.59395 3.11 1.10405 3.83995958748953 27 4.84 1.7182 9 61
191 2015 4 8 1 2017 4 17 42 2017 7 15 34.9 4.6 1.6054 3.31 1.15519 4.20163386116965 30 4.65 1.62285 9 89.5
191 2015 4 8 1 2017 4 17 42 2017 8 15 27.2 4.68 1.27296 3.65 0.9928 4.22032995487956 30 4.68 1.27296 9 120
191 2015 4 8 1 2017 4 17 42 2017 9 8 25.1 4.89 1.22739 3.89 0.97639 3.72246602447109 25 4.57 1.14707 9 143.5
191 2015 4 8 1 2017 4 17 42 2017 10 9 24 5.23 1.2552 3.94 0.9456 3.9560566524124 20 4.53 1.0872 9 175
191 2015 4 8 1 2017 4 17 42 2017 11 4 24.7 5.46 1.34862 4.1 1.0127 3.7311832415722 20 4.42 1.09174 9 200.5
191 2015 4 8 1 2017 4 17 42 2017 12 4 24.4 5.55 1.3542 4.12 1.00528 4.31034012061215 20 4.53 1.10532 9 231
191 2015 4 8 1 2017 4 17 42 2018 1 9 24.6 8.29 2.03934 4.21 1.03566 3.25096157353322 16 4.38 1.07748 9 265.5
191 2015 4 8 1 2017 4 17 42 2018 2 6 20.4 5.14 1.04856 4.56 0.93024 4.6915341649192 22 4.55 0.9282 9 293
227 2013 4 15 1 2015 10 5 5 2016 1 28 36.4 4.28 1.55792 3.38 1.23032 0.526068811667588 24 4.61 1.67804 9 113.5
227 2013 4 15 1 2015 10 5 5 2016 3 2 34.6 4.04 1.39784 3.6 1.2456 0.941106310946431 21 4.73 1.63658 9 148.5
227 2013 4 15 1 2015 10 5 5 2016 4 7 33.8 4 1.352 3.57 1.20666 0.604071323668861 24 4.71 1.59198 9 184
227 2013 4 15 1 2015 10 5 5 2016 5 12 30.8 3.99 1.22892 3.48 1.07184 0.526068811667588 25 4.68 1.44144 9 219.5
227 2013 4 15 1 2015 10 5 5 2016 6 15 30.4 3.77 1.14608 3.38 1.02752 1.48542682717024 19 4.72 1.43488 9 253
227 2013 4 15 1 2015 10 5 5 2016 7 19 31.4 4.02 1.26228 3.42 1.07388 1.71369581484336 18 4.55 1.4287 9 287.5
227 2013 4 15 1 2015 10 5 5 2016 8 23 27 4.16 1.1232 3.78 1.0206 2.76553474636298 23 4.53 1.2231 9 322
227 2013 4 15 1 2015 10 5 5 2016 9 26 23.6 4.08 0.96288 3.67 0.86612 2.31034012061215 21 4.46 1.05256 9 355.5
227 2013 4 15 2 2017 1 16 5 2017 2 12 49.2 4.58 2.25336 3.3 1.6236 2.52606881166759 11 4.45 2.1894 9 26.5
227 2013 4 15 2 2017 1 16 5 2017 3 19 51.2 3.7 1.8944 3.31 1.69472 1.78240856492737 22 4.54 2.32448 9 64
227 2013 4 15 2 2017 1 16 5 2017 4 23 47 3.82 1.7954 3.32 1.5604 0.941106310946431 17 4.7 2.209 9 98.5
227 2013 4 15 2 2017 1 16 5 2017 5 30 46.4 3.72 1.72608 3.34 1.54976 1.56559717585423 34 4.59 2.12976 9 136
227 2013 4 15 2 2017 1 16 5 2017 7 2 32.4 3.85 1.2474 3.62 1.17288 3.82374936030827 28 4.57 1.48068 9 169
227 2013 4 15 2 2017 1 16 5 2017 8 4 28.8 3.74 1.07712 3.39 0.97632 3.05658352836637 15 4.66 1.34208 9 201.5
227 2013 4 15 2 2017 1 16 5 2017 9 7 27.2 4.35 1.1832 3.69 1.00368 4.02147972741045 23 4.5 1.224 9 235
227 2013 4 15 2 2017 1 16 5 2017 10 11 28.2 4.64 1.30848 3.84 1.08288 2.18903382439002 21 4.52 1.27464 9 269.5
227 2013 4 15 2 2017 1 16 5 2017 11 14 24.5 4.7 1.1515 3.8 0.931 4.26903314645524 14 4.47 1.09515 9 303
227 2013 4 15 2 2017 1 16 5 2017 12 17 25.1 4.75 1.19225 3.91 0.98141 2.92599941855622 9 4.56 1.14456 9 336.5
270 2015 5 30 1 2017 5 8 47 2017 5 22 28.6 4.14 1.18404 3.51 1.00386 1.05658352836637 15 4.74 1.35564 9 14
270 2015 5 30 1 2017 5 8 47 2017 7 5 36.9 2.99 1.10331 3.02 1.11438 -1.05889368905357 24 4.91 1.81179 9 58
270 2015 5 30 1 2017 5 8 47 2017 8 21 35.5 4.22 1.4981 3.11 1.10405 0.0565835283663674 32 4.62 1.6401 9 104.5
270 2015 5 30 1 2017 5 8 47 2017 10 5 31.8 3.93 1.24974 3.35 1.0653 1.05658352836637 22 4.58 1.45644 9 149.5
270 2015 5 30 1 2017 5 8 47 2017 11 19 29.3 4.23 1.23939 3.72 1.08996 1.84799690655495 20 4.5 1.3185 9 194
270 2015 5 30 1 2017 5 8 47 2018 1 5 25.4 4.53 1.15062 3.65 0.9271 2.23878685958712 17 4.48 1.13792 9 240
270 2015 5 30 1 2017 5 8 47 2018 2 18 13.9 5.5 0.7645 4.21 0.58519 3.58496250072116 31 4.4 0.6116 9 283.5
286 2014 4 12 1 2016 4 6 38 2016 5 3 37.4 4.41 1.64934 3.16 1.18184 1.05658352836637 25 4.77 1.78398 9 27.5
286 2014 4 12 1 2016 4 6 38 2016 5 31 43.4 3.73 1.61882 3 1.302 1.56559717585423 32 4.81 2.08754 9 55.5
286 2014 4 12 1 2016 4 6 38 2016 6 25 41.6 3.79 1.57664 3.06 1.27296 1.44360665147561 22 4.57 1.90112 9 80
286 2014 4 12 1 2016 4 6 38 2016 7 23 33.1 3.71 1.22801 3.34 1.10554 1.48542682717024 31 4.77 1.57887 9 108.5
286 2014 4 12 1 2016 4 6 38 2016 8 20 35.4 4.02 1.42308 3.44 1.21776 1.91073266190291 27 4.63 1.63902 9 136
286 2014 4 12 1 2016 4 6 38 2016 9 17 31.3 4.29 1.34277 3.54 1.10802 1.71369581484336 25 4.41 1.38033 9 163.5
286 2014 4 12 1 2016 4 6 38 2016 10 15 32.5 4.37 1.42025 3.63 1.17975 1.87970576628229 18 4.58 1.4885 9 192
286 2014 4 12 1 2016 4 6 38 2016 11 12 33.2 4.59 1.52388 3.85 1.2782 1.64154602908752 20 4.52 1.50064 9 219.5
286 2014 4 12 1 2016 4 6 38 2016 12 8 29.2 4.23 1.23516 3.85 1.1242 2.33342373372519 23 4.58 1.33736 9 246
286 2014 4 12 1 2016 4 6 38 2017 1 5 30.1 4.58 1.37858 3.93 1.18293 2.60407132366886 26 4.69 1.41169 9 272.5
286 2014 4 12 1 2016 4 6 38 2017 2 2 27.6 4.71 1.29996 3.93 1.08468 1.78240856492737 20 4.61 1.27236 9 300
286 2014 4 12 1 2016 4 6 38 2017 3 2 25.1 5.43 1.36293 4.28 1.07428 2.44360665147561 27 4.51 1.13201 9 330.5
286 2014 4 12 1 2016 4 6 38 2017 3 29 20.5 5.59 1.14595 4.29 0.87945 2.89530262133331 14 4.56 0.9348 9 357.5
286 2014 4 12 2 2017 5 17 38 2017 5 30 35.9 4.34 1.55806 4.07 1.46113 2.33342373372519 13 4.56 1.63704 9 13
286 2014 4 12 2 2017 5 17 38 2017 6 27 41.8 4 1.672 3.41 1.42538 5.6959938131099 17 4.62 1.93116 9 40.5
286 2014 4 12 2 2017 5 17 38 2017 7 25 42 3.71 1.5582 3.47 1.4574 1.87970576628229 24 4.62 1.9404 9 69
286 2014 4 12 2 2017 5 17 38 2017 8 22 35.2 3.74 1.31648 3.69 1.29888 5.17632277264046 26 4.55 1.6016 9 96.5
286 2014 4 12 2 2017 5 17 38 2017 9 20 40.3 3.85 1.55155 3.78 1.52334 1.56559717585423 20 4.6 1.8538 9 125
286 2014 4 12 2 2017 5 17 38 2017 10 18 35.5 4.43 1.57265 3.82 1.3561 1.64154602908752 27 4.55 1.61525 9 153.5
286 2014 4 12 2 2017 5 17 38 2017 11 16 33.1 4.8 1.5888 3.89 1.28759 2.52606881166759 21 4.62 1.52922 9 182
286 2014 4 12 2 2017 5 17 38 2017 12 15 28.6 5.05 1.4443 4.05 1.1583 2.62293035092018 22 4.47 1.27842 9 211.5
286 2014 4 12 2 2017 5 17 38 2018 1 17 28.5 4.82 1.3737 4.03 1.14855 1.84799690655495 28 4.56 1.2996 9 243
286 2014 4 12 2 2017 5 17 38 2018 2 15 25.1 4.74 1.18974 3.98 0.99898 1.81557542886257 25 4.57 1.14707 9 271.5
286 2014 4 12 2 2017 5 17 38 2018 3 15 20.5 5.65 1.15825 4.24 0.8692 2.74846123300404 23 4.33 0.88765 9 302
295 2015 3 30 1 2017 2 26 48 2017 4 7 31.1 3.4 1.0574 3.14 0.97654 1.05658352836637 23 4.51 1.40261 2 42
295 2015 3 30 1 2017 2 26 48 2017 5 16 25.6 3.45 0.8832 3.08 0.78848 0.678071905112638 23 4.69 1.20064 2 81.5
295 2015 3 30 1 2017 2 26 48 2017 6 26 22.2 3.73 0.82806 3.24 0.71928 0.815575428862573 20 4.58 1.01676 2 122
295 2015 3 30 1 2017 2 26 48 2017 8 9 22.6 3.61 0.81586 3.45 0.7797 0.0565835283663674 25 4.38 0.98988 2 166
295 2015 3 30 1 2017 2 26 48 2017 9 20 23.3 3.69 0.85977 3.38 0.78754 0.263034405833794 18 4.41 1.02753 2 207.5
295 2015 3 30 1 2017 2 26 48 2017 10 31 18.5 4.58 0.8473 3.61 0.66785 1.71369581484336 28 4.36 0.8066 2 249
295 2015 3 30 1 2017 2 26 48 2017 12 12 23.5 4.14 0.9729 3.66 0.8601 0.443606651475615 20 4.39 1.03165 2 291
295 2015 3 30 1 2017 2 26 48 2018 1 23 21.6 4.27 0.92232 3.7 0.7992 0.815575428862573 18 4.43 0.95688 2 331.5
343 2014 1 18 1 2016 3 10 21 2016 3 20 28.6 5.18 1.48148 3.75 1.0725 2.62293035092018 16 4.68 1.33848 9 10
343 2014 1 18 1 2016 3 10 21 2016 5 1 32.5 3.85 1.25125 3.43 1.11475 0.748461233004035 18 4.96 1.612 9 52
343 2014 1 18 1 2016 3 10 21 2016 6 26 30.9 3.6 1.1124 3.41 1.05369 -0.836501267717121 23 4.79 1.48011 9 107.5
343 2014 1 18 1 2016 3 10 21 2016 8 7 31.9 3.91 1.24729 3.57 1.13883 0.163498732282879 19 4.7 1.4993 9 149.5
343 2014 1 18 1 2016 3 10 21 2016 9 18 27.8 4.7 1.3066 3.82 1.06196 0.678071905112638 23 4.62 1.28436 9 191
343 2014 1 18 1 2016 3 10 21 2016 10 30 24.3 5.17 1.25631 4.1 0.9963 0.879705766282288 19 4.59 1.11537 9 233.5
343 2014 1 18 1 2016 3 10 21 2016 12 11 20.4 5.54 1.13016 4.45 0.9078 0.526068811667588 15 4.56 0.93024 9 275.5
343 2014 1 18 1 2016 3 10 21 2017 1 22 22.2 5.72 1.26984 4.36 0.96792 0.526068811667588 21 4.54 1.00788 9 316
343 2014 1 18 1 2016 3 10 21 2017 3 5 18.6 6.09 1.13274 4.55 0.8463 0.941106310946431 15 4.63 0.86118 9 360
343 2014 1 18 2 2017 5 20 21 2017 6 4 43.4 4.33 1.87922 3.35 1.4539 1 22 4.66 2.02244 9 14.5
343 2014 1 18 2 2017 5 20 21 2017 7 16 45 4.26 1.917 2.94 1.323 3.76553474636298 30 4.53 2.0385 9 57
343 2014 1 18 2 2017 5 20 21 2017 8 27 39 3.07 1.1973 3.41 1.3299 -0.184424571137427 15 4.77 1.8603 9 98.5
343 2014 1 18 2 2017 5 20 21 2017 10 7 34.4 5.69 1.95736 3.76 1.29344 -0.0588936890535687 23 4.58 1.57552 9 139.5
343 2014 1 18 2 2017 5 20 21 2017 11 18 30 5.12 1.536 4.12 1.236 0.0565835283663674 24 4.56 1.368 9 181
343 2014 1 18 2 2017 5 20 21 2017 12 31 26.3 5.22 1.37286 4.18 1.09934 0.526068811667588 22 4.48 1.17824 9 224.5
343 2014 1 18 2 2017 5 20 21 2018 2 10 16.4 8.81 1.44484 4.84 0.79376 1.35614381022528 17 4.33 0.71012 9 263.5
436 2015 3 21 1 2017 5 2 28 2017 5 27 24.6 3.09 0.76014 3.21 0.78966 1.40053792958373 31 4.56 1.12176 2 25
436 2015 3 21 1 2017 5 2 28 2017 7 3 17.5 3.07 0.53725 3.28 0.574 0.356143810225275 33 4.8 0.84 2 62
436 2015 3 21 1 2017 5 2 28 2017 8 7 31.8 4.27 1.35786 3.48 1.10664 -0.321928094887362 36 4.57 1.45326 2 96.5
436 2015 3 21 1 2017 5 2 28 2017 9 10 29 4.04 1.1716 3.58 1.0382 0.678071905112638 35 4.58 1.3282 2 130
436 2015 3 21 1 2017 5 2 28 2017 10 8 32 4.08 1.3056 3.68 1.1776 0.163498732282879 33 4.62 1.4784 2 158.5
436 2015 3 21 1 2017 5 2 28 2017 11 6 28.2 3.79 1.06878 3.86 1.08852 0.443606651475615 38 4.72 1.33104 2 187
436 2015 3 21 1 2017 5 2 28 2017 12 3 31.6 4.89 1.54524 3.86 1.21976 0.443606651475615 32 4.58 1.44728 2 214.5
436 2015 3 21 1 2017 5 2 28 2017 12 30 29.3 4.29 1.25697 3.88 1.13684 0.526068811667588 33 4.71 1.38003 2 241.5
436 2015 3 21 1 2017 5 2 28 2018 1 28 28.8 4.79 1.37952 3.96 1.14048 0.879705766282288 34 4.74 1.36512 2 269
436 2015 3 21 1 2017 5 2 28 2018 2 26 20.2 5.29 1.06858 4.16 0.84032 1.56559717585423 33 4.76 0.96152 2 297.5
436 2015 3 21 1 2017 5 2 28 2018 3 25 13.7 5.68 0.77816 4.6 0.6302 2.52606881166759 19 4.81 0.65897 2 327
438 2013 9 7 1 2015 6 30 28 2016 1 29 20.4 4.51 0.92004 3.83 0.78132 1.26303440583379 23 4.69 0.95676 2 211.5
438 2013 9 7 1 2015 6 30 28 2016 3 1 19.4 4.72 0.91568 4.11 0.79734 1.40053792958373 25 4.72 0.91568 2 244.5
438 2013 9 7 1 2015 6 30 28 2016 4 5 18.6 4.92 0.91512 4.11 0.76446 1.52606881166759 24 4.69 0.87234 2 279
438 2013 9 7 2 2017 5 22 28 2017 5 27 19.9 5.16 1.02684 4.49 0.89351 3.83995958748953 24 4.14 0.82386 2 5
438 2013 9 7 2 2016 5 16 28 2016 6 7 27.8 4.94 1.37332 3.24 0.90072 3.46466826700344 24 4.6 1.2788 2 21.5
438 2013 9 7 2 2017 5 22 28 2017 7 3 38.8 4.07 1.57916 3.3 1.2804 0.604071323668861 21 4.59 1.78092 2 42
438 2013 9 7 2 2017 5 22 28 2017 8 7 35 4.04 1.414 3.46 1.211 1.78240856492737 33 4.63 1.6205 2 76.5
438 2013 9 7 2 2016 5 16 28 2016 8 3 29.8 3.57 1.06386 3.43 1.02214 1.05658352836637 26 4.81 1.43338 2 78.5
438 2013 9 7 2 2017 5 22 28 2017 9 10 33.8 3.68 1.24384 3.63 1.22694 3.31034012061215 24 4.63 1.56494 2 110
438 2013 9 7 2 2016 5 16 28 2016 9 18 30 3.93 1.179 3.52 1.056 0.748461233004035 24 4.67 1.401 2 124
438 2013 9 7 2 2017 5 22 28 2017 10 8 27.6 4.02 1.10952 3.82 1.05432 1.40053792958373 24 4.55 1.2558 2 138.5
438 2013 9 7 2 2016 5 16 28 2016 10 27 23.1 4.58 1.05798 4.04 0.93324 2.33342373372519 27 4.52 1.04412 2 163.5
438 2013 9 7 2 2017 5 22 28 2017 11 6 32.2 4.43 1.42646 3.86 1.24292 1.16349873228288 28 4.54 1.46188 2 167
438 2013 9 7 2 2016 5 16 28 2016 11 27 23.6 4.63 1.09268 4.18 0.98648 1.78240856492737 36 4.46 1.05256 2 194
438 2013 9 7 2 2017 5 22 28 2017 12 3 28.2 4.46 1.25772 4.17 1.17594 1.74846123300404 25 4.5 1.269 2 194.5
438 2013 9 7 2 2017 5 22 28 2017 12 30 26.3 4.87 1.28081 4.19 1.10197 2.05658352836637 24 4.46 1.17298 2 221.5
438 2013 9 7 2 2016 5 16 28 2017 1 8 19 5 0.95 4.15 0.7885 1.52606881166759 21 4.59 0.8721 2 235
438 2013 9 7 2 2017 5 22 28 2018 1 28 21.8 5.04 1.09872 4.44 0.96792 2.16349873228288 20 4.59 1.00062 2 249
438 2013 9 7 2 2016 5 16 28 2017 2 13 16.8 4.9 0.8232 4.38 0.73584 1.87970576628229 24 4.67 0.78456 2 270.5
438 2013 9 7 2 2017 5 22 28 2018 2 26 11.6 5.34 0.61944 4.66 0.54056 3.34482849699744 22 4.63 0.53708 2 277.5
438 2013 9 7 2 2016 5 16 28 2017 3 5 17 4.87 0.8279 4.3 0.731 2.26303440583379 29 4.56 0.7752 2 293
438 2013 9 7 2 2016 5 16 28 2017 4 2 13 5.07 0.6591 4.35 0.5655 2.18903382439002 32 4.54 0.5902 2 320.5
459 2015 4 12 1 2017 4 18 29 2017 5 7 33.2 4.4 1.4608 3.51 1.16532 1.87970576628229 24 4.81 1.59692 9 19.5
459 2015 4 12 1 2017 4 18 29 2017 6 18 40.7 4.2 1.7094 3.25 1.32275 1.05658352836637 23 4.84 1.96988 9 61
459 2015 4 12 1 2017 4 18 29 2017 7 30 38.6 4.14 1.59804 3.55 1.3703 0.163498732282879 27 4.93 1.90298 9 103.5
459 2015 4 12 1 2017 4 18 29 2017 9 17 38.2 4.29 1.63878 3.72 1.42104 2.08406426478847 31 4.76 1.81832 9 151.5
459 2015 4 12 1 2017 4 18 29 2017 10 29 39.1 4.18 1.63438 3.78 1.47798 1.60407132366886 23 4.68 1.82988 9 194
459 2015 4 12 1 2017 4 18 29 2017 12 10 35.7 4.91 1.75287 4 1.428 1.35614381022528 24 4.7 1.6779 9 236
459 2015 4 12 1 2017 4 18 29 2018 1 21 33.7 4.74 1.59738 4.05 1.36485 0.0565835283663674 22 4.57 1.54009 9 276.5
459 2015 4 12 1 2017 4 18 29 2018 3 4 20.8 6.01 1.25008 4.49 0.93392 1.11103131238874 16 4.61 0.95888 9 320.5
619 2015 5 10 1 2017 4 24 35 2017 5 23 29.9 3.68 1.10032 3.2 0.9568 1.05658352836637 23 4.84 1.44716 2 29.5
619 2015 5 10 1 2017 4 24 35 2017 6 22 33.2 3.77 1.25164 3.29 1.09228 0.748461233004035 31 4.85 1.6102 2 59
619 2015 5 10 1 2017 4 24 35 2017 7 19 33.4 3.81 1.27254 3.49 1.16566 0.0565835283663674 26 4.81 1.60654 2 86.5
619 2015 5 10 1 2017 4 24 35 2017 8 16 31.5 4.21 1.32615 3.72 1.1718 0.263034405833794 32 4.68 1.4742 2 114
619 2015 5 10 1 2017 4 24 35 2017 9 12 27.6 4.48 1.23648 3.81 1.05156 -0.0588936890535687 30 4.61 1.27236 2 140.5
619 2015 5 10 1 2017 4 24 35 2017 10 11 26.8 5.17 1.38556 3.93 1.05324 1.71369581484336 45 4.57 1.22476 2 170
619 2015 5 10 1 2017 4 24 35 2017 11 7 25.4 4.69 1.19126 3.88 0.98552 2.35614381022528 32 4.57 1.16078 2 196.5
619 2015 5 10 1 2017 4 24 35 2017 12 4 25.7 5.1 1.3107 3.96 1.01772 0.0565835283663674 39 4.54 1.16678 2 224
619 2015 5 10 1 2017 4 24 35 2018 1 4 24.7 5.16 1.27452 4.11 1.01517 0.263034405833794 39 4.52 1.11644 2 253.5
619 2015 5 10 1 2017 4 24 35 2018 1 31 22.8 5.34 1.21752 4.4 1.0032 0.815575428862573 38 4.5 1.026 2 280.5
619 2015 5 10 1 2017 4 24 35 2018 2 26 17.6 6.64 1.16864 4.71 0.82896 1.40053792958373 37 4.51 0.79376 2 306
626 2015 3 21 1 2017 4 27 10 2017 5 3 28.5 4.92 1.4022 3.72 1.0602 1.87970576628229 11 4.66 1.3281 9 6.5
626 2015 3 21 1 2017 4 27 10 2017 5 31 39.8 3.86 1.53628 3 1.194 3.68706068833989 14 4.68 1.86264 9 34.5
626 2015 3 21 1 2017 4 27 10 2017 6 28 38.1 3.63 1.38303 3.01 1.14681 0.443606651475615 20 4.79 1.82499 9 62
626 2015 3 21 1 2017 4 27 10 2017 7 26 33.4 3.83 1.27922 3.18 1.06212 0.0565835283663674 23 4.6 1.5364 9 90.5
626 2015 3 21 1 2017 4 27 10 2017 8 23 31.1 3.95 1.22845 3.49 1.08539 0.748461233004035 17 4.59 1.42749 9 118
626 2015 3 21 1 2017 4 27 10 2017 9 19 30 4.34 1.302 3.65 1.095 -0.473931188332412 21 4.46 1.338 9 144.5
626 2015 3 21 1 2017 4 27 10 2017 10 18 30.1 3.97 1.19497 3.54 1.06554 1.60407132366886 19 4.36 1.31236 9 174
626 2015 3 21 1 2017 4 27 10 2017 11 14 25.2 5.09 1.28268 3.84 0.96768 0.604071323668861 15 4.35 1.0962 9 200.5
626 2015 3 21 1 2017 4 27 10 2017 12 15 22 5.09 1.1198 4.05 0.891 0.879705766282288 25 4.4 0.968 9 232
626 2015 3 21 1 2017 4 27 10 2018 1 11 23.1 5.45 1.25895 3.92 0.90552 0.604071323668861 17 4.37 1.00947 9 257.5
626 2015 3 21 1 2017 4 27 10 2018 2 7 23 5.3 1.219 3.94 0.9062 0.604071323668861 15 4.35 1.0005 9 284
626 2015 3 21 1 2017 4 27 10 2018 3 7 17.1 5.54 0.94734 3.87 0.66177 1.67807190511264 9 4.31 0.73701 9 314.5
628 2013 9 18 1 2015 10 30 33 2016 1 14 35.6 3.6 1.2816 3.12 1.11072 -0.643856189774725 20 4.9 1.7444 9 74.5
628 2013 9 18 1 2015 10 30 33 2016 2 18 33 3.54 1.1682 3.22 1.0626 -0.321928094887362 31 4.89 1.6137 9 109
628 2013 9 18 1 2015 10 30 33 2016 4 1 35.3 3.42 1.20726 3.36 1.18608 -0.643856189774725 23 4.88 1.72264 9 153
628 2013 9 18 1 2015 10 30 33 2016 5 18 35.1 3.33 1.16883 3.39 1.18989 0.356143810225275 19 4.92 1.72692 9 200.5
628 2013 9 18 1 2015 10 30 33 2016 6 29 37.1 3.58 1.32818 3.33 1.23543 0.443606651475615 26 4.91 1.82161 9 242
628 2013 9 18 1 2015 10 30 33 2016 8 12 35.9 3.45 1.23855 3.17 1.13803 1.48542682717024 23 4.82 1.73038 9 286
628 2013 9 18 1 2015 10 30 33 2016 9 23 31.9 3.04 0.96976 3.35 1.06865 1.05658352836637 19 4.81 1.53439 9 327.5
628 2013 9 18 2 2017 6 3 33 2017 7 19 37 3.2 1.184 3.14 1.1618 0.263034405833794 26 4.75 1.7575 9 46.5
628 2013 9 18 2 2017 6 3 33 2017 9 1 35.8 3.66 1.31028 3.3 1.1814 0.526068811667588 43 4.72 1.68976 9 89.5
628 2013 9 18 2 2017 6 3 33 2017 10 13 33.3 3.47 1.15551 3.2 1.0656 0.443606651475615 28 4.78 1.59174 9 132
628 2013 9 18 2 2017 6 3 33 2017 11 29 31.9 3.78 1.20582 3.4 1.0846 0.163498732282879 26 4.73 1.50887 9 178.5
628 2013 9 18 2 2017 6 3 33 2018 1 12 28.5 3.84 1.0944 3.49 0.99465 0.678071905112638 25 4.82 1.3737 9 221.5
628 2013 9 18 2 2017 6 3 33 2018 2 28 20.7 4.42 0.91494 4.03 0.83421 2.08406426478847 16 4.77 0.98739 9 268
708 2015 3 4 1 2017 1 27 37 2017 2 8 23 4.78 1.0994 3.88 0.8924 2.60407132366886 16 4.65 1.0695 2 11.5
708 2015 3 4 1 2017 1 27 37 2017 3 7 35 4.15 1.4525 3.43 1.2005 1.16349873228288 17 4.79 1.6765 2 41
708 2015 3 4 1 2017 1 27 37 2017 4 6 35.6 4.22 1.50232 3.63 1.29228 2.26303440583379 25 4.86 1.73016 2 70.5
708 2015 3 4 1 2017 1 27 37 2017 5 3 35.6 4.56 1.62336 3.57 1.27092 1.21412480535285 18 4.77 1.69812 2 98
708 2015 3 4 1 2017 1 27 37 2017 5 31 37.2 4.13 1.53636 3.44 1.27968 1.44360665147561 25 4.73 1.75956 2 126
708 2015 3 4 1 2017 1 27 37 2017 7 5 36.8 4.26 1.56768 3.54 1.30272 2.50589092972996 17 4.77 1.75536 2 161
708 2015 3 4 1 2017 1 27 37 2017 8 2 37.8 3.67 1.38726 3.51 1.32678 1.71369581484336 21 4.75 1.7955 2 188.5
708 2015 3 4 1 2017 1 27 37 2017 8 30 33.8 4.11 1.38918 3.83 1.29454 4.41683974191283 17 4.77 1.61226 2 216.5
708 2015 3 4 1 2017 1 27 37 2017 9 27 32.6 4.64 1.51264 4.04 1.31704 2.11103131238874 25 4.68 1.52568 2 244
708 2015 3 4 1 2017 1 27 37 2017 10 27 31.8 4.59 1.45962 3.96 1.25928 2.16349873228288 24 4.66 1.48188 2 274.5
708 2015 3 4 1 2017 1 27 37 2017 11 22 29 4.79 1.3891 3.95 1.1455 2 23 4.65 1.3485 2 300
708 2015 3 4 1 2017 1 27 37 2017 12 20 27.2 4.94 1.34368 3.96 1.07712 2.26303440583379 18 4.62 1.25664 2 328.5
708 2015 3 4 1 2017 1 27 37 2018 1 17 30.2 4.79 1.44658 3.93 1.18686 1.56559717585423 17 4.69 1.41638 2 355
747 2014 3 13 1 2016 3 15 29 2016 4 17 36 4 1.44 3.06 1.1016 1.11103131238874 22 4.84 1.7424 9 32.5
747 2014 3 13 1 2016 3 15 29 2016 5 29 31.1 3.73 1.16003 3.14 0.97654 1.78240856492737 28 4.62 1.43682 9 75
747 2014 3 13 1 2016 3 15 29 2016 7 10 35.3 3.75 1.32375 3.38 1.19314 -0.184424571137427 23 4.68 1.65204 9 117
747 2014 3 13 1 2016 3 15 29 2016 8 21 35.4 3.84 1.35936 3.57 1.26378 0.163498732282879 35 4.75 1.6815 9 158.5
747 2014 3 13 1 2016 3 15 29 2016 10 2 30.1 4.29 1.29129 3.67 1.10467 -0.643856189774725 21 4.55 1.36955 9 200.5
747 2014 3 13 1 2016 3 15 29 2016 11 13 33.4 4.22 1.40948 3.65 1.2191 -0.0588936890535687 22 4.67 1.55978 9 242
747 2014 3 13 1 2016 3 15 29 2016 12 29 31.9 4.2 1.3398 3.77 1.20263 -0.0588936890535687 27 4.59 1.46421 9 288.5
747 2014 3 13 2 2017 3 12 29 2017 3 26 38 4.35 1.653 3.83 1.4554 0.443606651475615 21 4.65 1.767 9 14
747 2014 3 13 2 2017 3 12 29 2017 5 7 41.3 3.06 1.26378 3.22 1.32986 -0.643856189774725 26 4.65 1.92045 9 56
747 2014 3 13 2 2017 3 12 29 2017 6 18 40.8 4.06 1.65648 3.46 1.41168 0.604071323668861 25 4.54 1.85232 9 97.5
747 2014 3 13 2 2017 3 12 29 2017 7 30 40.1 4.62 1.85262 3.72 1.49172 1.48542682717024 31 4.44 1.78044 9 140
747 2014 3 13 2 2017 3 12 29 2017 9 17 39.8 4.54 1.80692 3.73 1.48454 0.526068811667588 28 4.5 1.791 9 188
747 2014 3 13 2 2017 3 12 29 2017 10 29 36.9 4.23 1.56087 3.88 1.43172 0.526068811667588 24 4.45 1.64205 9 230.5
747 2014 3 13 2 2017 3 12 29 2017 12 10 39 4.46 1.7394 3.94 1.5366 0.263034405833794 23 4.53 1.7667 9 272.5
747 2014 3 13 2 2017 3 12 29 2018 1 21 39.7 4.27 1.69519 3.81 1.51257 2.21412480535285 23 4.51 1.79047 9 313
747 2014 3 13 2 2017 3 12 29 2018 3 4 24.8 5.64 1.39872 3.9 0.9672 3.59454854955035 24 4.5 1.116 9 357
771 2014 4 15 1 2015 10 4 11 2016 1 8 28.3 3.99 1.12917 2.74 0.77542 -0.473931188332412 19 4.97 1.40651 9 94.5
771 2014 4 15 1 2015 10 4 11 2016 2 19 26.6 5.4 1.4364 3.21 0.85386 1.81557542886257 24 4.7 1.2502 9 136
771 2014 4 15 1 2015 10 4 11 2016 4 2 29.5 3.66 1.0797 3.47 1.02365 -0.184424571137427 17 4.61 1.35995 9 180
771 2014 4 15 1 2015 10 4 11 2016 5 20 31 3.67 1.1377 3.49 1.0819 -0.184424571137427 17 4.56 1.4136 9 228.5
771 2014 4 15 1 2015 10 4 11 2016 6 29 27 3.83 1.0341 3.34 0.9018 -0.473931188332412 34 4.59 1.2393 9 268
771 2014 4 15 1 2015 10 4 11 2016 8 9 22.9 3.85 0.88165 3.12 0.71448 3.35614381022528 25 4.55 1.04195 9 309
771 2014 4 15 1 2015 10 4 11 2016 9 16 19.3 3.65 0.70445 3.33 0.64269 2.67807190511264 31 4.53 0.87429 9 346.5
771 2014 4 15 2 2017 4 14 11 2017 5 31 48.1 3.17 1.52477 2.84 1.36604 -0.836501267717121 20 4.82 2.31842 9 47.5
771 2014 4 15 2 2017 4 14 11 2017 7 13 44.7 3.42 1.52874 3.02 1.34994 3.93357263826102 16 4.77 2.13219 9 90.5
771 2014 4 15 2 2017 4 14 11 2017 8 23 40 3.33 1.332 3.18 1.272 3.40053792958373 24 4.53 1.812 9 131
771 2014 4 15 2 2017 4 14 11 2017 9 30 36.5 3.69 1.34685 3.11 1.13515 4.71808758396052 12 4.61 1.68265 9 168.5
771 2014 4 15 2 2017 4 14 11 2017 11 8 39.2 3.93 1.54056 3.36 1.31712 4.33913738491959 21 4.55 1.7836 9 207.5
771 2014 4 15 2 2017 4 14 11 2017 12 17 35 4.58 1.603 3.58 1.253 2.54596836910529 22 4.51 1.5785 9 247
771 2014 4 15 2 2017 4 14 11 2018 1 26 32.8 4.26 1.39728 3.48 1.14144 2.62293035092018 17 4.55 1.4924 9 285.5
778 2013 6 29 1 2016 3 29 34 2016 4 5 19.6 3.91 0.76636 3.78 0.74088 3.98550043030489 30 4.58 0.89768 2 6.5
778 2013 6 29 1 2016 3 29 34 2016 5 3 23.3 4.23 0.98559 3.6 0.8388 4.29278174922785 25 4.87 1.13471 2 35
778 2013 6 29 1 2016 3 29 34 2016 6 3 29.9 4.18 1.24982 3.55 1.06145 4.0703893278914 21 4.77 1.42623 2 65.5
778 2013 6 29 1 2016 3 29 34 2016 7 1 31.7 3.83 1.21411 3.72 1.17924 4.59931779369823 21 4.7 1.4899 2 94
778 2013 6 29 1 2016 3 29 34 2016 7 29 29 4.02 1.1658 3.52 1.0208 4.59931779369823 20 4.71 1.3659 2 122
778 2013 6 29 1 2016 3 29 34 2016 8 25 30.5 3.85 1.17425 3.59 1.09495 4.26303440583379 26 4.63 1.41215 2 148.5
778 2013 6 29 1 2016 3 29 34 2016 9 20 27.7 4.12 1.14124 3.7 1.0249 4.15055967657538 27 4.58 1.26866 2 174
778 2013 6 29 1 2016 3 29 34 2016 10 18 29.6 4.28 1.26688 3.78 1.11888 4.89141918684608 22 4.58 1.35568 2 202.5
778 2013 6 29 1 2016 3 29 34 2016 11 15 26.1 4.61 1.20321 3.72 0.97092 3.94860084749336 21 4.6 1.2006 2 230
778 2013 6 29 1 2016 3 29 34 2016 12 13 23 4.53 1.0419 3.87 0.8901 4.68257329734758 24 4.59 1.0557 2 258.5
778 2013 6 29 1 2016 3 29 34 2017 1 10 25.1 4.72 1.18472 3.78 0.94878 4.17632277264046 11 4.63 1.16213 2 285
778 2013 6 29 2 2017 2 26 34 2017 3 7 31.9 4.14 1.32066 4.38 1.39722 0.678071905112638 18 4.66 1.48654 2 11.5
778 2013 6 29 2 2017 2 26 34 2017 4 4 43.2 3.86 1.66752 3.72 1.60704 -0.184424571137427 15 4.87 2.10384 2 39
778 2013 6 29 2 2017 2 26 34 2017 5 2 41.1 3.77 1.54947 3.72 1.52892 4.14404636961671 15 4.78 1.96458 2 67.5
778 2013 6 29 2 2017 2 26 34 2017 5 31 37.7 3.83 1.44391 3.54 1.33458 4.57531233068744 27 4.8 1.8096 2 96.5
778 2013 6 29 2 2017 2 26 34 2017 6 27 33.4 3.34 1.11556 3.6 1.2024 3.99276843076892 22 4.78 1.59652 2 123
778 2013 6 29 2 2017 2 26 34 2017 7 25 36.5 3.66 1.3359 3.78 1.3797 2.65992455840238 21 4.71 1.71915 2 151.5
778 2013 6 29 2 2017 2 26 34 2017 8 22 35.3 4.37 1.54261 3.81 1.34493 4.02147972741045 23 4.62 1.63086 2 179
778 2013 6 29 2 2017 2 26 34 2017 9 19 35.7 4.5 1.6065 3.9 1.3923 4.74846123300404 24 4.57 1.63149 2 206.5
778 2013 6 29 2 2017 2 26 34 2017 10 17 31.4 4.43 1.39102 3.97 1.24658 4.28688114778816 31 4.57 1.43498 2 235
778 2013 6 29 2 2017 2 26 34 2017 11 14 30.5 4.69 1.43045 4.01 1.22305 3.44360665147561 28 4.56 1.3908 2 262.5
778 2013 6 29 2 2017 2 26 34 2017 12 12 28.3 4.74 1.34142 4.07 1.15181 3.7311832415722 28 4.54 1.28482 2 291
778 2013 6 29 2 2017 2 26 34 2018 1 23 26 4.81 1.2506 4.01 1.0426 2.56559717585422 24 4.64 1.2064 2 331.5
778 2013 6 29 2 2017 2 26 34 2018 2 20 26.1 4.95 1.29195 4.01 1.04661 4.05658352836637 14 4.65 1.21365 2 359
780 2015 5 4 1 2017 4 3 34 2017 5 2 35.8 3.28 1.17424 3.23 1.15634 1.74846123300404 20 4.79 1.71482 2 29.5
780 2015 5 4 1 2017 4 3 34 2017 5 31 34.9 3.16 1.10284 2.91 1.01559 1.91073266190291 27 4.73 1.65077 2 58.5
780 2015 5 4 1 2017 4 3 34 2017 6 27 35.8 2.55 0.9129 3.18 1.13844 1 23 4.69 1.67902 2 85
780 2015 5 4 1 2017 4 3 34 2017 7 25 39.2 2.14 0.83888 3.32 1.30144 1.60407132366886 24 4.7 1.8424 2 113.5
780 2015 5 4 1 2017 4 3 34 2017 8 22 39.4 2.23 0.87862 3.44 1.35536 0.815575428862573 30 4.66 1.83604 2 141
780 2015 5 4 1 2017 4 3 34 2017 9 19 36.6 2.57 0.94062 3.65 1.3359 0.879705766282288 28 4.64 1.69824 2 168.5
780 2015 5 4 1 2017 4 3 34 2017 10 17 36.9 2.57 0.94833 3.67 1.35423 0.815575428862573 24 4.68 1.72692 2 197
780 2015 5 4 1 2017 4 3 34 2017 11 14 30.2 3.64 1.09928 3.88 1.17176 1.31034012061215 26 4.53 1.36806 2 224.5
780 2015 5 4 1 2017 4 3 34 2017 12 12 26.8 3.44 0.92192 3.96 1.06128 1.56559717585423 27 4.52 1.21136 2 253
780 2015 5 4 1 2017 4 3 34 2018 1 23 28 3.44 0.9632 3.85 1.078 1.21412480535285 26 4.58 1.2824 2 293.5
780 2015 5 4 1 2017 4 3 34 2018 2 20 29.3 3.48 1.01964 3.85 1.12805 1.67807190511264 24 4.58 1.34194 2 321
789 2013 4 30 1 2015 4 24 49 2016 1 6 17.5 4.92 0.861 4.18 0.7315 2.37851162325373 21 4.64 0.812 2 255.5
789 2013 4 30 2 2016 3 23 49 2016 4 5 39.1 5.1 1.9941 3.45 1.34895 0.0565835283663674 20 4.75 1.85725 2 12.5
789 2013 4 30 2 2017 3 12 49 2017 4 7 40.1 4.39 1.76039 3.34 1.33934 -1.32192809488736 20 4.75 1.90475 2 25.5
789 2013 4 30 2 2016 3 23 49 2016 5 27 36.9 3.57 1.31733 3.16 1.16604 -0.0588936890535687 23 4.71 1.73799 2 65
789 2013 4 30 2 2017 3 12 49 2017 5 23 39.4 4.09 1.61146 3.34 1.31596 0.0565835283663674 23 4.63 1.82422 2 72
789 2013 4 30 2 2016 3 23 49 2016 7 5 38.1 3.3 1.2573 3.36 1.28016 0.443606651475615 23 4.63 1.76403 2 104
789 2013 4 30 2 2017 3 12 49 2017 7 4 39.4 3.57 1.40658 3.45 1.3593 0.263034405833794 21 4.66 1.83604 2 114
789 2013 4 30 2 2016 3 23 49 2016 8 23 32.9 3.91 1.28639 3.44 1.13176 -0.184424571137427 34 4.53 1.49037 2 152.5
789 2013 4 30 2 2017 3 12 49 2017 8 18 31.2 4.17 1.30104 3.51 1.09512 0.356143810225275 25 4.57 1.42584 2 158.5
789 2013 4 30 2 2016 3 23 49 2016 10 14 27.6 4.18 1.15368 3.82 1.05432 2 19 4.6 1.2696 2 204.5
789 2013 4 30 2 2017 3 12 49 2017 10 10 22.9 5.16 1.18164 3.95 0.90455 1.52606881166759 30 4.43 1.01447 2 211.5
789 2013 4 30 2 2016 3 23 49 2016 11 30 24.5 5.54 1.3573 4.5 1.1025 2.23878685958712 19 4.48 1.0976 2 251
789 2013 4 30 2 2017 3 12 49 2017 11 24 22.9 5.14 1.17706 4.18 0.95722 2.28688114778816 29 4.44 1.01676 2 256
789 2013 4 30 2 2017 3 12 49 2017 12 22 20.9 5.61 1.17249 4.4 0.9196 1.87970576628229 21 4.53 0.94677 2 284.5
789 2013 4 30 2 2017 3 12 49 2018 1 25 14.9 5.9 0.8791 4.55 0.67795 1.87970576628229 23 4.66 0.69434 2 317
791 2014 5 23 1 2016 5 28 49 2016 7 5 27.4 3.68 1.00832 3.18 0.87132 2.52606881166759 15 4.63 1.26862 2 38
791 2014 5 23 1 2016 5 28 49 2016 8 23 23.6 4.21 0.99356 3.1 0.7316 1.26303440583379 31 4.71 1.11156 2 86.5
791 2014 5 23 1 2016 5 28 49 2016 10 14 23.5 4.75 1.11625 3.99 0.93765 3.28688114778816 23 4.43 1.04105 2 138.5
791 2014 5 23 1 2016 5 28 49 2016 11 30 22.5 5.14 1.1565 4.27 0.96075 2.62293035092018 28 4.52 1.017 2 185
791 2014 5 23 1 2016 5 28 49 2017 1 12 19.7 5.66 1.11502 4.41 0.86877 3.73984810269933 25 4.5 0.8865 2 227
791 2014 5 23 1 2016 5 28 49 2017 2 23 18 5.4 0.972 4.35 0.783 2.13750352374994 28 4.58 0.8244 2 268.5
791 2014 5 23 2 2017 4 30 49 2017 5 23 46.7 4.27 1.99409 3.33 1.55511 -0.836501267717121 27 4.63 2.16221 2 23.5
791 2014 5 23 2 2017 4 30 49 2017 7 4 41.7 3.77 1.57209 3.4 1.4178 1.05658352836637 24 4.54 1.89318 2 65.5
791 2014 5 23 2 2017 4 30 49 2017 8 18 39 3.82 1.4898 3.53 1.3767 -0.0588936890535687 27 4.59 1.7901 2 110
791 2014 5 23 2 2017 4 30 49 2017 10 10 35.7 4.18 1.49226 3.86 1.37802 0.356143810225275 30 4.57 1.63149 2 163
791 2014 5 23 2 2017 4 30 49 2017 11 24 28 4.94 1.3832 4.21 1.1788 0.0565835283663674 36 4.44 1.2432 2 207.5
791 2014 5 23 2 2017 4 30 49 2017 12 22 23.5 5.64 1.3254 4.47 1.05045 1.31034012061215 27 4.3 1.0105 2 236
791 2014 5 23 2 2017 4 30 49 2018 1 25 21 5.49 1.1529 4.66 0.9786 1.91073266190291 29 4.53 0.9513 2 268.5
795 2014 12 4 1 2017 4 3 36 2017 5 15 34.1 4.66 1.58906 3.21 1.09461 0.163498732282879 17 4.6 1.5686 9 42.5
795 2014 12 4 1 2017 4 3 36 2017 6 29 30.9 4.53 1.39977 3.27 1.01043 -0.0588936890535687 12 4.55 1.40595 9 87
795 2014 12 4 1 2017 4 3 36 2017 8 15 30.1 4.61 1.38761 3.49 1.05049 -0.0588936890535687 20 4.45 1.33945 9 134
795 2014 12 4 1 2017 4 3 36 2017 9 26 20.5 5.1 1.0455 3.78 0.7749 0.356143810225275 33 4.39 0.89995 9 175.5
795 2014 12 4 1 2017 4 3 36 2017 11 7 24.6 5.33 1.31118 3.7 0.9102 1.67807190511264 19 4.51 1.10946 9 217.5
795 2014 12 4 1 2017 4 3 36 2017 12 19 24.6 5.7 1.4022 3.98 0.97908 1.60407132366886 17 4.45 1.0947 9 260
795 2014 12 4 1 2017 4 3 36 2018 2 1 27.2 5.32 1.44704 3.88 1.05536 -0.321928094887362 15 4.51 1.22672 9 302
795 2014 12 4 1 2017 4 3 36 2018 3 15 20.9 6.39 1.33551 4.17 0.87153 2.35614381022528 20 4.51 0.94259 9 346.5
848 2014 7 13 1 2016 10 16 39 2016 11 14 38.2 4.99 1.90618 3.35 1.2797 0.748461233004035 19 4.73 1.80686 9 28.5
848 2014 7 13 1 2016 10 16 39 2016 12 8 39.5 4.97 1.96315 3.47 1.37065 0.263034405833794 16 4.79 1.89205 9 53
848 2014 7 13 1 2016 10 16 39 2017 1 11 33.8 5.03 1.70014 3.38 1.14244 1.40053792958373 21 4.77 1.61226 9 85.5
848 2014 7 13 1 2016 10 16 39 2017 2 7 29.6 4.64 1.37344 3.58 1.05968 0.263034405833794 20 4.69 1.38824 9 112
848 2014 7 13 1 2016 10 16 39 2017 3 8 33.7 4.06 1.36822 3.93 1.32441 1.31034012061215 28 4.77 1.60749 9 143.5
848 2014 7 13 1 2016 10 16 39 2017 4 5 34.7 4.37 1.51639 3.9 1.3533 1.35614381022528 22 4.76 1.65172 9 171
848 2014 7 13 1 2016 10 16 39 2017 5 24 29.7 4.75 1.41075 3.88 1.15236 1.81557542886257 23 4.58 1.36026 9 220.5
848 2014 7 13 1 2016 10 16 39 2017 6 25 27.3 4.7 1.2831 3.67 1.00191 1.21412480535285 15 4.56 1.24488 9 252
848 2014 7 13 1 2016 10 16 39 2017 7 23 26.9 5.33 1.43377 3.95 1.06255 3.22650852980868 22 4.52 1.21588 9 280.5
848 2014 7 13 1 2016 10 16 39 2017 8 28 25.5 4.61 1.17555 4.07 1.03785 1.40053792958373 18 4.46 1.1373 9 316
848 2014 7 13 1 2016 10 16 39 2017 9 28 23.2 5.13 1.19016 4.14 0.96048 1.84799690655495 21 4.45 1.0324 9 346.5
927 2015 5 15 1 2017 4 30 32 2017 5 23 31.5 3.5 1.1025 3.25 1.02375 -0.184424571137427 22 4.74 1.4931 2 23.5
927 2015 5 15 1 2017 4 30 32 2017 6 21 33.4 3.43 1.14562 3.1 1.0354 -0.836501267717121 23 4.78 1.59652 2 52
927 2015 5 15 1 2017 4 30 32 2017 7 19 30.4 4.32 1.31328 3.25 0.988 2.76553474636298 22 4.7 1.4288 2 80.5
927 2015 5 15 1 2017 4 30 32 2017 8 17 31.9 4.2 1.3398 3.63 1.15797 3.91073266190291 24 4.65 1.48335 2 109
927 2015 5 15 1 2017 4 30 32 2017 9 15 28.4 4.21 1.19564 3.75 1.065 5.26903314645524 30 4.75 1.349 2 137.5
927 2015 5 15 1 2017 4 30 32 2017 10 12 27.3 4.06 1.10838 3.78 1.03194 1.35614381022528 22 4.64 1.26672 2 165
927 2015 5 15 1 2017 4 30 32 2017 11 9 25.5 4.4 1.122 3.81 0.97155 6.21412480535285 26 4.69 1.19595 2 192.5
927 2015 5 15 1 2017 4 30 32 2017 12 6 26.7 4.23 1.12941 3.68 0.98256 3.72246602447109 20 4.66 1.24422 2 220
927 2015 5 15 1 2017 4 30 32 2018 1 3 26.8 4.22 1.13096 3.76 1.00768 2.81557542886257 26 4.68 1.25424 2 246.5
927 2015 5 15 1 2017 4 30 32 2018 2 2 26.3 4.26 1.12038 3.88 1.02044 3.32192809488736 23 4.6 1.2098 2 276
927 2015 5 15 1 2017 4 30 32 2018 3 2 20.1 4.69 0.94269 3.85 0.77385 2.74846123300404 17 4.57 0.91857 2 306.5
949 2014 1 29 1 2016 4 2 6 2016 4 11 24.5 5.62 1.3769 3.95 0.96775 2.28688114778816 14 4.37 1.07065 2 9
961 2015 1 24 1 2016 12 11 22 2016 12 23 27.5 3.91 1.07525 3.24 0.891 2.35614381022528 20 4.49 1.23475 2 12
961 2015 1 24 1 2016 12 11 22 2017 1 20 32.2 3.7 1.1914 2.87 0.92414 3.53605290024021 24 4.61 1.48442 2 38.5
961 2015 1 24 1 2016 12 11 22 2017 2 17 33.2 3.89 1.29148 3.36 1.11552 4.02147972741045 31 4.75 1.577 2 66
961 2015 1 24 1 2016 12 11 22 2017 3 28 32.3 4.27 1.37921 3.26 1.05298 3.88752527074159 17 4.59 1.48257 2 107.5
961 2015 1 24 1 2016 12 11 22 2017 4 23 25.2 4.34 1.09368 3.21 0.80892 4.07724299893246 33 4.63 1.16676 2 133
961 2015 1 24 1 2016 12 11 22 2017 6 5 30.7 4.26 1.30782 3.28 1.00696 3.50589092972996 31 4.57 1.40299 2 176
961 2015 1 24 1 2016 12 11 22 2017 7 9 31.1 4.48 1.39328 3.25 1.01075 3.87970576628229 23 4.55 1.41505 2 210.5
961 2015 1 24 1 2016 12 11 22 2017 8 17 28.6 4.17 1.19262 3.4 0.9724 3.72246602447109 30 4.47 1.27842 2 249
961 2015 1 24 1 2016 12 11 22 2017 9 22 26.8 4.14 1.10952 3.32 0.88976 2.54596836910529 19 4.42 1.18456 2 284.5
961 2015 1 24 1 2016 12 11 22 2017 10 24 28 4.23 1.1844 3.35 0.938 3.42223300068305 18 4.41 1.2348 2 317
961 2015 1 24 1 2016 12 11 22 2017 11 20 26.5 4.44 1.1766 3.3 0.8745 3.11103131238874 23 4.39 1.16335 2 343.5
964 2015 1 25 1 2017 1 25 22 2017 2 17 28.4 4.29 1.21836 3.51 0.99684 0.941106310946431 17 4.63 1.31492 2 22.5
964 2015 1 25 1 2017 1 25 22 2017 3 28 30.1 4.06 1.22206 3.21 0.96621 1.56559717585423 11 4.51 1.35751 2 64
964 2015 1 25 1 2017 1 25 22 2017 4 23 25.4 4.54 1.15316 3.13 0.79502 1.31034012061215 32 4.42 1.12268 2 89.5
964 2015 1 25 1 2017 1 25 22 2017 6 5 29.6 3.96 1.17216 3.55 1.0508 1.35614381022528 31 4.45 1.3172 2 132.5
964 2015 1 25 1 2017 1 25 22 2017 7 9 32.8 5.91 1.93848 3.19 1.04632 1 20 4.08 1.33824 2 167
964 2015 1 25 1 2017 1 25 22 2017 8 17 27.6 4.11 1.13436 3.58 0.98808 0.815575428862573 30 4.55 1.2558 2 205.5
964 2015 1 25 1 2017 1 25 22 2017 9 22 27.3 4.41 1.20393 3.67 1.00191 0.941106310946431 24 4.39 1.19847 2 241
964 2015 1 25 1 2017 1 25 22 2017 10 24 28.4 4.49 1.27516 3.77 1.07068 0.443606651475615 22 4.36 1.23824 2 273.5
964 2015 1 25 1 2017 1 25 22 2017 11 20 27.6 4.56 1.25856 3.97 1.09572 1.60407132366886 26 4.44 1.22544 2 300
964 2015 1 25 1 2017 1 25 22 2017 12 19 25.7 4.63 1.18991 3.87 0.99459 1.35614381022528 23 4.46 1.14622 2 329.5
964 2015 1 25 1 2017 1 25 22 2018 1 17 28.6 4.8 1.3728 4.05 1.1583 1.64154602908752 23 4.41 1.26126 2 357
970 2015 7 15 1 2017 5 16 20 2017 6 9 20 3.92 0.784 3.31 0.662 1.31034012061215 21 4.63 0.926 2 23.5
970 2015 7 15 1 2017 5 16 20 2017 7 19 24.4 3.34 0.81496 3.36 0.81984 -1.05889368905357 24 4.76 1.16144 2 64
970 2015 7 15 1 2017 5 16 20 2017 9 1 22.6 3.9 0.8814 3.6 0.8136 0.263034405833794 26 4.8 1.0848 2 107
970 2015 7 15 1 2017 5 16 20 2017 10 13 23.4 4.06 0.95004 3.62 0.84708 0.526068811667588 20 4.82 1.12788 2 149.5
970 2015 7 15 1 2017 5 16 20 2017 11 25 20.8 4.29 0.89232 3.9 0.8112 0.356143810225275 23 4.69 0.97552 2 192
970 2015 7 15 1 2017 5 16 20 2018 1 9 17.8 5.29 0.94162 3.99 0.71022 1 23 4.62 0.82236 2 236
970 2015 7 15 1 2017 5 16 20 2018 2 20 15.7 5.05 0.79285 4.02 0.63114 0.526068811667588 19 4.62 0.72534 2 277.5
988 2012 11 26 1 2015 3 16 45 2016 1 9 30.1 4.48 1.34848 3.51 1.05651 -0.184424571137427 19 4.56 1.37256 9 297
988 2012 11 26 1 2015 3 16 45 2016 2 11 26.4 4.52 1.19328 3.61 0.95304 0.678071905112638 14 4.46 1.17744 9 329.5
988 2012 11 26 2 2017 5 5 45 2017 5 13 35.4 5.1 1.8054 4.05 1.4337 0.526068811667588 13 4.48 1.58592 9 8
988 2012 11 26 2 2016 5 9 45 2016 5 31 45.1 4.42 1.99342 3.14 1.41614 3.52606881166759 20 4.63 2.08813 9 22
988 2012 11 26 2 2017 5 5 45 2017 6 20 48.4 3.55 1.7182 2.98 1.44232 0.163498732282879 19 4.7 2.2748 9 45.5
988 2012 11 26 2 2016 5 9 45 2016 7 1 48.1 3.06 1.47186 2.96 1.42376 3.70487196445635 14 4.65 2.23665 9 53
988 2012 11 26 2 2017 5 5 45 2017 7 26 33.4 3.56 1.18904 3.13 1.04542 -0.836501267717121 20 4.6 1.5364 9 82
988 2012 11 26 2 2016 5 9 45 2016 8 9 45.5 2.75 1.25125 3.22 1.4651 2.28688114778816 17 4.7 2.1385 9 91.5
988 2012 11 26 2 2017 5 5 45 2017 8 26 46.2 3.42 1.58004 3.4 1.5708 0.263034405833794 19 4.6 2.1252 9 112.5
988 2012 11 26 2 2016 5 9 45 2016 9 8 43.4 3.61 1.56674 3.24 1.40616 2.64154602908752 18 4.53 1.96602 9 121
988 2012 11 26 2 2017 5 5 45 2017 9 30 29.5 4.12 1.2154 3.41 1.00595 5.43295940727611 20 4.45 1.31275 9 147
988 2012 11 26 2 2016 5 9 45 2016 10 11 43.3 3.15 1.36395 3.39 1.46787 1.21412480535285 17 4.61 1.99613 9 154.5
988 2012 11 26 2 2017 5 5 45 2017 11 4 28.5 4.36 1.2426 3.4 0.969 3.20163386116965 20 4.5 1.2825 9 182
988 2012 11 26 2 2016 5 9 45 2016 11 15 36.6 3.84 1.40544 3.5 1.281 2 17 4.51 1.65066 9 189
988 2012 11 26 2 2017 5 5 45 2017 12 7 24.7 4.93 1.21771 3.53 0.87191 5.48542682717024 17 4.53 1.11891 9 215.5
988 2012 11 26 2 2016 5 9 45 2016 12 22 33.4 4.54 1.51636 3.69 1.23246 1.97085365434048 18 4.45 1.4863 9 226.5
988 2012 11 26 2 2017 5 5 45 2018 1 11 21.2 4.11 0.87132 3.51 0.74412 1.40053792958373 15 4.54 0.96248 9 249
988 2012 11 26 2 2016 5 9 45 2017 1 26 30.2 4.77 1.44054 3.65 1.1023 2.35614381022528 18 4.44 1.34088 9 260
988 2012 11 26 2 2017 5 5 45 2018 2 13 17 5.14 0.8738 3.82 0.6494 2.35614381022528 17 4.49 0.7633 9 281.5
988 2012 11 26 2 2016 5 9 45 2017 3 3 25.3 4.54 1.14862 3.66 0.92598 2.11103131238874 20 4.5 1.1385 9 298
1072 2015 1 15 1 2017 5 12 6 2017 6 6 31.3 4.66 1.45858 3.11 0.97343 1.05658352836637 14 4.95 1.54935 2 24.5
1072 2015 1 15 1 2017 5 12 6 2017 7 11 35.9 4.13 1.48267 3.16 1.13444 1.44360665147561 12 4.87 1.74833 2 60
1072 2015 1 15 1 2017 5 12 6 2017 8 18 30 4.28 1.284 3.35 1.005 0.443606651475615 20 4.68 1.404 2 97.5
1072 2015 1 15 1 2017 5 12 6 2017 9 30 33.4 4.32 1.44288 3.71 1.23914 1.87970576628229 18 4.69 1.56646 2 140
1072 2015 1 15 1 2017 5 12 6 2017 11 13 32.6 4.61 1.50286 3.85 1.2551 1.64154602908752 18 4.71 1.53546 2 184
1072 2015 1 15 1 2017 5 12 6 2017 12 28 16.3 9.4 1.5322 3.56 0.58028 2.89530262133331 40 4.14 0.67482 2 229.5
1072 2015 1 15 1 2017 5 12 6 2018 2 3 24.9 4.92 1.22508 3.63 0.90387 2.33342373372519 18 4.71 1.17279 2 264.5
1130 2015 3 28 1 2017 4 20 37 2017 5 3 24 5.37 1.2888 3.43 0.8232 6.15704371014558 27 4.39 1.0536 2 13.5
1130 2015 3 28 1 2017 4 20 37 2017 5 31 38.8 4.46 1.73048 3 1.164 5.20789285164133 28 4.66 1.80808 2 41.5
1130 2015 3 28 1 2017 4 20 37 2017 7 5 38.2 4.05 1.5471 3.1 1.1842 4.18269229751619 22 4.42 1.68844 2 76.5
1130 2015 3 28 1 2017 4 20 37 2017 8 2 37.6 4.41 1.65816 3.34 1.25584 4.54596836910529 31 4.61 1.73336 2 104
1130 2015 3 28 1 2017 4 20 37 2017 8 30 34.4 5.09 1.75096 3.57 1.22808 6.08406426478847 23 4.5 1.548 2 132
1130 2015 3 28 1 2017 4 20 37 2017 9 27 33.6 4.54 1.52544 3.79 1.27344 5.17312743348066 22 4.52 1.51872 2 159.5
1130 2015 3 28 1 2017 4 20 37 2017 10 27 31.6 5.2 1.6432 3.81 1.20396 3.01435529297707 32 4.51 1.42516 2 190
1130 2015 3 28 1 2017 4 20 37 2017 11 22 30 5.31 1.593 3.73 1.119 2.64154602908752 29 4.53 1.359 2 215.5
1130 2015 3 28 1 2017 4 20 37 2017 12 20 28 5.7 1.596 3.93 1.1004 3 30 4.5 1.26 2 244
1130 2015 3 28 1 2017 4 20 37 2018 1 17 29.8 5.68 1.69264 3.84 1.14432 5.92789645372882 18 4.53 1.34994 2 270.5
1224 2014 12 23 1 2017 2 4 11 2017 3 4 23.5 4.87 1.14445 2.95 0.69325 -1.05889368905357 21 4.69 1.10215 9 30.5
1224 2014 12 23 1 2017 2 4 11 2017 4 14 27 4.9 1.323 3.6 0.972 -0.643856189774725 20 4.72 1.2744 9 71
1224 2014 12 23 1 2017 2 4 11 2017 5 31 26 4.55 1.183 4 1.04 0.163498732282879 18 4.65 1.209 9 118.5
1224 2014 12 23 1 2017 2 4 11 2017 7 13 21.7 4.46 0.96782 3.69 0.80073 -0.0588936890535687 21 4.64 1.00688 9 161.5
1224 2014 12 23 1 2017 2 4 11 2017 8 23 21.8 4.97 1.08346 3.97 0.86546 0.678071905112638 22 4.43 0.96574 9 202
1224 2014 12 23 1 2017 2 4 11 2017 9 30 21.9 5.22 1.14318 4.31 0.94389 0.941106310946431 14 4.6 1.0074 9 239.5
1224 2014 12 23 1 2017 2 4 11 2017 11 8 20.6 5.32 1.09592 4.19 0.86314 -0.473931188332412 19 4.4 0.9064 9 278.5
1224 2014 12 23 1 2017 2 4 11 2017 12 17 19.5 5.08 0.9906 4.02 0.7839 0.443606651475615 21 4.44 0.8658 9 318
1224 2014 12 23 1 2017 2 4 11 2018 1 26 24.6 5.34 1.31364 3.87 0.95202 0.0565835283663674 16 4.45 1.0947 9 356.5
1263 2014 3 26 1 2016 5 3 29 2016 5 29 31.5 3.63 1.14345 3.16 0.9954 2.54596836910529 39 4.51 1.42065 9 26
1263 2014 3 26 1 2016 5 3 29 2016 7 10 34.2 4.01 1.37142 3.3 1.1286 1.16349873228288 25 4.48 1.53216 9 68
1263 2014 3 26 1 2016 5 3 29 2016 8 21 31.5 4.07 1.28205 3.51 1.10565 1.31034012061215 29 4.53 1.42695 9 109.5
1263 2014 3 26 1 2016 5 3 29 2016 10 2 26.2 3.85 1.0087 3.62 0.94844 0.879705766282288 20 4.63 1.21306 9 151.5
1263 2014 3 26 1 2016 5 3 29 2016 11 13 25 4.56 1.14 3.72 0.93 0.815575428862573 23 4.44 1.11 9 193
1263 2014 3 26 1 2016 5 3 29 2016 12 29 26.9 5.19 1.39611 3.99 1.07331 0.678071905112638 30 4.5 1.2105 9 239.5
1263 2014 3 26 1 2016 5 3 29 2017 2 12 24.3 5.02 1.21986 4.18 1.01574 0.748461233004035 34 4.47 1.08621 9 282.5
1263 2014 3 26 2 2017 4 26 29 2017 5 7 44.7 4.57 2.04279 3.87 1.72989 1.11103131238874 33 4.39 1.96233 9 11.5
1263 2014 3 26 2 2017 4 26 29 2017 6 18 44.1 3.27 1.44207 3.27 1.44207 0.356143810225275 24 4.44 1.95804 9 53
1263 2014 3 26 2 2017 4 26 29 2017 7 30 41.9 3.35 1.40365 3.49 1.46231 0.678071905112638 29 4.49 1.88131 9 95.5
1263 2014 3 26 2 2017 4 26 29 2017 9 17 40.5 3.64 1.4742 3.84 1.5552 0.526068811667588 32 4.38 1.7739 9 143.5
1263 2014 3 26 2 2017 4 26 29 2017 10 29 35 4.07 1.4245 4 1.4 0.356143810225275 29 4.34 1.519 9 186
1263 2014 3 26 2 2017 4 26 29 2017 12 10 34.1 4.22 1.43902 3.93 1.34013 0.526068811667588 22 4.47 1.52427 9 228
1263 2014 3 26 2 2017 4 26 29 2018 1 21 28.6 5.06 1.44716 4.24 1.21264 1 31 4.31 1.23266 9 268.5
1263 2014 3 26 2 2017 4 26 29 2018 3 4 18.6 5.44 1.01184 4.26 0.79236 1.87970576628229 28 4.38 0.81468 9 312.5
1293 2015 4 15 1 2017 3 6 1 2017 4 27 30.3 4.34 1.31502 3.09 0.93627 3.31034012061215 25 4.77 1.44531 2 51.5
1293 2015 4 15 1 2017 3 6 1 2017 6 16 31.5 3.9 1.2285 3.52 1.1088 4.98185265328974 18 4.71 1.48365 2 101.5
1293 2015 4 15 1 2017 3 6 1 2017 7 28 28.3 4.06 1.14898 3.64 1.03012 1.11103131238874 18 4.64 1.31312 2 144
1293 2015 4 15 1 2017 3 6 1 2017 9 15 27.9 4.7 1.3113 3.99 1.11321 1.35614381022528 22 4.56 1.27224 2 192
1293 2015 4 15 1 2017 3 6 1 2017 10 25 27.4 4.96 1.35904 3.63 0.99462 0.748461233004035 21 4.71 1.29054 2 232.5
1293 2015 4 15 1 2017 3 6 1 2017 12 1 25.1 4.61 1.15711 3.93 0.98643 1 24 4.51 1.13201 2 269.5
1293 2015 4 15 1 2017 3 6 1 2018 1 18 30.5 4.83 1.47315 3.72 1.1346 1.40053792958373 23 4.57 1.39385 2 316
1293 2015 4 15 1 2017 3 6 1 2018 3 2 17.5 5.44 0.952 4.43 0.77525 1.11103131238874 25 4.46 0.7805 2 361
1368 2014 1 9 1 2016 2 17 17 2016 3 21 34.3 4.62 1.58466 2.99 1.02557 2.35614381022528 23 4.73 1.62239 2 34.5
1368 2014 1 9 1 2016 2 17 17 2016 4 30 33 4.67 1.5411 3.5 1.155 2.48542682717024 25 4.73 1.5609 2 74
1368 2014 1 9 1 2016 2 17 17 2016 6 14 29.4 4.5 1.323 3.56 1.04664 1.94110631094643 22 4.66 1.37004 2 119
1368 2014 1 9 1 2016 2 17 17 2016 7 27 27.8 4.8 1.3344 3.73 1.03694 2.21412480535285 29 4.57 1.27046 2 162.5
1368 2014 1 9 1 2016 2 17 17 2016 9 6 26.5 5.7 1.5105 3.95 1.04675 2.97085365434048 29 4.54 1.2031 2 202.5
1368 2014 1 9 1 2016 2 17 17 2016 10 31 20.6 5.77 1.18862 4.28 0.88168 2.37851162325373 22 4.53 0.93318 2 258
1368 2014 1 9 2 2017 1 4 17 2017 1 22 41.8 6 2.508 3.5 1.463 3.85598969730848 15 4.61 1.92698 2 18
1368 2014 1 9 2 2017 1 4 17 2017 3 13 44.5 6.1 2.7145 3.48 1.5486 0.678071905112638 24 4.63 2.06035 2 70
1368 2014 1 9 2 2017 1 4 17 2017 4 22 33.5 6.12 2.0502 3.85 1.28975 1.67807190511264 23 4.45 1.49075 2 109.5
1368 2014 1 9 2 2017 1 4 17 2017 6 8 32.9 5.41 1.77989 3.75 1.23375 2.18903382439002 28 4.52 1.48708 2 156.5
1368 2014 1 9 2 2017 1 4 17 2017 7 15 32.1 5.92 1.90032 3.98 1.27758 2.9560566524124 28 4.54 1.45734 2 194
1368 2014 1 9 2 2017 1 4 17 2017 9 10 24.4 5.96 1.45424 4.23 1.03212 3.84799690655495 30 4.3 1.0492 2 250
1368 2014 1 9 2 2017 1 4 17 2017 10 30 25.2 6.42 1.61784 4.33 1.09116 4.21412480535285 26 4.36 1.09872 2 300.5
1368 2014 1 9 2 2017 1 4 17 2017 12 5 21.3 6.15 1.30995 4.46 0.94998 3.88752527074159 28 4.47 0.95211 2 336.5
1374 2013 10 16 1 2016 2 23 32 2016 3 17 21.9 4.96 1.08624 3.58 0.78402 3.35614381022528 18 4.66 1.02054 2 24.5
1374 2013 10 16 1 2016 2 23 32 2016 4 12 30.5 4.61 1.40605 3.65 1.11325 0.748461233004035 17 4.69 1.43045 2 50
1374 2013 10 16 1 2016 2 23 32 2016 5 12 32.7 5.48 1.79196 3.5 1.1445 1.67807190511264 24 4.45 1.45515 2 80.5
1374 2013 10 16 1 2016 2 23 32 2016 6 14 23.2 3.96 0.91872 3.55 0.8236 2 23 4.53 1.05096 2 113
1374 2013 10 16 1 2016 2 23 32 2016 7 8 22.2 4.02 0.89244 3.72 0.82584 1.67807190511264 23 4.59 1.01898 2 137.5
1374 2013 10 16 1 2016 2 23 32 2016 8 6 19.3 5.12 0.98816 2.84 0.54812 1.56559717585423 24 4.75 0.91675 2 166
1374 2013 10 16 1 2016 2 23 32 2016 9 3 16.7 4.95 0.82665 3.79 0.63293 1.60407132366886 19 4.33 0.72311 2 193.5
1374 2013 10 16 1 2016 2 23 32 2016 10 1 16.5 4.82 0.7953 4.03 0.66495 2.9560566524124 26 4.37 0.72105 2 222
1374 2013 10 16 1 2016 2 23 32 2016 11 1 13.6 4.98 0.67728 4.11 0.55896 2.6959938131099 17 4.36 0.59296 2 252.5
1374 2013 10 16 1 2016 2 23 32 2016 11 29 14.3 5.3 0.7579 4.28 0.61204 2.81557542886257 24 4.34 0.62062 2 280.5
1374 2013 10 16 1 2016 2 23 32 2016 12 28 11.6 5.23 0.60668 4.6 0.5336 3.48542682717024 27 4.37 0.50692 2 310
1374 2013 10 16 2 2017 3 27 32 2017 4 22 37.4 5.08 1.89992 3.58 1.33892 1.35614381022528 23 4.58 1.71292 2 25.5
1374 2013 10 16 2 2017 3 27 32 2017 5 23 35.1 4.37 1.53387 3.59 1.26009 2.799087306074 24 4.41 1.54791 2 57
1374 2013 10 16 2 2017 3 27 32 2017 6 21 37.5 4.14 1.5525 3.47 1.30125 2.91073266190291 27 4.52 1.695 2 85.5
1374 2013 10 16 2 2017 3 27 32 2017 7 19 34 3.64 1.2376 3.68 1.2512 3.17632277264046 25 4.45 1.513 2 114
1374 2013 10 16 2 2017 3 27 32 2017 8 17 28.3 3.7 1.0471 3.87 1.09521 3.08406426478847 23 4.32 1.22256 2 142.5
1374 2013 10 16 2 2017 3 27 32 2017 9 15 24.8 4.83 1.19784 4.01 0.99448 3.89530262133331 26 4.37 1.08376 2 171
1374 2013 10 16 2 2017 3 27 32 2017 10 12 22.2 4.69 1.04118 4.18 0.92796 3.83995958748953 21 4.28 0.95016 2 198.5
1374 2013 10 16 2 2017 3 27 32 2017 11 9 20.6 4.66 0.95996 4.18 0.86108 3.26303440583379 27 4.3 0.8858 2 226
1374 2013 10 16 2 2017 3 27 32 2017 12 6 19.6 5.26 1.03096 4.19 0.82124 3.87184364850932 29 4.32 0.84672 2 253.5
1374 2013 10 16 2 2017 3 27 32 2018 1 3 18 4.82 0.8676 4.25 0.765 2.9560566524124 25 4.27 0.7686 2 280
1374 2013 10 16 2 2017 3 27 32 2018 2 2 16.7 5.25 0.87675 4.59 0.76653 3.48542682717024 20 4.27 0.71309 2 309.5
1409 2015 5 14 1 2017 5 4 47 2017 5 22 25.1 4.03 1.01153 3.43 0.86093 2.11103131238874 18 4.67 1.17217 9 18
1409 2015 5 14 1 2017 5 4 47 2017 7 5 37.3 3.98 1.48454 3.32 1.23836 2.54596836910529 21 4.84 1.80532 9 62
1409 2015 5 14 1 2017 5 4 47 2017 8 21 34.1 4.62 1.57542 3.25 1.10825 2.7311832415722 39 4.73 1.61293 9 108.5
1409 2015 5 14 1 2017 5 4 47 2017 10 5 35.2 3.87 1.36224 3.44 1.21088 3.13750352374994 23 4.87 1.71424 9 153.5
1409 2015 5 14 1 2017 5 4 47 2017 11 19 32 4.4 1.408 3.66 1.1712 2.42223300068305 25 4.79 1.5328 9 198
1409 2015 5 14 1 2017 5 4 47 2018 1 5 26 4.63 1.2038 3.53 0.9178 3.05658352836637 23 4.84 1.2584 9 244
1409 2015 5 14 1 2017 5 4 47 2018 2 18 20.1 4.88 0.98088 3.92 0.78792 3.31034012061215 34 4.9 0.9849 9 287.5
1507 2014 12 26 1 2017 2 19 46 2017 3 14 29.5 4.23 1.24785 3.38 0.9971 1.05658352836637 15 4.64 1.3688 2 25.5
1507 2014 12 26 1 2017 2 19 46 2017 4 11 26.1 3.66 0.95526 3.4 0.8874 0.815575428862573 19 4.69 1.22409 2 53
1507 2014 12 26 1 2017 2 19 46 2017 5 16 33.4 4.17 1.39278 3.51 1.17234 0.941106310946431 14 4.65 1.5531 2 88.5
1507 2014 12 26 1 2017 2 19 46 2017 6 14 32.1 3.79 1.21659 3.5 1.1235 1.05658352836637 25 4.55 1.46055 2 117
1507 2014 12 26 1 2017 2 19 46 2017 7 12 26.8 3.45 0.9246 3.64 0.97552 3.58496250072116 21 4.63 1.24084 2 145.5
1507 2014 12 26 1 2017 2 19 46 2017 8 12 32 3.76 1.2032 3.63 1.1616 2.97085365434048 23 4.67 1.4944 2 176
1507 2014 12 26 1 2017 2 19 46 2017 9 9 26.1 3.89 1.01529 3.61 0.94221 2.71369581484336 25 4.53 1.18233 2 203.5
1507 2014 12 26 1 2017 2 19 46 2017 10 10 28.6 4.04 1.15544 3.7 1.0582 2.08406426478847 21 4.53 1.29558 2 235
1507 2014 12 26 1 2017 2 19 46 2017 11 7 26.6 3.98 1.05868 3.64 0.96824 2.23878685958712 22 4.46 1.18636 2 262.5
1507 2014 12 26 1 2017 2 19 46 2017 12 12 26 4.33 1.1258 3.67 0.9542 2 24 4.43 1.1518 2 298
1507 2014 12 26 1 2017 2 19 46 2018 1 10 25.4 4.16 1.05664 3.65 0.9271 1.35614381022528 22 4.41 1.12014 2 325.5
1507 2014 12 26 1 2017 2 19 46 2018 2 6 23.8 4.59 1.09242 3.56 0.84728 2.08406426478847 18 4.46 1.06148 2 352
1527 2013 3 7 1 2015 4 7 9 2016 2 8 13.3 4.62 0.61446 3.79 0.50407 2.54596836910529 23 4.63 0.61579 2 305
1527 2013 3 7 2 2017 5 4 9 2017 6 1 41.5 5.12 2.1248 3.29 1.36535 2 33 4.68 1.9422 2 27.5
1527 2013 3 7 2 2017 5 4 9 2017 7 14 38.5 5.1 1.9635 3.53 1.35905 3.29865831556452 24 4.71 1.81335 2 71
1527 2013 3 7 2 2016 4 5 9 2016 6 24 24.4 4.85 1.1834 3.48 0.84912 2.83187724119167 15 4.53 1.10532 2 80
1527 2013 3 7 2 2017 5 4 9 2017 8 30 30.1 4.68 1.40868 3.7 1.1137 2.56559717585422 30 4.72 1.42072 2 117.5
1527 2013 3 7 2 2016 4 5 9 2016 8 9 22.3 4.47 0.99681 3.9 0.8697 3.02856915219677 15 4.72 1.05256 2 126
1527 2013 3 7 2 2017 5 4 9 2017 10 14 26.3 4.79 1.25977 4.14 1.08882 3.93357263826102 24 4.67 1.22821 2 162.5
1527 2013 3 7 2 2016 4 5 9 2016 9 23 18.3 4.63 0.84729 3.77 0.68991 2.18903382439002 23 4.63 0.84729 2 170.5
1527 2013 3 7 2 2017 5 4 9 2017 11 24 18.9 5.19 0.98091 4.26 0.80514 6.15055967657538 29 4.37 0.82593 2 203
1527 2013 3 7 2 2016 4 5 9 2016 11 4 17.7 4.89 0.86553 4.08 0.72216 2.37851162325373 24 4.68 0.82836 2 212.5
1527 2013 3 7 2 2017 5 4 9 2018 1 5 15.1 4.99 0.75349 4.04 0.61004 4.14404636961671 24 4.52 0.68252 2 244
1527 2013 3 7 2 2016 4 5 9 2016 12 16 12.9 5.24 0.67596 4.17 0.53793 2.67807190511264 41 4.7 0.6063 2 255
1527 2013 3 7 2 2017 5 4 9 2018 2 14 11.6 5.08 0.58928 4.23 0.49068 5.56315813040281 21 4.44 0.51504 2 283.5
1527 2013 3 7 2 2016 4 5 9 2017 1 25 13 5.25 0.6825 4.18 0.5434 2.94110631094643 27 4.75 0.6175 2 293.5
1527 2013 3 7 2 2016 4 5 9 2017 3 8 10.4 5.67 0.58968 4.15 0.4316 3.25096157353322 25 4.72 0.49088 2 337.5
1550 2013 8 8 1 2015 10 1 26 2016 2 2 25 5.24 1.31 3.67 0.9175 1.11103131238874 19 4.68 1.17 2 122
1550 2013 8 8 1 2015 10 1 26 2016 3 15 23.1 4.83 1.11573 3.77 0.87087 0.748461233004035 16 4.89 1.12959 2 165.5
1550 2013 8 8 1 2015 10 1 26 2016 5 4 22.4 4.47 1.00128 4.03 0.90272 0.748461233004035 17 4.86 1.08864 2 215.5
1550 2013 8 8 1 2015 10 1 26 2016 6 14 20.5 5.06 1.0373 3.82 0.7831 0.678071905112638 18 4.8 0.984 2 256
1550 2013 8 8 1 2015 10 1 26 2016 7 28 20.5 4.41 0.90405 3.97 0.81385 0.748461233004035 25 4.73 0.96965 2 300.5
1550 2013 8 8 1 2015 10 1 26 2016 9 22 16.5 5.12 0.8448 4.08 0.6732 2.71369581484336 28 4.62 0.7623 2 355.5
1550 2013 8 8 2 2017 3 30 26 2017 4 6 27.4 3.91 1.07134 3.71 1.01654 3.42223300068305 23 4.65 1.2741 2 6.5
1550 2013 8 8 2 2017 3 30 26 2017 5 18 38.3 4.05 1.55115 3.34 1.27922 1.52606881166759 17 5.03 1.92649 2 49
1550 2013 8 8 2 2017 3 30 26 2017 7 4 29.8 5.16 1.53768 3.44 1.02512 3.71369581484336 25 4.82 1.43636 2 96
1550 2013 8 8 2 2017 3 30 26 2017 8 25 25.9 4.72 1.22248 3.68 0.95312 2.16349873228288 15 4.69 1.21471 2 147.5
1550 2013 8 8 2 2017 3 30 26 2017 10 11 23 4.96 1.1408 3.97 0.9131 2.9560566524124 29 4.66 1.0718 2 194.5
1550 2013 8 8 2 2017 3 30 26 2017 11 22 21.8 5.07 1.10526 3.91 0.85238 3.1243281350022 24 4.56 0.99408 2 236
1550 2013 8 8 2 2017 3 30 26 2018 1 10 18.9 5.33 1.00737 4.25 0.80325 3.64154602908752 19 4.72 0.89208 2 284
1550 2013 8 8 2 2017 3 30 26 2018 2 21 10 5.74 0.574 5.18 0.518 4.52105073690096 35 4.77 0.477 2 325.5
1571 2015 7 5 1 2017 4 11 3 2017 4 23 29.7 4.38 1.30086 3.39 1.00683 0.526068811667588 37 4.73 1.40481 9 12
1571 2015 7 5 1 2017 4 11 3 2017 5 31 35.7 4.49 1.60293 3.28 1.17096 3.60407132366886 28 4.71 1.68147 9 50.5
1571 2015 7 5 1 2017 4 11 3 2017 7 7 28.5 4.42 1.2597 3.25 0.92625 1.26303440583379 29 4.74 1.3509 9 87.5
1571 2015 7 5 1 2017 4 11 3 2017 8 10 32.4 4.29 1.38996 3.52 1.14048 2.08406426478847 23 4.66 1.50984 9 121
1571 2015 7 5 1 2017 4 11 3 2017 9 20 30.8 4.33 1.33364 3.61 1.11188 0.163498732282879 23 4.55 1.4014 9 161.5
1571 2015 7 5 1 2017 4 11 3 2017 11 2 26.5 5.32 1.4098 3.68 0.9752 4.58014548442338 25 4.44 1.1766 9 204.5
1571 2015 7 5 1 2017 4 11 3 2017 12 8 25.3 5.04 1.27512 3.91 0.98923 1.16349873228288 29 4.52 1.14356 9 241
1571 2015 7 5 1 2017 4 11 3 2018 1 12 22.8 5.05 1.1514 3.87 0.88236 1.05658352836637 26 4.54 1.03512 9 274.5
1571 2015 7 5 1 2017 4 11 3 2018 2 16 17.1 5.46 0.93366 4.19 0.71649 0.941106310946431 26 4.48 0.76608 9 309
1579 2013 3 2 1 2015 6 13 4 2016 1 5 40.2 3.73 1.49946 3.24 1.30248 1.44360665147561 26 4.58 1.84116 2 204.5
1579 2013 3 2 1 2015 6 13 4 2016 2 24 36 4.02 1.4472 3.33 1.1988 2.31034012061215 21 4.75 1.71 2 254
1579 2013 3 2 1 2015 6 13 4 2016 4 13 31.2 3.91 1.21992 3.18 0.99216 1.11103131238874 27 4.78 1.49136 2 304
1579 2013 3 2 2 2016 6 29 4 2016 7 9 41.1 3.59 1.47549 3.24 1.33164 0.815575428862573 20 4.53 1.86183 2 10.5
1579 2013 3 2 2 2016 6 29 4 2016 8 24 48.6 3.11 1.51146 2.91 1.41426 0.443606651475615 29 4.55 2.2113 2 56
1579 2013 3 2 2 2016 6 29 4 2016 10 11 45.4 3.22 1.46188 3.14 1.42556 1.26303440583379 28 4.49 2.03846 2 104
1579 2013 3 2 2 2016 6 29 4 2016 11 23 37.8 3.77 1.42506 3.21 1.21338 0.604071323668861 21 4.49 1.69722 2 146.5
1579 2013 3 2 2 2016 6 29 4 2017 1 3 39.4 3.97 1.56418 3.19 1.25686 0.163498732282879 19 4.63 1.82422 2 186.5
1579 2013 3 2 2 2016 6 29 4 2017 2 14 39.6 3.96 1.56816 3.38 1.33848 0.356143810225275 21 4.63 1.83348 2 228
1579 2013 3 2 2 2016 6 29 4 2017 3 29 42.3 3.78 1.59894 3.31 1.40013 0.0565835283663674 32 4.6 1.9458 2 273.5
1579 2013 3 2 2 2016 6 29 4 2017 5 10 42.9 3.66 1.57014 3.26 1.39854 0.748461233004035 27 4.66 1.99914 2 315.5
1579 2013 3 2 2 2016 6 29 4 2017 6 21 40.1 3.46 1.38746 3.14 1.25914 1.81557542886257 21 4.64 1.86064 2 357
1585 2015 7 20 1 2017 5 25 44 2017 6 30 24.1 3.37 0.81217 3.14 0.75674 3.29865831556452 15 4.64 1.11824 9 35.5
1585 2015 7 20 1 2017 5 25 44 2017 8 30 27.8 2.94 0.81732 3.11 0.86458 2.81557542886257 17 4.63 1.28714 9 96.5
1585 2015 7 20 1 2017 5 25 44 2017 10 11 30 2.93 0.879 3.35 1.005 2.13750352374994 18 4.58 1.374 9 138.5
1585 2015 7 20 1 2017 5 25 44 2017 11 24 26.8 3.89 1.04252 3.44 0.92192 2.58496250072116 13 4.42 1.18456 9 182
1585 2015 7 20 1 2017 5 25 44 2018 1 6 22.2 3.05 0.6771 3.54 0.78588 2.7311832415722 13 4.54 1.00788 9 224
1585 2015 7 20 1 2017 5 25 44 2018 2 21 22.2 5.69 1.26318 4.39 0.97458 4 13 4.41 0.97902 9 269.5
1595 2014 2 4 1 2016 3 22 37 2016 4 13 38.8 4.03 1.56364 3.06 1.18728 3.66902676550963 16 4.81 1.86628 2 21.5
1595 2014 2 4 1 2016 3 22 37 2016 5 18 40.4 3.55 1.4342 3.01 1.21604 1.48542682717024 23 4.76 1.92304 2 57
1595 2014 2 4 1 2016 3 22 37 2016 6 15 36.8 3.14 1.15552 3.05 1.1224 2.23878685958712 19 4.73 1.74064 2 84.5
1595 2014 2 4 1 2016 3 22 37 2016 7 13 36.8 3.43 1.26224 2.98 1.09664 3.22650852980868 21 4.52 1.66336 2 113
1595 2014 2 4 1 2016 3 22 37 2016 8 10 33.6 3.64 1.22304 3.17 1.06512 2.26303440583379 23 4.7 1.5792 2 140.5
1595 2014 2 4 1 2016 3 22 37 2016 9 14 32 3.7 1.184 3.18 1.0176 2.42223300068305 23 4.61 1.4752 2 175
1595 2014 2 4 1 2016 3 22 37 2016 10 12 28 3.86 1.0808 3.45 0.966 2.33342373372519 27 4.56 1.2768 2 203.5
1595 2014 2 4 1 2016 3 22 37 2016 11 16 25.8 3.98 1.02684 3.36 0.86688 2.89530262133331 21 4.58 1.18164 2 238
1595 2014 2 4 1 2016 3 22 37 2016 12 14 29.6 4.2 1.2432 3.55 1.0508 4.10433665981474 28 4.64 1.37344 2 266.5
1595 2014 2 4 1 2016 3 22 37 2017 1 11 28.6 4.2 1.2012 3.59 1.02674 3.32192809488736 18 4.74 1.35564 2 293
1595 2014 2 4 1 2016 3 22 37 2017 2 8 25 4.72 1.18 4.02 1.005 3.17632277264046 20 4.74 1.185 2 320.5
1595 2014 2 4 2 2017 4 19 37 2017 5 3 43.4 4.25 1.8445 3.07 1.33238 2.13750352374994 23 4.58 1.98772 2 14.5
1595 2014 2 4 2 2017 4 19 37 2017 5 31 52.2 2.75 1.4355 2.75 1.4355 1.05658352836637 24 4.57 2.38554 2 42.5
1595 2014 2 4 2 2017 4 19 37 2017 7 5 51.4 2.36 1.21304 2.84 1.45976 1.97085365434048 21 4.53 2.32842 2 77.5
1595 2014 2 4 2 2017 4 19 37 2017 8 2 47.6 3.15 1.4994 3.26 1.55176 2.08406426478847 29 4.66 2.21816 2 105
1595 2014 2 4 2 2017 4 19 37 2017 8 30 44.2 3.07 1.35694 3.2 1.4144 2.02856915219677 23 4.67 2.06414 2 133
1595 2014 2 4 2 2017 4 19 37 2017 9 27 47.4 3.36 1.59264 3.42 1.62108 2.08406426478847 29 4.68 2.21832 2 160.5
1595 2014 2 4 2 2017 4 19 37 2017 10 27 40.8 3.75 1.53 3.55 1.4484 3.86393845042397 31 4.59 1.87272 2 191
1595 2014 2 4 2 2017 4 19 37 2017 11 22 40.6 3.82 1.55092 3.34 1.35604 2.18903382439002 29 4.7 1.9082 2 216.5
1595 2014 2 4 2 2017 4 19 37 2017 12 20 36.8 4.03 1.48304 3.46 1.27328 2.40053792958373 22 4.59 1.68912 2 245
1595 2014 2 4 2 2017 4 19 37 2018 1 17 32.2 3.72 1.19784 3.66 1.17852 1.94110631094643 20 4.76 1.53272 2 271.5
1595 2014 2 4 2 2017 4 19 37 2018 2 14 27.6 4.86 1.34136 4.06 1.12056 2.23878685958712 23 4.87 1.34412 2 299
1658 2014 5 12 1 2016 4 16 28 2016 5 3 24.9 4.54 1.13046 3.04 0.75696 2.16349873228288 19 4.52 1.12548 2 17.5
1658 2014 5 12 1 2016 4 16 28 2016 6 7 30.3 3.84 1.16352 2.78 0.84234 1.44360665147561 22 4.77 1.44531 2 52
1658 2014 5 12 1 2016 4 16 28 2016 8 3 28.5 3.63 1.03455 3.01 0.85785 0.941106310946431 20 4.77 1.35945 2 109
1658 2014 5 12 1 2016 4 16 28 2016 9 18 28.6 4.21 1.20406 3.35 0.9581 0.263034405833794 32 4.74 1.35564 2 154.5
1658 2014 5 12 1 2016 4 16 28 2016 10 27 30.2 4.5 1.359 3.46 1.04492 1 28 4.63 1.39826 2 194
1658 2014 5 12 1 2016 4 16 28 2016 11 27 27 4.35 1.1745 3.59 0.9693 0.748461233004035 31 4.7 1.269 2 224.5
1658 2014 5 12 1 2016 4 16 28 2017 2 13 20.2 4.74 0.95748 3.94 0.79588 1 31 4.73 0.95546 2 301
1658 2014 5 12 1 2016 4 16 28 2017 3 5 24.2 4.6 1.1132 3.83 0.92686 1.26303440583379 35 4.69 1.13498 2 323.5
1658 2014 5 12 2 2017 4 28 28 2017 5 27 41.4 3.9 1.6146 3.08 1.27512 2.18903382439002 31 4.68 1.93752 2 29.5
1658 2014 5 12 2 2017 4 28 28 2017 7 3 41.4 3.87 1.60218 2.98 1.23372 1.31034012061215 22 4.66 1.92924 2 66.5
1658 2014 5 12 2 2017 4 28 28 2017 8 7 36.5 3.81 1.39065 3.29 1.20085 1.31034012061215 24 4.65 1.69725 2 101
1658 2014 5 12 2 2017 4 28 28 2017 9 10 35.4 4.06 1.43724 3.47 1.22838 0.748461233004035 26 4.54 1.60716 2 134.5
1658 2014 5 12 2 2017 4 28 28 2017 10 8 32.6 4.22 1.37572 3.66 1.19316 0.356143810225275 27 4.63 1.50938 2 163
1658 2014 5 12 2 2017 4 28 28 2017 11 6 34.8 4.35 1.5138 3.7 1.2876 -0.0588936890535687 29 4.6 1.6008 2 191.5
1658 2014 5 12 2 2017 4 28 28 2017 12 3 34.2 4.46 1.52532 3.84 1.31328 0.263034405833794 30 4.71 1.61082 2 219
1658 2014 5 12 2 2017 4 28 28 2017 12 30 29.5 4.52 1.3334 3.93 1.15935 -0.0588936890535687 28 4.77 1.40715 2 246
1658 2014 5 12 2 2017 4 28 28 2018 1 28 31.2 4.96 1.54752 3.97 1.23864 0.263034405833794 24 4.72 1.47264 2 273.5
1658 2014 5 12 2 2017 4 28 28 2018 2 26 27.6 5.1 1.4076 4.11 1.13436 2.11103131238874 22 4.7 1.2972 2 302
1660 2014 11 3 1 2017 5 3 28 2017 5 27 30.3 4.94 1.49682 3.41 1.03323 1.40053792958373 16 4.68 1.41804 2 24
1660 2014 11 3 1 2017 5 3 28 2017 7 3 38 3.68 1.3984 3.02 1.1476 1.40053792958373 20 4.7 1.786 2 61
1660 2014 11 3 1 2017 5 3 28 2017 8 7 32.2 3.99 1.28478 3.29 1.05938 1.78240856492737 34 4.72 1.51984 2 95.5
1660 2014 11 3 1 2017 5 3 28 2017 9 10 34 3.64 1.2376 3.38 1.1492 1.56559717585423 24 4.65 1.581 2 129
1660 2014 11 3 1 2017 5 3 28 2017 10 8 31.6 4.03 1.27348 3.67 1.15972 2.18903382439002 25 4.73 1.49468 2 157.5
1660 2014 11 3 1 2017 5 3 28 2017 11 6 19.1 4.17 0.79647 3.68 0.70288 1.78240856492737 24 4.68 0.89388 2 186
1660 2014 11 3 1 2017 5 3 28 2017 12 3 30.6 4.19 1.28214 3.78 1.15668 1.48542682717024 28 4.7 1.4382 2 213.5
1660 2014 11 3 1 2017 5 3 28 2017 12 30 28.3 4.17 1.18011 3.81 1.07823 1.56559717585423 23 4.69 1.32727 2 240.5
1660 2014 11 3 1 2017 5 3 28 2018 1 28 28.8 4.61 1.32768 3.79 1.09152 2.33342373372519 22 4.82 1.38816 2 268
1660 2014 11 3 1 2017 5 3 28 2018 2 26 26 4.67 1.2142 3.91 1.0166 2.56559717585422 19 4.61 1.1986 2 296.5
1660 2014 11 3 1 2017 5 3 28 2018 3 25 21.8 4.71 1.02678 3.99 0.86982 3.50589092972996 33 4.79 1.04422 2 326
1717 2015 5 20 1 2017 4 16 5 2017 5 30 27.9 4.36 1.21644 3.37 0.94023 1.26303440583379 21 4.78 1.33362 9 44.5
1717 2015 5 20 1 2017 4 16 5 2017 7 2 20.6 2.68 0.55208 3.42 0.70452 -1.05889368905357 31 4.83 0.99498 9 77.5
1717 2015 5 20 1 2017 4 16 5 2017 8 4 21.2 4.22 0.89464 3.61 0.76532 3.84799690655495 33 4.67 0.99004 9 110
1717 2015 5 20 1 2017 4 16 5 2017 9 7 16.7 4.68 0.78156 4.02 0.67134 1.11103131238874 29 4.48 0.74816 9 143.5
1717 2015 5 20 1 2017 4 16 5 2017 10 11 19.2 5.38 1.03296 3.84 0.73728 1.84799690655495 25 4.46 0.85632 9 178
1717 2015 5 20 1 2017 4 16 5 2017 11 14 19 5.35 1.0165 3.82 0.7258 2.11103131238874 19 4.54 0.8626 9 211.5
1717 2015 5 20 1 2017 4 16 5 2017 12 17 17 6.39 1.0863 3.99 0.6783 3.16349873228288 20 4.41 0.7497 9 245
1717 2015 5 20 1 2017 4 16 5 2018 1 20 17.2 6.05 1.0406 4.16 0.71552 2.74846123300404 29 4.43 0.76196 9 277.5
1717 2015 5 20 1 2017 4 16 5 2018 2 23 12.4 6.89 0.85436 4.47 0.55428 4.81966818349646 24 4.47 0.55428 9 311
1756 2013 10 23 1 2016 1 22 24 2016 2 27 24.8 3.79 0.93992 3.55 0.8804 1.40053792958373 18 4.89 1.21272 9 35.5
1756 2013 10 23 1 2016 1 22 24 2016 4 13 31.4 3.72 1.16808 3.38 1.06132 -0.473931188332412 22 4.92 1.54488 9 82.5
1756 2013 10 23 1 2016 1 22 24 2016 5 26 31.7 3.91 1.23947 3.32 1.05244 0.748461233004035 23 4.73 1.49941 9 126
1756 2013 10 23 1 2016 1 22 24 2016 7 8 27.7 4.04 1.11908 3.39 0.93903 -0.184424571137427 27 4.63 1.28251 9 169
1756 2013 10 23 1 2016 1 22 24 2016 8 19 25.1 4.16 1.04416 3.62 0.90862 2.23878685958712 29 4.54 1.13954 9 210.5
1756 2013 10 23 1 2016 1 22 24 2016 10 4 24 4.61 1.1064 3.73 0.8952 1.67807190511264 19 4.66 1.1184 9 256.5
1756 2013 10 23 1 2016 1 22 24 2016 11 17 20.7 5.05 1.04535 3.92 0.81144 1.78240856492737 24 4.55 0.94185 9 300
1756 2013 10 23 2 2017 2 2 24 2017 2 19 41.9 5.32 2.22908 3.86 1.61734 0.604071323668861 26 4.69 1.96511 9 17
1756 2013 10 23 2 2017 2 2 24 2017 4 4 46.9 4.93 2.31217 3.22 1.51018 0.443606651475615 26 4.59 2.15271 9 63
1756 2013 10 23 2 2017 2 2 24 2017 5 19 42.9 3.81 1.63449 3.31 1.41999 -0.643856189774725 22 4.64 1.99056 9 108.5
1756 2013 10 23 2 2017 2 2 24 2017 7 5 39.9 4.27 1.70373 3.5 1.3965 0.356143810225275 25 4.64 1.85136 9 155.5
1756 2013 10 23 2 2017 2 2 24 2017 8 18 37 4.19 1.5503 3.5 1.295 -0.184424571137427 23 4.59 1.6983 9 199
1756 2013 10 23 2 2017 2 2 24 2017 10 5 34.7 4.38 1.51986 3.69 1.28043 0.356143810225275 28 4.54 1.57538 9 247
1756 2013 10 23 2 2017 2 2 24 2017 11 22 31.4 4.9 1.5386 3.84 1.20576 0.678071905112638 27 4.44 1.39416 9 294.5
1756 2013 10 23 2 2017 2 2 24 2018 1 9 28.3 5.3 1.4999 4.18 1.18294 1.21412480535285 23 4.53 1.28199 9 341.5
1835 2014 5 1 1 2016 6 22 46 2016 7 7 26.1 4.04 1.05444 3.07 0.80127 2.81557542886257 17 4.42 1.15362 2 15.5
1835 2014 5 1 1 2016 6 22 46 2016 8 3 29.4 3.47 1.02018 3.14 0.92316 2.02856915219677 19 4.46 1.31124 2 42
1835 2014 5 1 1 2016 6 22 46 2016 8 30 28.4 3.56 1.01104 3.36 0.95424 1.44360665147561 24 4.59 1.30356 2 69
1835 2014 5 1 1 2016 6 22 46 2016 9 27 26.9 3.61 0.97109 3.64 0.97916 1.56559717585423 24 4.44 1.19436 2 96.5
1835 2014 5 1 1 2016 6 22 46 2016 10 26 26.8 3.93 1.05324 3.9 1.0452 2.02856915219677 28 4.42 1.18456 2 126
1835 2014 5 1 1 2016 6 22 46 2016 11 22 27.6 4.51 1.24476 3.85 1.0626 1.16349873228288 24 4.41 1.21716 2 152.5
1835 2014 5 1 1 2016 6 22 46 2016 12 20 24.2 4.25 1.0285 3.89 0.94138 3.1243281350022 27 4.39 1.06238 2 181
1835 2014 5 1 1 2016 6 22 46 2017 1 17 24.3 4.55 1.10565 3.93 0.95499 1.71369581484336 25 4.49 1.09107 2 207.5
1835 2014 5 1 1 2016 6 22 46 2017 2 15 24.1 4.53 1.09173 4.09 0.98569 1.52606881166759 24 4.44 1.07004 2 236
1835 2014 5 1 1 2016 6 22 46 2017 3 14 23.2 4.68 1.08576 4.21 0.97672 1.81557542886257 18 4.51 1.04632 2 265.5
1835 2014 5 1 1 2016 6 22 46 2017 4 11 18.3 5.38 0.98454 4.47 0.81801 1.97085365434048 12 4.55 0.83265 2 293
1835 2014 5 1 2 2017 5 21 46 2017 6 14 35.3 3.71 1.30963 3.57 1.26021 4.55090066464752 17 4.46 1.57438 2 23.5
1835 2014 5 1 2 2017 5 21 46 2017 7 12 39.1 4.1 1.6031 3.65 1.42715 3.29865831556452 16 4.5 1.7595 2 52
1835 2014 5 1 2 2017 5 21 46 2017 8 12 35 3.64 1.274 3.89 1.3615 1.56559717585423 23 4.52 1.582 2 82.5
1835 2014 5 1 2 2017 5 21 46 2017 9 9 30.5 3.56 1.0858 4.04 1.2322 1.21412480535285 17 4.49 1.36945 2 110
1835 2014 5 1 2 2017 5 21 46 2017 10 10 30.4 4.46 1.35584 4.18 1.27072 2.98550043030489 19 4.39 1.33456 2 141.5
1835 2014 5 1 2 2017 5 21 46 2017 11 7 25.9 4.67 1.20953 4.14 1.07226 1.26303440583379 18 4.29 1.11111 2 169
1835 2014 5 1 2 2017 5 21 46 2017 12 12 25.6 4.77 1.22112 4.24 1.08544 1.44360665147561 23 4.37 1.11872 2 204.5
1835 2014 5 1 2 2017 5 21 46 2018 1 10 23.5 4.8 1.128 4.24 0.9964 1.52606881166759 18 4.38 1.0293 2 232
1835 2014 5 1 2 2017 5 21 46 2018 2 6 19.6 5.22 1.02312 4.32 0.84672 2.21412480535285 24 4.38 0.85848 2 258.5
1835 2014 5 1 2 2017 5 21 46 2018 3 6 16.5 4.94 0.8151 4.43 0.73095 2.16349873228288 14 4.49 0.74085 2 289
1857 2014 11 28 1 2017 1 10 22 2017 1 20 27.6 4.3 1.1868 3.54 0.97704 1.52606881166759 36 4.49 1.23924 2 10
1857 2014 11 28 1 2017 1 10 22 2017 2 17 31.8 4.62 1.46916 3.31 1.05258 0.815575428862573 29 4.81 1.52958 2 37.5
1857 2014 11 28 1 2017 1 10 22 2017 3 28 37.3 4.89 1.82397 3.28 1.22344 0.0565835283663674 25 4.57 1.70461 2 79
1857 2014 11 28 1 2017 1 10 22 2017 4 23 33.6 4.12 1.38432 3.41 1.14576 0.356143810225275 30 4.8 1.6128 2 104.5
1857 2014 11 28 1 2017 1 10 22 2017 6 5 35.3 4.17 1.47201 3.5 1.2355 1.74846123300404 34 4.71 1.66263 2 147.5
1857 2014 11 28 1 2017 1 10 22 2017 7 9 33 4.45 1.4685 3.4 1.122 0.163498732282879 23 4.62 1.5246 2 182
1857 2014 11 28 1 2017 1 10 22 2017 8 17 30.9 4.55 1.40595 3.69 1.14021 0.163498732282879 36 4.6 1.4214 2 220.5
1857 2014 11 28 1 2017 1 10 22 2017 9 22 32.2 4.39 1.41358 3.77 1.21394 1.60407132366886 25 4.57 1.47154 2 256
1857 2014 11 28 1 2017 1 10 22 2017 10 24 29.6 4.7 1.3912 3.77 1.11592 0.443606651475615 29 4.52 1.33792 2 288.5
1857 2014 11 28 1 2017 1 10 22 2017 11 20 30.2 5.15 1.5553 3.9 1.1778 1.97085365434048 31 4.47 1.34994 2 315
1857 2014 11 28 1 2017 1 10 22 2017 12 19 28.6 6.47 1.85042 3.8 1.0868 1.11103131238874 35 4.57 1.30702 2 344.5
1863 2015 4 28 1 2017 4 6 6 2017 4 21 26.9 5.18 1.39342 3.62 0.97378 0.941106310946431 20 4.75 1.27775 2 15
1863 2015 4 28 1 2017 4 6 6 2017 6 6 29.6 4.35 1.2876 3.29 0.97384 -0.836501267717121 13 4.88 1.44448 2 61
1863 2015 4 28 1 2017 4 6 6 2017 7 11 27.7 4.26 1.18002 3.58 0.99166 0.163498732282879 19 4.71 1.30467 2 96.5
1863 2015 4 28 1 2017 4 6 6 2017 8 18 27.3 4.42 1.20666 3.74 1.02102 1.71369581484336 21 4.67 1.27491 2 134
1863 2015 4 28 1 2017 4 6 6 2017 9 30 25.2 4.53 1.14156 3.83 0.96516 0.815575428862573 20 4.52 1.13904 2 176.5
1863 2015 4 28 1 2017 4 6 6 2017 11 13 22.2 4.97 1.10334 4.11 0.91242 1.40053792958373 19 4.41 0.97902 2 220.5
1863 2015 4 28 1 2017 4 6 6 2017 12 28 20.4 5.46 1.11384 4.22 0.86088 0.678071905112638 28 4.39 0.89556 2 266
1863 2015 4 28 1 2017 4 6 6 2018 2 3 17.8 5.94 1.05732 4.26 0.75828 1.31034012061215 18 4.33 0.77074 2 301
1875 2014 3 29 1 2016 4 26 21 2016 5 1 20.2 5 1.01 3.78 0.76356 3.55581615506164 20 4.54 0.91708 9 5.5
1875 2014 3 29 1 2016 4 26 21 2016 6 26 32.2 4.4 1.4168 3.12 1.00464 2.26303440583379 23 4.91 1.58102 9 61
1875 2014 3 29 1 2016 4 26 21 2016 8 7 29 4.51 1.3079 3.41 0.9889 1.71369581484336 21 4.7 1.363 9 103
1875 2014 3 29 1 2016 4 26 21 2016 9 18 26.6 4.47 1.18902 3.62 0.96292 2.11103131238874 21 4.68 1.24488 9 144.5
1875 2014 3 29 1 2016 4 26 21 2016 10 30 23.9 4.9 1.1711 3.84 0.91776 0.879705766282288 17 4.57 1.09223 9 187
1875 2014 3 29 1 2016 4 26 21 2016 12 11 21.5 5.23 1.12445 4.03 0.86645 1.78240856492737 15 4.61 0.99115 9 229
1875 2014 3 29 1 2016 4 26 21 2017 1 22 18.9 5.7 1.0773 4.24 0.80136 1.56559717585423 20 4.5 0.8505 9 269.5
1875 2014 3 29 1 2016 4 26 21 2017 3 5 16.5 5.83 0.96195 4.24 0.6996 1.81557542886257 16 4.55 0.75075 9 313.5
1875 2014 3 29 2 2017 4 23 21 2017 6 4 30.2 4.89 1.47678 3.43 1.03586 4.4276061727819 20 4.74 1.43148 9 42
1875 2014 3 29 2 2017 4 23 21 2017 7 16 28.6 4.87 1.39282 3.5 1.001 -0.0588936890535687 22 4.75 1.3585 9 84.5
1875 2014 3 29 2 2017 4 23 21 2017 8 27 24.5 4.73 1.15885 3.69 0.90405 -0.0588936890535687 12 4.59 1.12455 9 126
1875 2014 3 29 2 2017 4 23 21 2017 10 7 22.4 5.39 1.20736 3.99 0.89376 0.356143810225275 17 4.51 1.01024 9 167
1875 2014 3 29 2 2017 4 23 21 2017 11 18 20.4 5.14 1.04856 4.18 0.85272 1.05658352836637 25 4.47 0.91188 9 208.5
1875 2014 3 29 2 2017 4 23 21 2017 12 31 18 5.81 1.0458 4.32 0.7776 1.31034012061215 19 4.4 0.792 9 252
1875 2014 3 29 2 2017 4 23 21 2018 2 10 15.4 6.4 0.9856 4.42 0.68068 1.26303440583379 14 4.44 0.68376 9 291
1946 2014 5 1 1 2016 4 22 2 2016 5 21 28.3 3.76 1.06408 3.25 0.91975 -0.0588936890535687 15 4.96 1.40368 2 29.5
1946 2014 5 1 1 2016 4 22 2 2016 6 21 31.4 4.02 1.26228 3.34 1.04876 0.443606651475615 23 5.03 1.57942 2 60
1946 2014 5 1 1 2016 4 22 2 2016 7 19 28.9 4.21 1.21669 3.41 0.98549 0.526068811667588 25 4.84 1.39876 2 88.5
1946 2014 5 1 1 2016 4 22 2 2016 8 22 27.5 4.62 1.2705 3.66 1.0065 -0.184424571137427 21 4.79 1.31725 2 122
1946 2014 5 1 1 2016 4 22 2 2016 9 20 24.3 4.95 1.20285 3.73 0.90639 0.678071905112638 20 4.78 1.16154 2 150.5
1946 2014 5 1 1 2016 4 22 2 2016 10 17 22.4 5.32 1.19168 3.93 0.88032 1.11103131238874 19 4.71 1.05504 2 178
1946 2014 5 1 1 2016 4 22 2 2016 11 15 19.6 5.63 1.10348 3.94 0.77224 0.748461233004035 16 4.63 0.90748 2 206.5
1946 2014 5 1 1 2016 4 22 2 2016 12 14 22.2 5.77 1.28094 4.15 0.9213 1.26303440583379 17 4.59 1.01898 2 236
1946 2014 5 1 1 2016 4 22 2 2017 1 10 18.8 5.8 1.0904 4.27 0.80276 1.21412480535285 21 4.63 0.87044 2 261.5
1946 2014 5 1 1 2016 4 22 2 2017 2 7 18.2 5.95 1.0829 4.2 0.7644 0.941106310946431 13 4.62 0.84084 2 289
1946 2014 5 1 2 2017 4 3 2 2017 5 2 34.8 3.89 1.35372 3.58 1.24584 -0.0588936890535687 12 4.85 1.6878 2 29.5
1946 2014 5 1 2 2017 4 3 2 2017 5 30 36.5 3.84 1.4016 3.48 1.2702 1.11103131238874 17 4.88 1.7812 2 57.5
1946 2014 5 1 2 2017 4 3 2 2017 6 26 32.5 4.27 1.38775 3.46 1.1245 2.11103131238874 12 4.79 1.55675 2 84
1946 2014 5 1 2 2017 4 3 2 2017 7 25 31.3 4.7 1.4711 3.5 1.0955 1.11103131238874 20 4.79 1.49927 2 113.5
1946 2014 5 1 2 2017 4 3 2 2017 8 29 29.9 5.13 1.53387 3.77 1.12723 1.11103131238874 21 4.67 1.39633 2 148
1946 2014 5 1 2 2017 4 3 2 2017 9 28 30 4.87 1.461 3.95 1.185 1.11103131238874 11 4.68 1.404 2 177.5
1946 2014 5 1 2 2017 4 3 2 2017 10 24 25 5.53 1.3825 4.09 1.0225 0.815575428862573 21 4.6 1.15 2 204
1946 2014 5 1 2 2017 4 3 2 2017 11 21 25.9 5.59 1.44781 4.33 1.12147 1.60407132366886 17 4.65 1.20435 2 231.5
1946 2014 5 1 2 2017 4 3 2 2017 12 20 22.3 5.52 1.23096 4.2 0.9366 1.56559717585423 17 4.58 1.02134 2 261
1946 2014 5 1 2 2017 4 3 2 2018 1 16 21.2 5.91 1.25292 4.35 0.9222 1.64154602908752 10 4.66 0.98792 2 286.5
1946 2014 5 1 2 2017 4 3 2 2018 2 21 16 5.77 0.9232 4.4 0.704 2.11103131238874 13 4.67 0.7472 2 322
1965 2014 2 11 1 2016 2 3 17 2016 3 21 32.9 4.6 1.5134 3.03 0.99687 0.356143810225275 16 4.87 1.60223 2 48.5
1965 2014 2 11 1 2016 2 3 17 2016 4 30 34.8 4.17 1.45116 3.64 1.26672 -0.0588936890535687 19 4.81 1.67388 2 88
1965 2014 2 11 1 2016 2 3 17 2016 6 14 32.6 4.21 1.37246 3.69 1.20294 -0.321928094887362 21 4.74 1.54524 2 133
1965 2014 2 11 1 2016 2 3 17 2016 7 27 30 3.63 1.089 3.9 1.17 0.356143810225275 23 4.74 1.422 2 176.5
1965 2014 2 11 1 2016 2 3 17 2016 9 6 28.2 4.38 1.23516 3.99 1.12518 0.356143810225275 27 4.67 1.31694 2 216.5
1965 2014 2 11 1 2016 2 3 17 2016 10 31 25.6 4.79 1.22624 4.29 1.09824 1.35614381022528 20 4.66 1.19296 2 272
1965 2014 2 11 1 2016 2 3 17 2016 12 14 26.4 4.81 1.26984 4.35 1.1484 1.05658352836637 20 4.77 1.25928 2 316
1965 2014 2 11 2 2017 3 3 17 2017 3 13 39.1 5.51 2.15441 3.71 1.45061 1.48542682717024 13 4.74 1.85334 2 10
1965 2014 2 11 2 2017 3 3 17 2017 4 22 46.6 4.01 1.86866 3.2 1.4912 -0.184424571137427 19 4.67 2.17622 2 49.5
1965 2014 2 11 2 2017 3 3 17 2017 6 8 44.2 3.57 1.57794 3.47 1.53374 -0.643856189774725 22 4.68 2.06856 2 96.5
1965 2014 2 11 2 2017 3 3 17 2017 7 15 42.5 4.73 2.01025 3.52 1.496 0.526068811667588 25 4.83 2.05275 2 134
1965 2014 2 11 2 2017 3 3 17 2017 9 10 35.8 4.3 1.5394 3.8 1.3604 1.56559717585423 21 4.54 1.62532 2 190
1965 2014 2 11 2 2017 3 3 17 2017 10 30 31.1 4.74 1.47414 4.13 1.28443 2.02856915219677 21 4.24 1.31864 2 240.5
1965 2014 2 11 2 2017 3 3 17 2017 12 5 15.7 4.52 0.70964 4.16 0.65312 3.93357263826102 27 3.7 0.5809 2 276.5
1965 2014 2 11 2 2017 3 3 17 2018 1 16 10.1 4.44 0.44844 4.05 0.40905 4.83187724119167 24 3.31 0.33431 2 317
1999 2014 12 20 1 2016 11 6 1 2016 12 15 36.5 4.04 1.4746 3.52 1.2848 0.941106310946431 16 4.72 1.7228 2 39.5
1999 2014 12 20 1 2016 11 6 1 2017 1 27 30.4 4.95 1.5048 4.08 1.24032 1.05658352836637 19 4.41 1.34064 2 81
1999 2014 12 20 1 2016 11 6 1 2017 3 10 28.1 4.64 1.30384 3.76 1.05656 1.31034012061215 19 4.6 1.2926 2 125
1999 2014 12 20 1 2016 11 6 1 2017 4 27 27.9 4.83 1.34757 3.75 1.04625 2.11103131238874 22 4.61 1.28619 2 172.5
1999 2014 12 20 1 2016 11 6 1 2017 6 16 29.4 4.08 1.19952 3.71 1.09074 1.21412480535285 17 4.61 1.35534 2 222.5
1999 2014 12 20 1 2016 11 6 1 2017 7 28 27 4.43 1.1961 3.82 1.0314 1.84799690655495 22 4.55 1.2285 2 265
1999 2014 12 20 1 2016 11 6 1 2017 9 15 23.2 4.4 1.0208 3.95 0.9164 1.91073266190291 22 4.55 1.0556 2 313
1999 2014 12 20 1 2016 11 6 1 2017 10 25 22.5 4.83 1.08675 3.91 0.87975 2.11103131238874 26 4.42 0.9945 2 353.5
2137 2014 6 22 1 2016 6 20 12 2016 7 16 27.6 3.89 1.07364 3.24 0.89424 0.526068811667588 19 4.62 1.27512 2 26.5
2137 2014 6 22 1 2016 6 20 12 2016 8 20 29.1 3.51 1.02141 3.46 1.00686 -0.836501267717121 22 4.63 1.34733 2 61
2137 2014 6 22 1 2016 6 20 12 2016 9 24 26.6 4.09 1.08794 3.65 0.9709 3.23878685958712 29 4.37 1.16242 2 95.5
2137 2014 6 22 1 2016 6 20 12 2016 10 29 23.4 4.15 0.9711 3.62 0.84708 0.526068811667588 24 4.6 1.0764 2 131
2137 2014 6 22 1 2016 6 20 12 2016 11 26 27.3 4.6 1.2558 3.7 1.0101 1.87970576628229 21 4.53 1.23669 2 158.5
2137 2014 6 22 1 2016 6 20 12 2016 12 24 20.8 4.14 0.86112 3.52 0.73216 1.74846123300404 22 4.59 0.95472 2 187
2137 2014 6 22 1 2016 6 20 12 2017 1 21 21 4.41 0.9261 3.62 0.7602 2.18903382439002 23 4.65 0.9765 2 213.5
2137 2014 6 22 1 2016 6 20 12 2017 2 18 19.8 4.21 0.83358 3.67 0.72666 2.84799690655495 19 4.41 0.87318 2 241
2137 2014 6 22 1 2016 6 20 12 2017 3 18 15.8 4.63 0.73154 3.72 0.58776 2.40053792958373 19 4.64 0.73312 2 271.5
2137 2014 6 22 2 2017 5 15 12 2017 6 17 38.6 3.6 1.3896 3.19 1.23134 1.52606881166759 24 4.52 1.74472 2 32.5
2137 2014 6 22 2 2017 5 15 12 2017 7 15 37.2 3.05 1.1346 3.44 1.27968 1.64154602908752 27 4.53 1.68516 2 61
2137 2014 6 22 2 2017 5 15 12 2017 8 12 34.1 3.25 1.10825 3.39 1.15599 1.74846123300404 20 4.33 1.47653 2 88.5
2137 2014 6 22 2 2017 5 15 12 2017 9 23 28.9 3.81 1.10109 3.62 1.04618 3.02856915219677 24 4.37 1.26293 2 130
2137 2014 6 22 2 2017 5 15 12 2017 10 21 25.8 3.98 1.02684 3.42 0.88236 2.35614381022528 19 4.39 1.13262 2 158.5
2137 2014 6 22 2 2017 5 15 12 2017 11 18 24.9 4.4 1.0956 3.66 0.91134 3.28688114778816 18 4.43 1.10307 2 186
2137 2014 6 22 2 2017 5 15 12 2017 12 16 22.9 4.32 0.98928 3.73 0.85417 3.0703893278914 16 4.43 1.01447 2 214.5
2137 2014 6 22 2 2017 5 15 12 2018 1 20 18.3 4.68 0.85644 4.06 0.74298 3.25096157353322 18 4.53 0.82899 2 248
2137 2014 6 22 2 2017 5 15 12 2018 2 17 14.2 5.03 0.71426 4.25 0.6035 3.6507645591169 23 4.48 0.63616 2 275.5
2147 2015 6 29 1 2017 5 23 18 2017 5 30 21.7 4.64 1.00688 3.76 0.81592 3.76553474636298 20 4.51 0.97867 9 7
2147 2015 6 29 1 2017 5 23 18 2017 6 28 28.2 4.01 1.13082 3.12 0.87984 1.67807190511264 18 4.99 1.40718 9 35.5
2147 2015 6 29 1 2017 5 23 18 2017 7 25 29.4 4.33 1.27302 3.18 0.93492 1.84799690655495 24 4.79 1.40826 9 63
2147 2015 6 29 1 2017 5 23 18 2017 8 30 27.1 3.6 0.9756 3.5 0.9485 1.11103131238874 25 4.89 1.32519 9 98.5
2147 2015 6 29 1 2017 5 23 18 2017 9 28 24.9 4.76 1.18524 3.83 0.95367 0.941106310946431 31 4.75 1.18275 9 127
2147 2015 6 29 1 2017 5 23 18 2017 10 25 24.9 4.63 1.15287 3.73 0.92877 2.37851162325373 32 4.63 1.15287 9 154.5
2147 2015 6 29 1 2017 5 23 18 2017 11 22 26 4.35 1.131 3.75 0.975 0.748461233004035 28 4.68 1.2168 9 182
2147 2015 6 29 1 2017 5 23 18 2017 12 20 26.7 4.77 1.27359 3.67 0.97989 0.526068811667588 32 4.67 1.24689 9 210.5
2147 2015 6 29 1 2017 5 23 18 2018 1 22 22.3 4.67 1.04141 3.66 0.81618 0.263034405833794 27 4.68 1.04364 9 242
2147 2015 6 29 1 2017 5 23 18 2018 2 15 21 4.8 1.008 3.79 0.7959 0.941106310946431 27 4.68 0.9828 9 265.5
2149 2014 1 20 1 2016 1 21 18 2016 2 5 25.5 4.59 1.17045 3.19 0.81345 1.05658352836637 16 4.46 1.1373 9 14.5
2149 2014 1 20 1 2016 1 21 18 2016 3 3 36.5 3.97 1.44905 3.01 1.09865 -0.0588936890535687 24 4.83 1.76295 9 43
2149 2014 1 20 1 2016 1 21 18 2016 4 1 34 4.01 1.3634 3.08 1.0472 0.0565835283663674 35 4.84 1.6456 9 71.5
2149 2014 1 20 1 2016 1 21 18 2016 4 29 35.4 4.09 1.44786 3.12 1.10448 0.678071905112638 25 4.85 1.7169 9 99.5
2149 2014 1 20 1 2016 1 21 18 2016 5 27 33.7 4.14 1.39518 3.32 1.11884 -0.184424571137427 27 4.85 1.63445 9 128
2149 2014 1 20 1 2016 1 21 18 2016 6 23 31.7 4.02 1.27434 3.15 0.99855 -0.643856189774725 25 4.8 1.5216 9 154.5
2149 2014 1 20 1 2016 1 21 18 2016 7 21 31.3 3.87 1.21131 3.22 1.00786 0.815575428862573 20 4.77 1.49301 9 183
2149 2014 1 20 1 2016 1 21 18 2016 8 21 24.9 4.38 1.09062 3.41 0.84909 4.02856915219677 26 4.74 1.18026 9 213.5
2149 2014 1 20 1 2016 1 21 18 2016 9 16 19.9 4.7 0.9353 3.42 0.68058 3.16349873228288 26 4.78 0.95122 9 239
2149 2014 1 20 1 2016 1 21 18 2016 10 13 16 6.29 1.0064 4.06 0.6496 5.97269265400426 19 4.41 0.7056 9 266.5
2149 2014 1 20 1 2016 1 21 18 2016 11 11 13 4.75 0.6175 4.41 0.5733 4.25701061820602 21 4.13 0.5369 9 295
2149 2014 1 20 1 2016 1 21 18 2016 12 13 18.1 4.96 0.89776 3.82 0.69142 3.50589092972996 23 4.73 0.85613 9 327.5
2149 2014 1 20 1 2016 1 21 18 2017 1 6 16.7 5.32 0.88844 3.92 0.65464 4.37851162325373 19 4.68 0.78156 9 350
2149 2014 1 20 2 2017 2 25 18 2017 3 2 29.5 5.03 1.48385 4.12 1.2154 1.67807190511264 20 4.54 1.3393 9 7.5
2149 2014 1 20 2 2017 2 25 18 2017 3 30 45.5 3.74 1.7017 3.13 1.42415 -0.0588936890535687 18 4.79 2.17945 9 35.5
2149 2014 1 20 2 2017 2 25 18 2017 5 2 46.7 3.9 1.8213 3.19 1.48973 -0.836501267717121 26 4.89 2.28363 9 68.5
2149 2014 1 20 2 2017 2 25 18 2017 5 30 42.8 3.78 1.61784 3.08 1.31824 -1.64385618977472 29 4.81 2.05868 9 96.5
2149 2014 1 20 2 2017 2 25 18 2017 6 28 42.3 3.85 1.62855 3.27 1.38321 -0.0588936890535687 24 4.84 2.04732 9 125
2149 2014 1 20 2 2017 2 25 18 2017 7 25 36.8 3.72 1.36896 3.27 1.20336 -2.64385618977472 31 4.76 1.75168 9 152.5
2149 2014 1 20 2 2017 2 25 18 2017 8 30 35 4.14 1.449 3.37 1.1795 0.163498732282879 24 4.72 1.652 9 188
2149 2014 1 20 2 2017 2 25 18 2017 9 28 26.8 4.79 1.28372 3.82 1.02376 0.678071905112638 28 4.56 1.22208 9 216.5
2149 2014 1 20 2 2017 2 25 18 2017 10 25 31.3 4.43 1.38659 3.78 1.18314 -0.836501267717121 30 4.68 1.46484 9 244
2149 2014 1 20 2 2017 2 25 18 2017 11 22 28.5 4.63 1.31955 3.84 1.0944 -0.184424571137427 24 4.65 1.32525 9 271.5
2149 2014 1 20 2 2017 2 25 18 2017 12 20 30.6 4.84 1.48104 3.8 1.1628 -0.0588936890535687 29 4.67 1.42902 9 300
2149 2014 1 20 2 2017 2 25 18 2018 1 22 22.1 5.28 1.16688 3.99 0.88179 0.879705766282288 29 4.71 1.04091 9 331.5
2149 2014 1 20 2 2017 2 25 18 2018 2 15 18.8 5.82 1.09416 4.12 0.77456 1.52606881166759 24 4.52 0.84976 9 355
2170 2013 12 19 1 2016 1 31 45 2016 3 16 32.5 4.4 1.43 3.51 1.14075 0.0565835283663674 20 4.84 1.573 9 46
2170 2013 12 19 1 2016 1 31 45 2016 4 23 34.8 4.32 1.50336 3.42 1.19016 0.815575428862573 20 4.8 1.6704 9 83.5
2170 2013 12 19 1 2016 1 31 45 2016 5 31 32.7 3.94 1.28838 3.49 1.14123 1.91073266190291 26 4.7 1.5369 9 122
2170 2013 12 19 1 2016 1 31 45 2016 7 1 30.4 3.82 1.16128 3.25 0.988 1.74846123300404 16 4.72 1.43488 9 153
2170 2013 12 19 1 2016 1 31 45 2016 8 9 24.4 4.24 1.03456 3.63 0.88572 2.48542682717024 22 4.76 1.16144 9 191.5
2170 2013 12 19 1 2016 1 31 45 2016 9 8 25.4 4.61 1.17094 3.59 0.91186 1.48542682717024 16 4.58 1.16332 9 221
2170 2013 12 19 1 2016 1 31 45 2016 10 11 18.1 4.26 0.77106 3.77 0.68237 1.71369581484336 21 4.45 0.80545 9 254.5
2170 2013 12 19 1 2016 1 31 45 2016 11 15 14.7 4.51 0.66297 3.78 0.55566 2.58496250072116 21 4.2 0.6174 9 289
2170 2013 12 19 2 2017 1 21 45 2017 1 26 30.5 5.62 1.7141 4.58 1.3969 1.60407132366886 19 4.29 1.30845 9 5
2170 2013 12 19 2 2017 1 21 45 2017 3 3 48.2 3.96 1.90872 3.4 1.6388 2.56559717585422 20 4.7 2.2654 9 43
2170 2013 12 19 2 2017 1 21 45 2017 4 7 41.1 4.21 1.73031 3.64 1.49604 1.84799690655495 14 4.68 1.92348 9 77.5
2170 2013 12 19 2 2017 1 21 45 2017 5 13 35 4.75 1.6625 3.67 1.2845 2.87970576628229 18 4.57 1.5995 9 114
2170 2013 12 19 2 2017 1 21 45 2017 6 20 28.7 4.34 1.24558 3.72 1.06764 5.23572705983806 26 4.31 1.23697 9 151.5
2170 2013 12 19 2 2017 1 21 45 2017 7 26 30.2 4.51 1.36202 3.62 1.09324 2.67807190511264 30 4.51 1.36202 9 188
2170 2013 12 19 2 2017 1 21 45 2017 8 26 19.5 4.3 0.8385 3.87 0.75465 3.05658352836637 26 4.55 0.88725 9 218.5
2170 2013 12 19 2 2017 1 21 45 2017 9 30 18.3 4.57 0.83631 3.92 0.71736 2.35614381022528 21 4.48 0.81984 9 253
2170 2013 12 19 2 2017 1 21 45 2017 11 4 15.5 4.56 0.7068 4.06 0.6293 2.91073266190291 26 4.43 0.68665 9 288
2170 2013 12 19 2 2017 1 21 45 2017 12 7 13.3 5.12 0.68096 4.11 0.54663 3.77399632511117 22 4.39 0.58387 9 321.5
2170 2013 12 19 2 2017 1 21 45 2018 1 11 12.4 3.64 0.45136 3.35 0.4154 2.87970576628229 16 3.38 0.41912 9 355
2172 2015 1 14 1 2017 1 15 6 2017 1 28 31.1 5.16 1.60476 3.45 1.07295 1.26303440583379 21 4.81 1.49591 2 13
2172 2015 1 14 1 2017 1 15 6 2017 3 13 35.9 3.86 1.38574 3.22 1.15598 0.941106310946431 19 4.82 1.73038 2 59
2172 2015 1 14 1 2017 1 15 6 2017 4 21 32.4 3.97 1.28628 3.41 1.10484 1.67807190511264 16 4.81 1.55844 2 97.5
2172 2015 1 14 1 2017 1 15 6 2017 6 6 30.2 4.2 1.2684 3.37 1.01774 2.97085365434048 18 4.71 1.42242 2 143.5
2172 2015 1 14 1 2017 1 15 6 2017 7 11 28 4.27 1.1956 3.46 0.9688 3.51601514700366 19 4.56 1.2768 2 179
2172 2015 1 14 1 2017 1 15 6 2017 8 18 26.5 4.32 1.1448 3.68 0.9752 2.21412480535285 24 4.65 1.23225 2 216.5
2172 2015 1 14 1 2017 1 15 6 2017 9 30 28.2 4.11 1.15902 3.61 1.01802 1.87970576628229 18 4.62 1.30284 2 259
2172 2015 1 14 1 2017 1 15 6 2017 11 13 27.4 4.48 1.22752 3.83 1.04942 3.0703893278914 21 4.66 1.27684 2 303
2172 2015 1 14 1 2017 1 15 6 2017 12 28 22.8 4.85 1.1058 3.89 0.88692 2.16349873228288 23 4.64 1.05792 2 348.5
2176 2015 5 6 1 2017 5 10 21 2017 6 4 37.4 4.35 1.6269 3.1 1.1594 0.443606651475615 15 4.75 1.7765 9 24.5
2176 2015 5 6 1 2017 5 10 21 2017 7 16 39.2 3.49 1.36808 3.11 1.21912 2.11103131238874 21 4.9 1.9208 9 67
2176 2015 5 6 1 2017 5 10 21 2017 8 27 36.4 2.84 1.03376 3.25 1.183 -0.643856189774725 14 4.79 1.74356 9 108.5
2176 2015 5 6 1 2017 5 10 21 2017 10 7 33.7 3.77 1.27049 3.41 1.14917 0.815575428862573 14 4.71 1.58727 9 149.5
2176 2015 5 6 1 2017 5 10 21 2017 11 18 39.1 3.71 1.45061 3.57 1.39587 1.64154602908752 19 4.74 1.85334 9 191
2176 2015 5 6 1 2017 5 10 21 2018 2 10 25.6 4.69 1.20064 3.79 0.97024 1.60407132366886 21 4.68 1.19808 9 273.5
2254 2014 2 8 1 2016 8 18 2 2016 9 20 35.1 2.89 1.01439 3.1 1.0881 0.263034405833794 18 4.57 1.60407 2 32.5
2254 2014 2 8 1 2016 8 18 2 2016 10 17 36.2 3 1.086 3.24 1.17288 -0.321928094887362 22 4.51 1.63262 2 60
2254 2014 2 8 1 2016 8 18 2 2016 11 15 34.4 3.14 1.08016 3.39 1.16616 0.163498732282879 23 4.52 1.55488 2 88.5
2254 2014 2 8 1 2016 8 18 2 2016 12 14 39.3 3.31 1.30083 3.39 1.33227 1.60407132366886 18 4.52 1.77636 2 118
2254 2014 2 8 1 2016 8 18 2 2017 1 10 38.5 3.31 1.27435 3.59 1.38215 1.48542682717024 22 4.5 1.7325 2 143.5
2254 2014 2 8 1 2016 8 18 2 2017 2 7 38.7 3.2 1.2384 3.52 1.36224 -0.184424571137427 20 4.51 1.74537 2 171
2254 2014 2 8 1 2016 8 18 2 2017 3 8 35.2 3.52 1.23904 3.68 1.29536 1.11103131238874 27 4.51 1.58752 2 202.5
2254 2014 2 8 1 2016 8 18 2 2017 4 4 33.2 3.4 1.1288 3.7 1.2284 0.678071905112638 21 4.49 1.49068 2 229
2254 2014 2 8 1 2016 8 18 2 2017 5 2 36.2 3.45 1.2489 3.72 1.34664 2.18903382439002 17 4.56 1.65072 2 257.5
2254 2014 2 8 1 2016 8 18 2 2017 5 30 28.8 3.77 1.08576 3.58 1.03104 3.29865831556452 19 4.45 1.2816 2 285.5
2254 2014 2 8 1 2016 8 18 2 2017 6 26 28.6 3.55 1.0153 3.5 1.001 1.71369581484336 17 4.55 1.3013 2 312
2254 2014 2 8 1 2016 8 18 2 2017 7 25 26.7 3.69 0.98523 3.49 0.93183 0.443606651475615 21 4.55 1.21485 2 341.5
2256 2014 8 5 1 2016 12 8 2 2017 1 10 33.4 3.82 1.27588 3.19 1.06546 4.09085343045111 20 4.56 1.52304 2 31.5
2256 2014 8 5 1 2016 12 8 2 2017 2 7 34.9 4.14 1.44486 3.17 1.10633 1.52606881166759 24 4.58 1.59842 2 59
2256 2014 8 5 1 2016 12 8 2 2017 3 8 32.2 3.9 1.2558 3.27 1.05294 2.97085365434048 25 4.65 1.4973 2 90.5
2256 2014 8 5 1 2016 12 8 2 2017 4 4 35.1 4.49 1.57599 3.39 1.18989 3.62293035092018 21 4.6 1.6146 2 117
2256 2014 8 5 1 2016 12 8 2 2017 5 2 34.7 4.55 1.57885 3.33 1.15551 4.0703893278914 21 4.62 1.60314 2 145.5
2256 2014 8 5 1 2016 12 8 2 2017 5 30 33.6 4.29 1.44144 3.3 1.1088 3.44360665147561 28 4.71 1.58256 2 173.5
2256 2014 8 5 1 2016 12 8 2 2017 6 26 35.9 4.28 1.53652 3.24 1.16316 3.28688114778816 13 4.73 1.69807 2 200
2256 2014 8 5 1 2016 12 8 2 2017 7 25 31.9 4.34 1.38446 3.38 1.07822 2.21412480535285 20 4.7 1.4993 2 229.5
2256 2014 8 5 1 2016 12 8 2 2017 8 29 26.5 4.57 1.21105 3.56 0.9434 3.73984810269933 28 4.72 1.2508 2 264
2256 2014 8 5 1 2016 12 8 2 2017 9 28 30.6 4.49 1.37394 3.52 1.07712 2.81557542886257 13 4.66 1.42596 2 293.5
2256 2014 8 5 1 2016 12 8 2 2017 10 24 27.2 4.57 1.24304 3.65 0.9928 2.58496250072116 23 4.62 1.25664 2 320
2256 2014 8 5 1 2016 12 8 2 2017 11 21 28.7 4.59 1.31733 3.64 1.04468 2.81557542886257 19 4.65 1.33455 2 347.5
2268 2015 7 20 1 2017 5 24 31 2017 7 11 37 3.22 1.1914 2.84 1.0508 0.443606651475615 30 4.98 1.8426 9 48
2268 2015 7 20 1 2017 5 24 31 2017 10 8 39.1 2.88 1.12608 3.12 1.21992 0.678071905112638 29 4.77 1.86507 9 136.5
2268 2015 7 20 1 2017 5 24 31 2017 11 19 34.9 3.89 1.35761 3.29 1.14821 -0.321928094887362 33 4.67 1.62983 9 178
2268 2015 7 20 1 2017 5 24 31 2018 1 1 34.6 3.66 1.26636 3.23 1.11758 1.81557542886257 27 4.68 1.61928 9 220
2268 2015 7 20 1 2017 5 24 31 2018 2 13 32.3 4.07 1.31461 2.96 0.95608 0.0565835283663674 28 4.85 1.56655 9 262.5
2300 2014 2 15 1 2016 2 7 29 2016 2 28 26.1 4.03 1.05183 3.33 0.86913 0.748461233004035 15 4.7 1.2267 9 21
2300 2014 2 15 1 2016 2 7 29 2016 4 17 29.1 3.84 1.11744 3.51 1.02141 1.05658352836637 22 4.86 1.41426 9 71
2300 2014 2 15 1 2016 2 7 29 2016 5 29 30.7 2.88 0.88416 3.62 1.11134 -0.0588936890535687 17 3.54 1.08678 9 113.5
2300 2014 2 15 1 2016 2 7 29 2016 7 10 32.3 3.63 1.17249 3.69 1.19187 2.33342373372519 23 4.73 1.52779 9 155.5
2300 2014 2 15 1 2016 2 7 29 2016 8 21 31.2 3.95 1.2324 3.82 1.19184 1.74846123300404 30 4.79 1.49448 9 197
2300 2014 2 15 1 2016 2 7 29 2016 10 2 28 4.1 1.148 3.93 1.1004 1.87970576628229 26 4.77 1.3356 9 239
2300 2014 2 15 1 2016 2 7 29 2016 11 13 26.2 4.56 1.19472 4.24 1.11088 3.73984810269933 26 4.69 1.22878 9 280.5
2300 2014 2 15 1 2016 2 7 29 2016 12 29 22.4 4.75 1.064 4.47 1.00128 3.04264433740849 30 4.8 1.0752 9 327
2300 2014 2 15 2 2017 3 3 29 2017 3 26 48.1 3.96 1.90476 3.43 1.64983 0.443606651475615 23 4.77 2.29437 9 23
2300 2014 2 15 2 2017 3 3 29 2017 5 7 45.8 3.27 1.49766 3.59 1.64422 2.46466826700344 20 4.64 2.12512 9 65
2300 2014 2 15 2 2017 3 3 29 2017 6 18 42.5 3.41 1.44925 3.54 1.5045 1.40053792958373 24 4.61 1.95925 9 106.5
2300 2014 2 15 2 2017 3 3 29 2017 7 30 38.3 3.48 1.33284 3.74 1.43242 4.89141918684608 23 4.54 1.73882 9 149
2300 2014 2 15 2 2017 3 3 29 2017 9 17 42.3 3.45 1.45935 3.9 1.6497 1.31034012061215 26 4.62 1.95426 9 197
2300 2014 2 15 2 2017 3 3 29 2017 10 29 40 3.85 1.54 4.01 1.604 2.26303440583379 28 4.6 1.84 9 239.5
2300 2014 2 15 2 2017 3 3 29 2017 12 10 40.4 3.69 1.49076 4.14 1.67256 1.91073266190291 27 4.72 1.90688 9 281.5
2300 2014 2 15 2 2017 3 3 29 2018 1 21 32.6 4.43 1.44418 4.23 1.37898 3.85598969730848 20 4.71 1.53546 9 322
2302 2015 3 24 1 2017 1 15 29 2017 2 12 30.8 3.98 1.22584 3.54 1.09032 0.879705766282288 19 4.92 1.51536 9 27.5
2302 2015 3 24 1 2017 1 15 29 2017 3 26 32.5 3.71 1.20575 3.46 1.1245 1.40053792958373 21 4.93 1.60225 9 72
2302 2015 3 24 1 2017 1 15 29 2017 5 7 35.6 3.84 1.36704 3.5 1.246 1.78240856492737 24 4.94 1.75864 9 114
2302 2015 3 24 1 2017 1 15 29 2017 6 18 34.6 3.55 1.2283 3.62 1.25252 2.62293035092018 22 4.85 1.6781 9 155.5
2302 2015 3 24 1 2017 1 15 29 2017 7 30 31.2 3.87 1.20744 3.64 1.13568 2.97085365434048 24 4.84 1.51008 9 198
2302 2015 3 24 1 2017 1 15 29 2017 9 17 28 3.71 1.0388 3.58 1.0024 1.44360665147561 27 4.85 1.358 9 246
2302 2015 3 24 1 2017 1 15 29 2017 10 29 28.6 3.86 1.10396 3.81 1.08966 1.35614381022528 25 4.72 1.34992 9 288.5
2302 2015 3 24 1 2017 1 15 29 2017 12 10 28.1 3.99 1.12119 4.04 1.13524 1.31034012061215 25 4.9 1.3769 9 330.5
2356 2015 1 28 1 2017 1 18 18 2017 2 3 32.6 4.56 1.48656 3.4 1.1084 1.87970576628229 21 4.77 1.55502 9 15.5
2356 2015 1 28 1 2017 1 18 18 2017 3 2 34.7 3.67 1.27349 3.22 1.11734 0.263034405833794 20 4.87 1.68989 9 45
2356 2015 1 28 1 2017 1 18 18 2017 3 30 28.7 4.51 1.29437 3.47 0.99589 -0.184424571137427 17 4.82 1.38334 9 73
2356 2015 1 28 1 2017 1 18 18 2017 5 2 34 4.16 1.4144 3.75 1.275 0.604071323668861 26 4.8 1.632 9 106
2356 2015 1 28 1 2017 1 18 18 2017 5 30 35.1 3.66 1.28466 3.56 1.24956 0.941106310946431 20 4.67 1.63917 9 134
2356 2015 1 28 1 2017 1 18 18 2017 6 28 34.7 3.81 1.32207 3.56 1.23532 0.163498732282879 15 4.7 1.6309 9 162.5
2356 2015 1 28 1 2017 1 18 18 2017 7 25 32.1 3.84 1.23264 3.57 1.14597 -0.0588936890535687 22 4.67 1.49907 9 190
2356 2015 1 28 1 2017 1 18 18 2017 8 30 33 3.78 1.2474 3.57 1.1781 0.0565835283663674 20 4.65 1.5345 9 225.5
2356 2015 1 28 1 2017 1 18 18 2017 9 28 26.5 4.43 1.17395 3.8 1.007 0.748461233004035 33 4.52 1.1978 9 254
2356 2015 1 28 1 2017 1 18 18 2017 10 25 26.4 4.6 1.2144 3.92 1.03488 0.748461233004035 27 4.47 1.18008 9 281.5
2356 2015 1 28 1 2017 1 18 18 2017 11 22 31.4 4.13 1.29682 3.84 1.20576 0.815575428862573 21 4.53 1.42242 9 309
2356 2015 1 28 1 2017 1 18 18 2017 12 20 28.2 4.4 1.2408 3.86 1.08852 0.0565835283663674 21 4.5 1.269 9 337.5
2391 2014 6 13 1 2016 5 13 32 2016 6 14 24.3 4.95 1.20285 3.43 0.83349 1.71369581484336 15 4.83 1.17369 2 31.5
2391 2014 6 13 1 2016 5 13 32 2016 7 8 24.2 4.48 1.08416 3.5 0.847 1.40053792958373 23 4.88 1.18096 2 56
2391 2014 6 13 1 2016 5 13 32 2016 8 6 25.3 4.43 1.12079 3.55 0.89815 1.11103131238874 21 4.77 1.20681 2 84.5
2391 2014 6 13 1 2016 5 13 32 2016 9 3 22.6 4.16 0.94016 3.51 0.79326 2.42223300068305 13 4.67 1.05542 2 112
2391 2014 6 13 1 2016 5 13 32 2016 10 1 20.3 4.81 0.97643 4.01 0.81403 1.71369581484336 16 4.85 0.98455 2 140.5
2391 2014 6 13 1 2016 5 13 32 2016 11 1 18.7 4.89 0.91443 4.09 0.76483 1.64154602908752 18 4.62 0.86394 2 171
2391 2014 6 13 1 2016 5 13 32 2016 11 29 17.8 5.32 0.94696 4.16 0.74048 2.21412480535285 29 4.66 0.82948 2 199
2391 2014 6 13 1 2016 5 13 32 2016 12 28 15.8 5.26 0.83108 4.15 0.6557 2.16349873228288 22 4.56 0.72048 2 228.5
2391 2014 6 13 2 2017 4 9 32 2017 4 22 34.6 5.16 1.78536 3.46 1.19716 1.40053792958373 27 4.52 1.56392 2 13
2391 2014 6 13 2 2017 4 9 32 2017 5 23 37.7 4.66 1.75682 3.27 1.23279 1.48542682717024 22 4.59 1.73043 2 44.5
2391 2014 6 13 2 2017 4 9 32 2017 6 21 30 2.85 0.855 3.48 1.044 -0.321928094887362 22 4.7 1.41 2 73
2391 2014 6 13 2 2017 4 9 32 2017 7 19 34.7 3.27 1.13469 3.6 1.2492 0.356143810225275 19 4.68 1.62396 2 101.5
2391 2014 6 13 2 2017 4 9 32 2017 8 17 36.8 3.29 1.21072 3.53 1.29904 0.526068811667588 20 4.7 1.7296 2 130
2391 2014 6 13 2 2017 4 9 32 2017 9 15 34.5 3.92 1.3524 3.86 1.3317 0.678071905112638 23 4.7 1.6215 2 158.5
2391 2014 6 13 2 2017 4 9 32 2017 10 12 29.7 4.71 1.39887 3.96 1.17612 0.748461233004035 23 4.53 1.34541 2 186
2391 2014 6 13 2 2017 4 9 32 2017 11 9 26.4 4.79 1.26456 3.95 1.0428 1.21412480535285 27 4.61 1.21704 2 213.5
2391 2014 6 13 2 2017 4 9 32 2017 12 6 23.6 4.96 1.17056 3.81 0.89916 1.87970576628229 20 4.52 1.06672 2 241
2391 2014 6 13 2 2017 4 9 32 2018 1 3 22.9 5.26 1.20454 4.18 0.95722 2 30 4.48 1.02592 2 267.5
2391 2014 6 13 2 2017 4 9 32 2018 2 2 20.6 5.26 1.08356 4.32 0.88992 1.81557542886257 17 4.5 0.927 2 297
2495 2014 6 27 1 2016 7 6 6 2016 8 13 37.2 3.78 1.40616 3.2 1.1904 2.799087306074 14 4.82 1.79304 2 37.5
2495 2014 6 27 1 2016 7 6 6 2016 9 24 35.4 3.35 1.1859 3.12 1.10448 2.42223300068305 18 4.68 1.65672 2 79
2495 2014 6 27 1 2016 7 6 6 2016 11 6 34.5 3.61 1.24545 3.27 1.12815 1.94110631094643 18 4.64 1.6008 2 122
2495 2014 6 27 1 2016 7 6 6 2016 12 16 34.7 3.51 1.21797 3.36 1.16592 1.16349873228288 19 4.72 1.63784 2 162.5
2495 2014 6 27 1 2016 7 6 6 2017 1 28 32 3.74 1.1968 3.45 1.104 0.879705766282288 23 4.67 1.4944 2 204
2495 2014 6 27 1 2016 7 6 6 2017 3 13 22.4 4.35 0.9744 3.24 0.72576 1.21412480535285 24 4.65 1.0416 2 250
2495 2014 6 27 2 2017 5 24 6 2017 6 6 36.4 4.31 1.56884 3.85 1.4014 0.748461233004035 12 4.76 1.73264 2 12.5
2495 2014 6 27 2 2017 5 24 6 2017 7 11 44.7 3.45 1.54215 3.28 1.46616 -0.0588936890535687 13 4.77 2.13219 2 48
2495 2014 6 27 2 2017 5 24 6 2017 8 18 32.6 4.52 1.47352 2.68 0.87368 -0.0588936890535687 36 4.72 1.53872 2 85.5
2495 2014 6 27 2 2017 5 24 6 2017 9 30 43.9 3.81 1.67259 3.38 1.48382 0.443606651475615 20 4.65 2.04135 2 128
2495 2014 6 27 2 2017 5 24 6 2017 11 13 41.1 3.76 1.54536 3.58 1.47138 0.815575428862573 20 4.68 1.92348 2 172
2495 2014 6 27 2 2017 5 24 6 2017 12 28 35.3 4.06 1.43318 3.45 1.21785 0.941106310946431 20 4.52 1.59556 2 217.5
2495 2014 6 27 2 2017 5 24 6 2018 2 3 31.7 4.08 1.29336 3.51 1.11267 2.28688114778816 22 4.51 1.42967 2 252.5
2522 2014 5 18 1 2016 4 25 44 2016 5 27 18.7 4.53 0.84711 3.18 0.59466 3.0703893278914 34 4.64 0.86768 9 32.5
2522 2014 5 18 1 2016 4 25 44 2016 7 13 21.8 4.3 0.9374 3.3 0.7194 3.63226821549951 20 4.71 1.02678 9 79.5
2522 2014 5 18 1 2016 4 25 44 2016 9 6 19.5 4.69 0.91455 3.49 0.68055 5.51096191927738 35 4.77 0.93015 9 133.5
2522 2014 5 18 1 2016 4 25 44 2016 10 20 22.3 4.6 1.0258 3.77 0.84071 2.76553474636298 21 4.69 1.04587 9 178
2522 2014 5 18 1 2016 4 25 44 2016 11 30 23.6 4.62 1.09032 3.92 0.92512 1.78240856492737 24 4.7 1.1092 9 218.5
2522 2014 5 18 1 2016 4 25 44 2017 1 10 22.7 3.47 0.78769 4 0.908 2.28688114778816 24 4.73 1.07371 9 258.5
2522 2014 5 18 1 2016 4 25 44 2017 2 22 18.3 5.21 0.95343 3.56 0.65148 0.356143810225275 22 4.72 0.86376 9 301
2522 2014 5 18 2 2017 5 15 44 2017 6 30 28 3.85 1.078 2.98 0.8344 2.52606881166759 21 4.59 1.2852 9 45.5
2522 2014 5 18 2 2017 5 15 44 2017 8 30 31.7 4.43 1.40431 3.61 1.14437 2.05658352836637 26 4.79 1.51843 9 106.5
2522 2014 5 18 2 2017 5 15 44 2017 10 11 32.7 5.09 1.66443 3.93 1.28511 2.37851162325373 37 4.56 1.49112 9 148.5
2522 2014 5 18 2 2017 5 15 44 2017 11 24 28.2 4.76 1.34232 3.67 1.03494 2.11103131238874 16 4.62 1.30284 9 192
2522 2014 5 18 2 2017 5 15 44 2018 1 6 22.9 4.6 1.0534 3.81 0.87249 3.05658352836637 18 4.55 1.04195 9 234
2627 2013 9 7 1 2015 10 11 28 2016 1 29 43.7 3.06 1.33722 3.05 1.33285 0.815575428862573 23 4.69 2.04953 2 108.5
2627 2013 9 7 1 2015 10 11 28 2016 3 1 45.7 3.16 1.44412 3.11 1.42127 0.879705766282288 29 4.71 2.15247 2 141.5
2627 2013 9 7 1 2015 10 11 28 2016 4 5 40 3.3 1.32 3.14 1.256 0.526068811667588 24 4.64 1.856 2 176
2627 2013 9 7 1 2015 10 11 28 2016 5 3 38.7 3.24 1.25388 2.96 1.14552 0.443606651475615 26 4.56 1.76472 2 204.5
2627 2013 9 7 1 2015 10 11 28 2016 6 7 39.5 3.17 1.25215 2.88 1.1376 0.526068811667588 25 4.41 1.74195 2 239
2627 2013 9 7 2 2016 8 5 28 2016 9 18 33.5 3.79 1.26965 3.24 1.0854 -0.473931188332412 26 4.53 1.51755 2 43.5
2627 2013 9 7 2 2016 8 5 28 2016 10 27 32.3 3.76 1.21448 3.36 1.08528 0.604071323668861 27 4.57 1.47611 2 83
2627 2013 9 7 2 2016 8 5 28 2016 11 27 33.8 3.63 1.22694 3.39 1.14582 0.0565835283663674 36 4.5 1.521 2 113.5
2627 2013 9 7 2 2016 8 5 28 2017 1 8 30.5 3.92 1.1956 3.34 1.0187 0.443606651475615 26 4.51 1.37555 2 154.5
2627 2013 9 7 2 2016 8 5 28 2017 2 13 26.8 4.07 1.09076 3.33 0.89244 0.443606651475615 31 4.73 1.26764 2 190
2627 2013 9 7 2 2016 8 5 28 2017 3 5 29 4.82 1.3978 2.89 0.8381 0.443606651475615 23 4.92 1.4268 2 212.5
2627 2013 9 7 2 2016 8 5 28 2017 4 2 25.6 3.78 0.96768 3.43 0.87808 1.40053792958373 38 4.49 1.14944 2 240
2627 2013 9 7 2 2016 8 5 28 2017 4 30 30.2 3.76 1.13552 3.61 1.09022 0.879705766282288 21 4.45 1.3439 2 268
2627 2013 9 7 2 2016 8 5 28 2017 5 27 30.7 3.95 1.21265 3.41 1.04687 0.815575428862573 35 4.56 1.39992 2 295.5
2627 2013 9 7 2 2016 8 5 28 2017 7 3 27.7 3.71 1.02767 3.47 0.96119 0.526068811667588 28 4.48 1.24096 2 332.5
2629 2015 7 15 1 2017 5 30 28 2017 7 3 37.6 4.01 1.50776 3.13 1.17688 3.9560566524124 27 4.9 1.8424 2 34
2629 2015 7 15 1 2017 5 30 28 2017 8 7 28.6 4.06 1.16116 3.2 0.9152 5.73335434061383 30 4.8 1.3728 2 68.5
2629 2015 7 15 1 2017 5 30 28 2017 9 10 26.4 4.02 1.06128 3.53 0.93192 4.65535182861255 27 4.78 1.26192 2 102
2629 2015 7 15 1 2017 5 30 28 2017 10 8 27.8 4.39 1.22042 3.75 1.0425 5.24184018356467 26 4.75 1.3205 2 130.5
2629 2015 7 15 1 2017 5 30 28 2017 11 6 24.7 4.48 1.10656 3.71 0.91637 4.74846123300404 26 4.75 1.17325 2 159
2629 2015 7 15 1 2017 5 30 28 2017 12 3 22.4 5.01 1.12224 4.02 0.90048 1.60407132366886 32 4.71 1.05504 2 186.5
2629 2015 7 15 1 2017 5 30 28 2017 12 30 24 4.62 1.1088 3.9 0.936 2.08406426478847 30 4.8 1.152 2 213.5
2629 2015 7 15 1 2017 5 30 28 2018 1 28 23.8 5.36 1.27568 3.91 0.93058 3.66902676550963 26 4.83 1.14954 2 241
2629 2015 7 15 1 2017 5 30 28 2018 2 26 21 5.07 1.0647 4.01 0.8421 1.52606881166759 30 4.89 1.0269 2 269.5
2637 2015 3 15 1 2017 4 5 24 2017 5 19 29.8 3.99 1.18902 3.49 1.04002 1.11103131238874 21 4.74 1.41252 9 44.5
2637 2015 3 15 1 2017 4 5 24 2017 7 5 30.5 3.69 1.12545 3.34 1.0187 -1.32192809488736 20 4.77 1.45485 9 91.5
2637 2015 3 15 1 2017 4 5 24 2017 8 18 29.9 3.78 1.13022 3.47 1.03753 0.0565835283663674 24 4.77 1.42623 9 135
2637 2015 3 15 1 2017 4 5 24 2017 10 5 31.8 3.74 1.18932 3.47 1.10346 -0.321928094887362 31 4.58 1.45644 9 183
2637 2015 3 15 1 2017 4 5 24 2017 11 22 30.5 3.98 1.2139 3.56 1.0858 0.263034405833794 25 4.63 1.41215 9 230.5
2637 2015 3 15 1 2017 4 5 24 2018 1 9 27.8 4.5 1.251 3.66 1.01748 -0.643856189774725 20 4.71 1.30938 9 277.5
2637 2015 3 15 1 2017 4 5 24 2018 2 22 19.1 4.62 0.88242 3.86 0.73726 1.48542682717024 22 4.73 0.90343 9 321
2651 2014 4 4 1 2016 4 18 42 2016 5 19 26.1 4.75 1.23975 3.12 0.81432 2.65992455840238 24 4.98 1.29978 9 31.5
2651 2014 4 4 1 2016 4 18 42 2016 6 14 31.1 4.36 1.35596 3.14 0.97654 3.09761079662642 30 4.87 1.51457 9 57
2651 2014 4 4 1 2016 4 18 42 2016 7 12 27.3 3.89 1.06197 3.25 0.88725 3.1243281350022 24 4.91 1.34043 9 85.5
2651 2014 4 4 1 2016 4 18 42 2016 8 10 24.2 4.16 1.00672 3.29 0.79618 2.65992455840238 27 4.81 1.16402 9 114
2651 2014 4 4 1 2016 4 18 42 2016 9 7 25.2 4.1 1.0332 3.35 0.8442 2.9560566524124 20 4.72 1.18944 9 141.5
2651 2014 4 4 1 2016 4 18 42 2016 10 4 25.1 4.2 1.0542 3.52 0.88352 1.97085365434048 22 4.7 1.1797 9 169
2651 2014 4 4 1 2016 4 18 42 2016 11 1 22.9 4.39 1.00531 3.6 0.8244 3.44360665147561 22 4.73 1.08317 9 196.5
2651 2014 4 4 1 2016 4 18 42 2016 11 30 22.2 4.5 0.999 3.52 0.78144 3 24 4.75 1.0545 9 225.5
2651 2014 4 4 1 2016 4 18 42 2016 12 29 19.9 4.52 0.89948 3.68 0.73232 3 23 4.72 0.93928 9 255
2651 2014 4 4 1 2016 4 18 42 2017 1 26 15.7 4.59 0.72063 3.76 0.59032 3.22650852980868 20 4.69 0.73633 9 281.5
2651 2014 4 4 1 2016 4 18 42 2017 2 24 12.4 4.72 0.58528 3.88 0.48112 3.68706068833989 24 4.71 0.58404 9 310
2651 2014 4 4 2 2017 5 4 42 2017 5 20 47.6 3.23 1.53748 3.23 1.53748 0.443606651475615 27 4.66 2.21816 9 16
2651 2014 4 4 2 2017 5 4 42 2017 6 17 49.9 3.29 1.64171 2.91 1.45209 0.604071323668861 20 4.77 2.38023 9 43.5
2651 2014 4 4 2 2017 5 4 42 2017 7 15 44.2 3.29 1.45418 2.9 1.2818 -1.05889368905357 25 4.78 2.11276 9 72
2651 2014 4 4 2 2017 5 4 42 2017 8 15 39.9 3.61 1.44039 2.96 1.18104 0.0565835283663674 18 4.67 1.86333 9 102.5
2651 2014 4 4 2 2017 5 4 42 2017 9 8 44.1 2.98 1.31418 3.24 1.42884 -0.321928094887362 24 4.72 2.08152 9 126
2651 2014 4 4 2 2017 5 4 42 2017 10 9 40.9 3.89 1.59101 3.22 1.31698 -0.0588936890535687 21 4.59 1.87731 9 157.5
2651 2014 4 4 2 2017 5 4 42 2017 11 4 38.5 3.64 1.4014 3.29 1.26665 3.97819562968165 18 4.56 1.7556 9 183
2651 2014 4 4 2 2017 5 4 42 2017 12 4 31.5 4.18 1.3167 3.42 1.0773 3.16349873228288 19 4.67 1.47105 9 213.5
2651 2014 4 4 2 2017 5 4 42 2018 1 9 24.3 4.2 1.0206 3.66 0.88938 2.21412480535285 21 4.73 1.14939 9 248
2651 2014 4 4 2 2017 5 4 42 2018 2 6 16.8 5.16 0.86688 4.16 0.69888 4.02147972741045 25 4.69 0.78792 9 275.5
2651 2014 4 4 2 2017 5 4 42 2018 3 8 6.2 5.57 0.34534 4.42 0.27404 4.84799690655495 23 4.27 0.26474 9 308
2735 2014 6 30 1 2016 5 28 17 2016 6 14 30.3 4.57 1.38471 3.28 0.99384 0.879705766282288 15 4.63 1.40289 2 16.5
2735 2014 6 30 1 2016 5 28 17 2016 7 27 29.8 4.3 1.2814 3.3 0.9834 0.0565835283663674 26 4.71 1.40358 2 60
2735 2014 6 30 1 2016 5 28 17 2016 9 6 29.8 4.46 1.32908 3.81 1.13538 1.97085365434048 24 4.6 1.3708 2 100
2735 2014 6 30 1 2016 5 28 17 2016 10 31 27.1 5.07 1.37397 4.19 1.13549 2.76553474636298 18 4.36 1.18156 2 155.5
2735 2014 6 30 1 2016 5 28 17 2016 12 14 28.4 5.2 1.4768 4.34 1.23256 2.18903382439002 22 4.52 1.28368 2 199.5
2735 2014 6 30 1 2016 5 28 17 2017 1 22 23.2 5.97 1.38504 4.55 1.0556 2.54596836910529 19 4.53 1.05096 2 237
2735 2014 6 30 1 2016 5 28 17 2017 3 13 20.4 6.16 1.25664 4.47 0.91188 2.60407132366886 18 4.58 0.93432 2 289
2735 2014 6 30 2 2017 5 1 17 2017 6 8 40.6 3.81 1.54686 3.16 1.28296 0.526068811667588 21 4.64 1.88384 2 37.5
2735 2014 6 30 2 2017 5 1 17 2017 7 15 41.9 4.05 1.69695 3.45 1.44555 2.87970576628229 22 4.51 1.88969 2 75
2735 2014 6 30 2 2017 5 1 17 2017 9 10 33.4 5.92 1.97728 3.94 1.31596 2.28688114778816 21 4.43 1.47962 2 131
2735 2014 6 30 2 2017 5 1 17 2017 10 30 35.8 4.96 1.77568 4.24 1.51792 2.42223300068305 22 4.44 1.58952 2 181.5
2735 2014 6 30 2 2017 5 1 17 2017 12 5 32.4 5.58 1.80792 4.42 1.43208 2.65992455840238 25 4.46 1.44504 2 217.5
2735 2014 6 30 2 2017 5 1 17 2018 1 16 22.5 4.89 1.10025 4.4 0.99 2.62293035092018 20 4.54 1.0215 2 258
2740 2015 2 16 1 2017 5 26 24 2017 7 5 28.4 3.99 1.13316 3.43 0.97412 1.35614381022528 21 4.72 1.34048 9 40
2740 2015 2 16 1 2017 5 26 24 2017 8 18 32.1 3.84 1.23264 3.44 1.10424 0.941106310946431 19 4.72 1.51512 9 83.5
2740 2015 2 16 1 2017 5 26 24 2017 10 5 31.7 3.8 1.2046 3.49 1.10633 0.163498732282879 26 4.58 1.45186 9 131.5
2740 2015 2 16 1 2017 5 26 24 2017 11 22 28.3 4.09 1.15747 3.54 1.00182 1.16349873228288 29 4.58 1.29614 9 179
2740 2015 2 16 1 2017 5 26 24 2018 1 9 28.6 4.46 1.27556 3.66 1.04676 1.44360665147561 22 4.62 1.32132 9 226
2740 2015 2 16 1 2017 5 26 24 2018 2 22 25.7 5.08 1.30556 3.78 0.97146 0.748461233004035 27 4.69 1.20533 9 269.5
2765 2014 7 8 1 2016 9 9 47 2016 9 15 16.5 4.37 0.72105 3.84 0.6336 2.76553474636298 25 4.35 0.71775 9 6
2765 2014 7 8 1 2016 9 9 47 2016 10 23 32.3 3.27 1.05621 3.06 0.98838 2.16349873228288 30 4.44 1.43412 9 44.5
2765 2014 7 8 1 2016 9 9 47 2016 12 5 35 3.5 1.225 3.39 1.1865 1.31034012061215 22 4.62 1.617 9 87.5
2765 2014 7 8 1 2016 9 9 47 2017 1 18 33.4 3.54 1.18236 3.54 1.18236 1.67807190511264 11 4.47 1.49298 9 130
2765 2014 7 8 1 2016 9 9 47 2017 2 27 30.9 3.51 1.08459 3.54 1.09386 1.05658352836637 22 4.59 1.41831 9 169.5
2765 2014 7 8 1 2016 9 9 47 2017 4 9 30.8 3.88 1.19504 3.6 1.1088 1.16349873228288 17 4.54 1.39832 9 212.5
2765 2014 7 8 1 2016 9 9 47 2017 5 22 37.8 3.66 1.38348 3.48 1.31544 1.05658352836637 16 4.39 1.65942 9 256
2765 2014 7 8 1 2016 9 9 47 2017 7 5 40.6 3.84 1.55904 3.42 1.38852 0.815575428862573 14 4.65 1.8879 9 300
2765 2014 7 8 1 2016 9 9 47 2017 8 21 35 3.88 1.358 3.75 1.3125 1.16349873228288 32 4.43 1.5505 9 346.5
2798 2015 1 2 1 2017 5 21 33 2017 6 7 19.5 4.91 0.95745 3.53 0.68835 1.78240856492737 25 4.61 0.89895 9 16.5
2798 2015 1 2 1 2017 5 21 33 2017 7 19 29.5 4.01 1.18295 3.16 0.9322 0.163498732282879 33 4.89 1.44255 9 59
2798 2015 1 2 1 2017 5 21 33 2017 9 1 31.2 4.33 1.35096 3.53 1.10136 -0.0588936890535687 41 4.71 1.46952 9 102
2798 2015 1 2 1 2017 5 21 33 2017 10 13 31.2 4.39 1.36968 3.64 1.13568 0.443606651475615 30 4.82 1.50384 9 144.5
2798 2015 1 2 1 2017 5 21 33 2017 11 29 30.4 4.8 1.4592 3.67 1.11568 -0.836501267717121 28 4.75 1.444 9 191
2798 2015 1 2 1 2017 5 21 33 2018 1 12 31.1 4.44 1.38084 3.69 1.14759 -0.0588936890535687 31 4.74 1.47414 9 234
2798 2015 1 2 1 2017 5 21 33 2018 2 28 28.7 5.1 1.4637 3.56 1.02172 -0.473931188332412 25 4.75 1.36325 9 280.5
2844 2014 10 27 1 2016 11 5 27 2016 12 14 27.7 3.63 1.00551 3.43 0.95011 -0.0588936890535687 16 4.81 1.33237 2 39.5
2844 2014 10 27 1 2016 11 5 27 2017 1 10 36.3 3.3 1.1979 3.53 1.28139 2.18903382439002 21 4.79 1.73877 2 65
2844 2014 10 27 1 2016 11 5 27 2017 2 7 27.4 3.88 1.06312 3.52 0.96448 1.52606881166759 24 4.66 1.27684 2 92.5
2844 2014 10 27 1 2016 11 5 27 2017 3 7 33.9 3.6 1.2204 3.52 1.19328 0.163498732282879 24 4.7 1.5933 2 123
2844 2014 10 27 1 2016 11 5 27 2017 4 5 33.4 4.23 1.41282 3.55 1.1857 1.48542682717024 29 4.63 1.54642 2 151.5
2844 2014 10 27 1 2016 11 5 27 2017 5 2 36.5 3.78 1.3797 3.68 1.3432 1.78240856492737 28 4.71 1.71915 2 179
2844 2014 10 27 1 2016 11 5 27 2017 5 30 33.8 3.56 1.20328 3.46 1.16948 0.263034405833794 20 4.78 1.61564 2 207
2844 2014 10 27 1 2016 11 5 27 2017 6 28 35.6 3.58 1.27448 3.49 1.24244 5.52857131887076 17 4.6 1.6376 2 235.5
2844 2014 10 27 1 2016 11 5 27 2017 7 25 33.2 3.94 1.30808 3.56 1.18192 1 22 4.66 1.54712 2 263
2844 2014 10 27 1 2016 11 5 27 2017 9 19 31.6 4.24 1.33984 3.84 1.21344 1.48542682717024 17 4.66 1.47256 2 318
2844 2014 10 27 1 2016 11 5 27 2017 10 17 30.1 4.28 1.28828 3.8 1.1438 1 24 4.61 1.38761 2 346.5
2846 2014 5 6 1 2016 5 25 27 2016 6 28 30.9 3.75 1.15875 3.6 1.1124 3.42223300068305 21 4.7 1.4523 2 33.5
2846 2014 5 6 1 2016 5 25 27 2016 7 26 30.9 4.1 1.2669 3.42 1.05678 2.31034012061215 25 4.64 1.43376 2 62
2846 2014 5 6 1 2016 5 25 27 2016 8 23 29 4.39 1.2731 3.74 1.0846 2.56559717585422 23 4.62 1.3398 2 89.5
2846 2014 5 6 1 2016 5 25 27 2016 9 20 24.7 4.53 1.11891 3.69 0.91143 2.64154602908752 23 4.58 1.13126 2 117
2846 2014 5 6 1 2016 5 25 27 2016 10 18 24.2 4.89 1.18338 4.05 0.9801 1.94110631094643 20 4.51 1.09142 2 145.5
2846 2014 5 6 1 2016 5 25 27 2016 11 15 25.6 5.01 1.28256 4.28 1.09568 0.356143810225275 20 4.5 1.152 2 173
2846 2014 5 6 1 2016 5 25 27 2016 12 14 25.1 4.38 1.09938 3.95 0.99145 3.04264433740849 19 4.58 1.14958 2 202.5
2846 2014 5 6 1 2016 5 25 27 2017 1 10 24.1 4.96 1.19536 4.25 1.02425 1.94110631094643 19 4.47 1.07727 2 228
2846 2014 5 6 1 2016 5 25 27 2017 2 7 21.9 5.45 1.19355 4.38 0.95922 2.21412480535285 22 4.67 1.02273 2 255.5
2846 2014 5 6 2 2017 4 17 27 2017 5 2 37.9 4.91 1.86089 3.75 1.42125 1.60407132366886 19 4.66 1.76614 2 15.5
2846 2014 5 6 2 2017 4 17 27 2017 5 30 39.5 4.62 1.8249 3.46 1.3667 0.356143810225275 22 4.68 1.8486 2 43.5
2846 2014 5 6 2 2017 4 17 27 2017 6 28 38.4 4.25 1.632 3.41 1.30944 0.263034405833794 14 4.63 1.77792 2 72
2846 2014 5 6 2 2017 4 17 27 2017 7 25 35.9 4.51 1.61909 3.54 1.27086 0.604071323668861 16 4.6 1.6514 2 99.5
2846 2014 5 6 2 2017 4 17 27 2017 8 22 31.6 4.09 1.29244 3.59 1.13444 1.74846123300404 18 4.59 1.45044 2 127
2846 2014 5 6 2 2017 4 17 27 2017 9 19 30.3 4.51 1.36653 4.02 1.21806 1.26303440583379 11 4.38 1.32714 2 154.5
2846 2014 5 6 2 2017 4 17 27 2017 10 17 29.5 5.14 1.5163 4.14 1.2213 1.44360665147561 23 4.5 1.3275 2 183
2846 2014 5 6 2 2017 4 17 27 2017 11 14 28.9 4.79 1.38431 4.27 1.23403 2.23878685958712 20 4.58 1.32362 2 210.5
2846 2014 5 6 2 2017 4 17 27 2017 12 6 25.5 5.27 1.34385 4.38 1.1169 2.89530262133331 19 4.43 1.12965 2 233
2846 2014 5 6 2 2017 4 17 27 2018 1 4 24.1 5.51 1.32791 4.38 1.05558 2.13750352374994 25 4.48 1.07968 2 260.5
2846 2014 5 6 2 2017 4 17 27 2018 1 30 22.5 6.26 1.4085 4.44 0.999 3.40053792958373 24 4.39 0.98775 2 286.5
2846 2014 5 6 2 2017 4 17 27 2018 2 27 18.6 5.97 1.11042 4.37 0.81282 2.94110631094643 17 4.57 0.85002 2 314
2871 2015 4 20 1 2017 4 8 45 2017 5 13 27.5 4.35 1.19625 2.68 0.737 -0.321928094887362 10 4.86 1.3365 9 35.5
2871 2015 4 20 1 2017 4 8 45 2017 6 20 33 4.17 1.3761 3.04 1.0032 -0.321928094887362 23 4.89 1.6137 9 73
2871 2015 4 20 1 2017 4 8 45 2017 7 26 31 4.4 1.364 3.42 1.0602 0.263034405833794 22 4.78 1.4818 9 109.5
2871 2015 4 20 1 2017 4 8 45 2017 8 26 31 4.07 1.2617 3.62 1.1222 -0.184424571137427 19 4.65 1.4415 9 140
2871 2015 4 20 1 2017 4 8 45 2017 9 30 30.2 4.89 1.47678 3.73 1.12646 -0.321928094887362 20 4.72 1.42544 9 174.5
2871 2015 4 20 1 2017 4 8 45 2017 11 4 27.7 5.13 1.42101 3.9 1.0803 0.526068811667588 26 4.58 1.26866 9 209.5
2871 2015 4 20 1 2017 4 8 45 2017 12 7 28.5 5.8 1.653 3.8 1.083 0.263034405833794 23 4.58 1.3053 9 243
2871 2015 4 20 1 2017 4 8 45 2018 1 11 23.2 5.03 1.16696 3.98 0.92336 2.31034012061215 18 4.53 1.05096 9 276.5
2871 2015 4 20 1 2017 4 8 45 2018 2 13 18.4 5.59 1.02856 4.2 0.7728 1.52606881166759 17 4.63 0.85192 9 309
3021 2013 6 11 1 2015 5 18 7 2016 1 20 29 5.08 1.4732 3.99 1.1571 3.42223300068305 21 4.65 1.3485 2 245
3021 2013 6 11 1 2015 5 18 7 2016 2 17 30.1 5.2 1.5652 3.99 1.20099 3.37851162325373 20 4.63 1.39363 2 272.5
3021 2013 6 11 1 2015 5 18 7 2016 3 16 27 5.36 1.4472 4.12 1.1124 3.65992455840238 25 4.55 1.2285 2 302
3021 2013 6 11 1 2015 5 18 7 2016 4 12 25.1 5.12 1.28512 4.07 1.02157 3.97819562968165 24 4.59 1.15209 2 328.5
3021 2013 6 11 1 2015 5 18 7 2016 5 12 20.4 5.47 1.11588 3.91 0.79764 4.07724299893246 17 4.52 0.92208 2 359
3021 2013 6 11 2 2017 3 3 7 2017 3 29 56.5 4.63 2.61595 3.07 1.73455 0.0565835283663674 15 4.69 2.64985 2 26
3021 2013 6 11 2 2017 3 3 7 2017 4 26 54.2 4.09 2.21678 3.01 1.63142 0.604071323668861 17 4.58 2.48236 2 53.5
3021 2013 6 11 2 2017 3 3 7 2017 5 24 32.1 3.88 1.24548 3.07 0.98547 1.48542682717024 23 4.51 1.44771 2 82
3021 2013 6 11 2 2017 3 3 7 2017 6 20 37.3 4.21 1.57033 3.1 1.1563 2.50589092972996 26 4.41 1.64493 2 108.5
3021 2013 6 11 2 2017 3 3 7 2017 7 20 45 3.81 1.7145 3.36 1.512 2 17 4.43 1.9935 2 139
3021 2013 6 11 2 2017 3 3 7 2017 8 18 42 3.97 1.6674 3.49 1.4658 1.87970576628229 23 4.4 1.848 2 167.5
3021 2013 6 11 2 2017 3 3 7 2017 9 12 38.6 4.62 1.78332 3.58 1.38188 1.81557542886257 13 4.41 1.70226 2 192
3021 2013 6 11 2 2017 3 3 7 2017 10 10 39.3 4.69 1.84317 3.84 1.50912 2.18903382439002 22 4.37 1.71741 2 220.5
3021 2013 6 11 2 2017 3 3 7 2017 11 9 39.2 5.09 1.99528 4.07 1.59544 2.98550043030489 21 4.33 1.69736 2 250
3021 2013 6 11 2 2017 3 3 7 2017 12 12 35.6 5.05 1.7978 4.03 1.43468 2.26303440583379 23 4.35 1.5486 2 283.5
3021 2013 6 11 2 2017 3 3 7 2018 1 12 30.4 4.63 1.40752 4.05 1.2312 2.6959938131099 21 4.28 1.30112 2 313
3021 2013 6 11 2 2017 3 3 7 2018 2 9 19.6 4.3 0.8428 3.84 0.75264 2.799087306074 20 4.2 0.8232 2 340.5
3133 2015 1 24 1 2017 4 30 1 2017 6 16 31.1 4.31 1.34041 3.05 0.94855 -0.836501267717121 18 4.72 1.46792 2 47
3133 2015 1 24 1 2017 4 30 1 2017 7 28 33.7 4.34 1.46258 3.27 1.10199 0.748461233004035 18 4.77 1.60749 2 89.5
3133 2015 1 24 1 2017 4 30 1 2017 9 15 30.8 4.26 1.31208 3.91 1.20428 1.05658352836637 21 4.66 1.43528 2 137.5
3133 2015 1 24 1 2017 4 30 1 2017 10 25 26.7 5.08 1.35636 3.82 1.01994 0.748461233004035 24 4.57 1.22019 2 178
3133 2015 1 24 1 2017 4 30 1 2017 12 1 23.6 5.25 1.239 4.04 0.95344 0.815575428862573 27 4.52 1.06672 2 215
3133 2015 1 24 1 2017 4 30 1 2018 1 18 21.4 5.47 1.17058 4.2 0.8988 0.443606651475615 26 4.51 0.96514 2 261.5
3133 2015 1 24 1 2017 4 30 1 2018 3 2 18.2 7.31 1.33042 5.29 0.96278 4.25701061820602 15 4.07 0.74074 2 306.5
3167 2015 4 21 1 2017 5 16 5 2017 5 30 25.3 3.72 0.94116 3.42 0.86526 0.526068811667588 12 4.75 1.20175 9 14
3167 2015 4 21 1 2017 5 16 5 2017 7 2 36.6 4.03 1.47498 3.21 1.17486 -0.473931188332412 23 4.72 1.72752 9 47
3167 2015 4 21 1 2017 5 16 5 2017 8 4 36.8 3.37 1.24016 3.16 1.16288 0.163498732282879 21 4.6 1.6928 9 79.5
3167 2015 4 21 1 2017 5 16 5 2017 9 7 34.7 3.28 1.13816 3.52 1.22144 0.941106310946431 25 4.76 1.65172 9 113
3167 2015 4 21 1 2017 5 16 5 2017 10 11 33.8 3.87 1.30806 3.6 1.2168 -0.321928094887362 25 4.55 1.5379 9 147.5
3167 2015 4 21 1 2017 5 16 5 2017 11 14 35.6 5.86 2.08616 3.83 1.36348 1.11103131238874 14 4.48 1.59488 9 181
3167 2015 4 21 1 2017 5 16 5 2017 12 17 31.3 4.13 1.29269 3.83 1.19879 1.44360665147561 18 4.63 1.44919 9 214.5
3167 2015 4 21 1 2017 5 16 5 2018 1 20 33.1 3.78 1.25118 3.83 1.26773 1.11103131238874 26 4.66 1.54246 9 247
3167 2015 4 21 1 2017 5 16 5 2018 2 23 19.7 5.19 1.02243 3.96 0.78012 5.78450398292957 15 4.47 0.88059 9 280.5
3167 2015 4 21 1 2017 5 16 5 2018 3 29 15 6.53 0.9795 4.11 0.6165 1.87970576628229 13 4.51 0.6765 9 317
3227 2015 3 25 1 2017 3 20 13 2017 4 4 29 4.54 1.3166 3.02 0.8758 5.18269229751619 26 4.49 1.3021 9 14.5
3227 2015 3 25 1 2017 3 20 13 2017 5 15 34 3.86 1.3124 3.19 1.0846 2.94110631094643 30 4.68 1.5912 9 56
3227 2015 3 25 1 2017 3 20 13 2017 9 29 25.4 4.12 1.04648 3.74 0.94996 3.84799690655495 20 4.44 1.12776 9 192
3227 2015 3 25 1 2017 3 20 13 2017 11 23 23.3 4.94 1.15102 4.06 0.94598 4.73984810269933 32 4.43 1.03219 9 247
3227 2015 3 25 1 2017 3 20 13 2018 1 23 23.7 4.77 1.13049 4.02 0.95274 3.15055967657538 23 4.53 1.07361 9 307
3239 2014 6 11 1 2016 5 29 41 2016 6 24 27.3 3.6 0.9828 3.27 0.89271 1.31034012061215 18 4.95 1.35135 2 25.5
3239 2014 6 11 1 2016 5 29 41 2016 8 2 24 3.97 0.9528 3.42 0.8208 5.13750352374993 21 4.77 1.1448 2 64.5
3239 2014 6 11 1 2016 5 29 41 2016 9 8 20.4 3.89 0.79356 3.21 0.65484 1.16349873228288 22 4.74 0.96696 2 101
3239 2014 6 11 1 2016 5 29 41 2016 10 18 15.9 4.55 0.72345 3.34 0.53106 1 24 4.56 0.72504 2 141.5
3239 2014 6 11 1 2016 5 29 41 2016 11 29 17.8 4.36 0.77608 3.34 0.59452 1 27 4.58 0.81524 2 183
3239 2014 6 11 1 2016 5 29 41 2017 1 4 17.6 4.7 0.8272 3.72 0.65472 0.604071323668861 29 4.72 0.83072 2 218
3239 2014 6 11 1 2016 5 29 41 2017 2 16 10.6 4.59 0.48654 3.55 0.3763 1.84799690655495 16 4.58 0.48548 2 260.5
3239 2014 6 11 2 2017 4 23 41 2017 5 3 24.3 4.44 1.07892 3.78 0.91854 1.60407132366886 12 4.63 1.12509 2 10.5
3239 2014 6 11 2 2017 4 23 41 2017 6 15 32 3.75 1.2 3.07 0.9824 2.18903382439002 27 4.67 1.4944 2 53
3239 2014 6 11 2 2017 4 23 41 2017 7 29 24.8 3.95 0.9796 2.85 0.7068 -0.836501267717121 15 4.74 1.17552 2 97.5
3239 2014 6 11 2 2017 4 23 41 2017 9 7 23.9 4.24 1.01336 3.33 0.79587 -0.184424571137427 19 4.69 1.12091 2 136.5
3239 2014 6 11 2 2017 4 23 41 2017 10 18 19.8 4.63 0.91674 3.38 0.66924 0.604071323668861 28 4.54 0.89892 2 178
3239 2014 6 11 2 2017 4 23 41 2017 11 30 19.6 4.77 0.93492 3.65 0.7154 1 24 4.62 0.90552 2 220.5
3239 2014 6 11 2 2017 4 23 41 2018 1 15 14.5 5.1 0.7395 3.77 0.54665 0.815575428862573 23 4.56 0.6612 2 265.5
3239 2014 6 11 2 2017 4 23 41 2018 2 27 9.1 6.25 0.56875 4.29 0.39039 2.23878685958712 24 4.36 0.39676 2 308
3245 2015 5 25 1 2017 4 20 47 2017 5 22 30.2 3.85 1.1627 2.78 0.83956 -0.184424571137427 12 4.87 1.47074 9 32.5
3245 2015 5 25 1 2017 4 20 47 2017 7 5 32.9 3.62 1.19098 3 0.987 0.526068811667588 18 4.89 1.60881 9 76.5
3245 2015 5 25 1 2017 4 20 47 2017 8 21 30.2 4.01 1.21102 2.92 0.88184 0.526068811667588 26 4.77 1.44054 9 123
3245 2015 5 25 1 2017 4 20 47 2017 10 5 32.8 3.76 1.23328 2.96 0.97088 0.526068811667588 20 4.8 1.5744 9 168
3245 2015 5 25 1 2017 4 20 47 2017 11 19 26.5 4.31 1.14215 3.32 0.8798 -0.184424571137427 21 4.85 1.28525 9 212.5
3245 2015 5 25 1 2017 4 20 47 2018 1 5 23 4.63 1.0649 3.41 0.7843 3.81557542886257 15 4.68 1.0764 9 258.5
3258 2013 4 30 1 2015 4 9 35 2016 1 26 17.6 5.6 0.9856 4.25 0.748 2.74846123300404 36 4.49 0.79024 2 290.5
3258 2013 4 30 1 2015 4 9 35 2016 2 23 15.4 5.65 0.8701 4.1 0.6314 2.33342373372519 33 4.47 0.68838 2 318
3258 2013 4 30 2 2017 5 10 35 2017 5 23 39.5 4.69 1.85255 3.33 1.31535 0.604071323668861 24 4.37 1.72615 2 13
3258 2013 4 30 2 2016 4 18 35 2016 5 17 40.9 4.55 1.86095 3.26 1.33334 -0.643856189774725 32 4.42 1.80778 2 29.5
3258 2013 4 30 2 2017 5 10 35 2017 6 22 48 3.79 1.8192 3.03 1.4544 -0.321928094887362 24 4.66 2.2368 2 42.5
3258 2013 4 30 2 2016 4 18 35 2016 6 13 40.1 4.29 1.72029 3.24 1.29924 0.0565835283663674 22 4.66 1.86866 2 56
3258 2013 4 30 2 2017 5 10 35 2017 7 19 48.1 3.75 1.80375 3.14 1.51034 2.78240856492737 31 4.52 2.17412 2 70
3258 2013 4 30 2 2016 4 18 35 2016 7 12 39.4 4.3 1.6942 3.37 1.32778 -0.0588936890535687 22 4.59 1.80846 2 85.5
3258 2013 4 30 2 2017 5 10 35 2017 8 16 43.8 3.95 1.7301 3.5 1.533 2.08406426478847 28 4.5 1.971 2 97.5
3258 2013 4 30 2 2016 4 18 35 2016 8 8 38.2 3.48 1.32936 3.61 1.37902 -0.321928094887362 22 4.66 1.78012 2 112
3258 2013 4 30 2 2017 5 10 35 2017 9 12 41.8 4.04 1.68872 3.72 1.55496 2.33342373372519 27 4.55 1.9019 2 124
3258 2013 4 30 2 2016 4 18 35 2016 9 7 31.7 4.82 1.52794 3.77 1.19509 1 35 4.54 1.43918 2 141.5
3258 2013 4 30 2 2017 5 10 35 2017 10 11 33.2 5.06 1.67992 4.04 1.34128 3.50589092972996 46 4.38 1.45416 2 153.5
3258 2013 4 30 2 2016 4 18 35 2016 10 3 30.1 5.03 1.51403 3.73 1.12273 1.11103131238874 31 4.53 1.36353 2 168
3258 2013 4 30 2 2017 5 10 35 2017 11 7 27 6.52 1.7604 4.17 1.1259 3.83995958748953 38 4.25 1.1475 2 180
3258 2013 4 30 2 2016 4 18 35 2016 10 31 24.8 5.6 1.3888 4.08 1.01184 2.84799690655495 29 4.42 1.09616 2 196
3258 2013 4 30 2 2017 5 10 35 2017 12 4 16 6.05 0.968 4.25 0.68 4.77399632511117 29 4.1 0.656 2 207.5
3258 2013 4 30 2 2016 4 18 35 2016 11 29 20.3 6.01 1.22003 4.45 0.90335 3.42223300068305 27 4.39 0.89117 2 224.5
3258 2013 4 30 2 2017 5 10 35 2018 1 4 16 5.01 0.8016 4.41 0.7056 3.63226821549951 36 4.33 0.6928 2 237
3258 2013 4 30 2 2016 4 18 35 2016 12 27 19.2 5.58 1.07136 4.64 0.89088 3.20163386116965 28 4.44 0.85248 2 253
3258 2013 4 30 2 2017 5 10 35 2018 1 31 13.9 6.15 0.85485 4.34 0.60326 4.15055967657538 36 4.29 0.59631 2 264
3258 2013 4 30 2 2016 4 18 35 2017 1 25 15.8 6.29 0.99382 4.76 0.75208 3.53605290024021 24 4.31 0.68098 2 280.5
3258 2013 4 30 2 2017 5 10 35 2018 2 26 10.7 6.81 0.72867 4.59 0.49113 4.41683974191283 32 4.17 0.44619 2 289.5
3258 2013 4 30 2 2016 4 18 35 2017 2 27 13.9 7.12 0.98968 4.93 0.68527 4.18269229751619 36 4.4 0.6116 2 313
3258 2013 4 30 2 2017 5 10 35 2018 4 24 34.1 6.19 2.11079 3.92 1.33672 2.46466826700344 25 4.13 1.40833 2 348.5
3266 2013 12 28 1 2016 2 9 50 2016 2 24 21.8 5.02 1.09436 3.26 0.71068 1.31034012061215 16 4.58 0.99844 9 15
3266 2013 12 28 1 2016 2 9 50 2016 3 31 30.8 3.96 1.21968 2.9 0.8932 -0.184424571137427 19 4.72 1.45376 9 52.5
3266 2013 12 28 1 2016 2 9 50 2016 4 27 33.5 4.35 1.45725 2.89 0.96815 -1.05889368905357 18 4.62 1.5477 9 79
3266 2013 12 28 1 2016 2 9 50 2016 6 1 32.1 3.97 1.27437 3.07 0.98547 -0.643856189774725 21 4.62 1.48302 9 114
3266 2013 12 28 1 2016 2 9 50 2016 6 29 27.9 4.09 1.14111 3.1 0.8649 0.0565835283663674 23 4.6 1.2834 9 142
3266 2013 12 28 1 2016 2 9 50 2016 7 27 27.4 3.79 1.03846 3.11 0.85214 0.604071323668861 24 4.54 1.24396 9 170.5
3266 2013 12 28 1 2016 2 9 50 2016 8 31 21.9 4.05 0.88695 3.48 0.76212 0.748461233004035 18 4.61 1.00959 9 205
3266 2013 12 28 1 2016 2 9 50 2016 9 28 19.1 4.61 0.88051 3.75 0.71625 0.748461233004035 23 4.56 0.87096 9 232.5
3266 2013 12 28 1 2016 2 9 50 2016 10 26 19.2 4.76 0.91392 3.89 0.74688 3.66902676550963 19 4.51 0.86592 9 261
3266 2013 12 28 1 2016 2 9 50 2016 11 30 16.3 5.33 0.86879 4.07 0.66341 0.263034405833794 13 4.46 0.72698 9 295.5
3266 2013 12 28 1 2016 2 9 50 2016 12 28 16.5 5.8 0.957 4.36 0.7194 1.21412480535285 10 4.52 0.7458 9 324
3266 2013 12 28 2 2017 2 27 50 2017 3 29 43.1 4.8 2.0688 3.1 1.3361 -0.184424571137427 14 4.51 1.94381 9 32.5
3266 2013 12 28 2 2017 2 27 50 2017 4 26 47.2 4.41 2.08152 3.09 1.45848 -0.643856189774725 14 4.5 2.124 9 60
3266 2013 12 28 2 2017 2 27 50 2017 5 31 42.9 3.63 1.55727 2.81 1.20549 0.526068811667588 23 4.63 1.98627 9 95.5
3266 2013 12 28 2 2017 2 27 50 2017 6 28 41.1 3.89 1.59879 3.06 1.25766 2.11103131238874 23 4.59 1.88649 9 123
3266 2013 12 28 2 2017 2 27 50 2017 7 26 37.9 3.96 1.50084 3.06 1.15974 1.05658352836637 17 4.57 1.73203 9 151.5
3266 2013 12 28 2 2017 2 27 50 2017 8 30 30.9 4.55 1.40595 3.38 1.04442 1.40053792958373 23 4.54 1.40286 9 186
3266 2013 12 28 2 2017 2 27 50 2017 9 27 27.8 4.87 1.35386 3.57 0.99246 1.84799690655495 14 4.5 1.251 9 213.5
3266 2013 12 28 2 2017 2 27 50 2017 11 1 25.1 5.21 1.30771 3.75 0.94125 1.64154602908752 9 4.46 1.11946 9 248.5
3266 2013 12 28 2 2017 2 27 50 2017 11 29 23.4 5.04 1.17936 3.93 0.91962 1.48542682717024 22 4.51 1.05534 9 276.5
3266 2013 12 28 2 2017 2 27 50 2018 1 3 19.1 5.59 1.06769 4.14 0.79074 2.92599941855622 24 4.39 0.83849 9 310.5
3266 2013 12 28 2 2017 2 27 50 2018 1 31 15 6.51 0.9765 4.55 0.6825 2.98550043030489 14 4.48 0.672 9 338.5
3347 2013 7 4 1 2015 7 18 46 2016 1 19 26.5 3.97 1.05205 3.21 0.85065 2.21412480535285 21 4.73 1.25345 2 183
3347 2013 7 4 1 2015 7 18 46 2016 2 16 22.6 4.06 0.91756 3.25 0.7345 2 26 4.76 1.07576 2 210.5
3347 2013 7 4 1 2015 7 18 46 2016 3 16 23.4 4.17 0.97578 3.39 0.79326 2.16349873228288 21 4.7 1.0998 2 241
3347 2013 7 4 1 2015 7 18 46 2016 4 12 20.9 4.07 0.85063 3.24 0.67716 2.44360665147561 24 4.75 0.99275 2 267.5
3347 2013 7 4 1 2015 7 18 46 2016 5 10 17.5 4.25 0.74375 3.14 0.5495 2.31034012061215 25 4.81 0.84175 2 296
3347 2013 7 4 2 2016 6 12 46 2016 7 7 29.1 3.88 1.12908 3.37 0.98067 4.32768736417605 24 4.67 1.35897 2 25.5
3347 2013 7 4 2 2017 5 13 46 2017 6 14 27.5 3.73 1.02575 3.29 0.90475 5.99095486039699 9 4.58 1.2595 2 31.5
3347 2013 7 4 2 2016 6 12 46 2016 8 3 30.6 3.13 0.95778 3.17 0.97002 4.10433665981474 20 4.59 1.40454 2 52
3347 2013 7 4 2 2017 5 13 46 2017 7 12 29.8 3.81 1.13538 3.18 0.94764 4.38956681176273 15 4.64 1.38272 2 60
3347 2013 7 4 2 2016 6 12 46 2016 8 30 29.2 3.44 1.00448 3.19 0.93148 4.24488705912353 26 4.64 1.35488 2 79
3347 2013 7 4 2 2017 5 13 46 2017 8 12 34.2 3.49 1.19358 3.28 1.12176 4.99638874644762 19 4.67 1.59714 2 90.5
3347 2013 7 4 2 2016 6 12 46 2016 9 27 25.4 3.62 0.91948 3.14 0.79756 4.33342373372519 24 4.69 1.19126 2 106.5
3347 2013 7 4 2 2017 5 13 46 2017 9 9 30 3.17 0.951 3.48 1.044 5.57773093149008 18 4.68 1.404 2 118
3347 2013 7 4 2 2016 6 12 46 2016 10 26 27.5 3.94 1.0835 3.42 0.9405 3.04264433740849 26 4.62 1.2705 2 136
3347 2013 7 4 2 2017 5 13 46 2017 10 10 28.5 3.56 1.0146 3.42 0.9747 5.01792190799726 19 4.55 1.29675 2 149.5
3347 2013 7 4 2 2016 6 12 46 2016 11 22 24 3.96 0.9504 3.38 0.8112 3.9560566524124 24 4.56 1.0944 2 162.5
3347 2013 7 4 2 2017 5 13 46 2017 11 7 27.4 3.45 0.9453 3.36 0.92064 5.46988597627446 20 4.5 1.233 2 177
3347 2013 7 4 2 2016 6 12 46 2016 12 20 25.5 3.85 0.98175 3.43 0.87465 3.55581615506164 26 4.62 1.1781 2 191
3347 2013 7 4 2 2017 5 13 46 2017 12 12 23.5 3.62 0.8507 3.47 0.81545 6.31324585178756 19 4.51 1.05985 2 212.5
3347 2013 7 4 2 2016 6 12 46 2017 1 17 23.7 3.79 0.89823 3.5 0.8295 3.78240856492737 27 4.7 1.1139 2 217.5
3347 2013 7 4 2 2017 5 13 46 2018 1 10 20.8 3.91 0.81328 3.53 0.73424 4.72246602447109 25 4.47 0.92976 2 240
3347 2013 7 4 2 2016 6 12 46 2017 2 15 23.5 3.91 0.91885 3.65 0.85775 3.11103131238874 24 4.71 1.10685 2 246
3347 2013 7 4 2 2017 5 13 46 2018 2 6 17.9 4.1 0.7339 3.51 0.62829 4.75702324650746 20 4.6 0.8234 2 266.5
3347 2013 7 4 2 2016 6 12 46 2017 3 14 22.2 3.78 0.83916 3.7 0.8214 3.86393845042397 20 4.73 1.05006 2 275.5
3347 2013 7 4 2 2017 5 13 46 2018 3 6 13.1 4.2 0.5502 3.69 0.48339 5.07724299893246 18 4.63 0.60653 2 297
3347 2013 7 4 2 2016 6 12 46 2017 4 11 18.4 4.12 0.75808 3.83 0.70472 3.1243281350022 15 4.82 0.88688 2 303
3378 2014 7 8 1 2016 12 9 45 2016 12 22 27.4 5.27 1.44398 3.74 1.02476 1 17 4.52 1.23848 9 13
3378 2014 7 8 1 2016 12 9 45 2017 1 26 42.4 3.09 1.31016 3.27 1.38648 -0.836501267717121 25 4.83 2.04792 9 46.5
3378 2014 7 8 1 2016 12 9 45 2017 3 3 39.3 3.66 1.43838 3.47 1.36371 -0.184424571137427 18 4.89 1.92177 9 84.5
3378 2014 7 8 1 2016 12 9 45 2017 4 7 37.8 4.06 1.53468 3.66 1.38348 2.35614381022528 26 4.83 1.82574 9 119
3378 2014 7 8 1 2016 12 9 45 2017 5 13 37.2 4.15 1.5438 3.66 1.36152 0.443606651475615 22 4.81 1.78932 9 155.5
3378 2014 7 8 1 2016 12 9 45 2017 6 20 36 4.47 1.6092 3.79 1.3644 -0.321928094887362 27 4.77 1.7172 9 193
3378 2014 7 8 1 2016 12 9 45 2017 7 26 26 5.02 1.3052 3.98 1.0348 1.05658352836637 29 4.69 1.2194 9 229.5
3378 2014 7 8 1 2016 12 9 45 2017 8 26 35.6 4.33 1.54148 4.03 1.43468 0.815575428862573 20 4.7 1.6732 9 260
3378 2014 7 8 1 2016 12 9 45 2017 9 30 35.3 4.32 1.52496 4.17 1.47201 0.526068811667588 23 4.84 1.70852 9 294.5
3378 2014 7 8 1 2016 12 9 45 2017 11 4 31 4.78 1.4818 4.28 1.3268 2.31034012061215 23 4.8 1.488 9 329.5
3378 2014 7 8 1 2016 12 9 45 2017 12 7 30 5.22 1.566 4.31 1.293 0.748461233004035 24 4.77 1.431 9 363
3386 2015 1 30 1 2016 12 23 6 2017 1 28 37.3 4.47 1.66731 2.97 1.10781 0.443606651475615 22 4.88 1.82024 2 34.5
3386 2015 1 30 1 2016 12 23 6 2017 3 13 36.1 3.84 1.38624 3.03 1.09383 0.163498732282879 22 4.85 1.75085 2 80.5
3386 2015 1 30 1 2016 12 23 6 2017 4 21 32.8 4.23 1.38744 3.39 1.11192 -0.184424571137427 27 4.67 1.53176 2 119
3386 2015 1 30 1 2016 12 23 6 2017 6 6 33.5 3.79 1.26965 3.33 1.11555 0.163498732282879 17 4.71 1.57785 2 165
3386 2015 1 30 1 2016 12 23 6 2017 7 11 31.3 4.1 1.2833 3.3 1.0329 0.263034405833794 21 4.65 1.45545 2 200.5
3386 2015 1 30 1 2016 12 23 6 2017 8 18 25.9 4 1.036 3.33 0.86247 0.678071905112638 35 4.55 1.17845 2 238
3386 2015 1 30 1 2016 12 23 6 2017 9 30 27.1 4.03 1.09213 3.36 0.91056 1.78240856492737 19 4.54 1.23034 2 280.5
3386 2015 1 30 1 2016 12 23 6 2017 11 13 29.4 4.33 1.27302 3.59 1.05546 2.9560566524124 19 4.52 1.32888 2 324.5
3388 2015 7 19 1 2017 6 8 6 2017 7 11 40.5 3.96 1.6038 3.12 1.2636 4.01435529297707 15 4.81 1.94805 2 33.5
3388 2015 7 19 1 2017 6 8 6 2017 8 18 38.8 3.83 1.48604 3.26 1.26488 3.04264433740849 20 4.86 1.88568 2 71
3388 2015 7 19 1 2017 6 8 6 2017 9 30 37 3.79 1.4023 3.64 1.3468 3.66902676550963 20 4.79 1.7723 2 113.5
3388 2015 7 19 1 2017 6 8 6 2017 11 13 36.4 3.95 1.4378 3.81 1.38684 3.83995958748953 19 4.78 1.73992 2 157.5
3388 2015 7 19 1 2017 6 8 6 2017 12 28 32.7 4.58 1.49766 3.95 1.29165 3.73984810269933 23 4.82 1.57614 2 203
3388 2015 7 19 1 2017 6 8 6 2018 2 3 31.4 4.93 1.54802 3.92 1.23088 3.28688114778816 21 4.77 1.49778 2 238
3402 2013 10 19 1 2016 2 21 44 2016 2 26 19.6 4.16 0.81536 4.08 0.79968 1.21412480535285 17 4.51 0.88396 9 5
3402 2013 10 19 1 2016 2 21 44 2016 4 14 33.4 4.04 1.34936 3.05 1.0187 2.18903382439002 24 4.83 1.61322 9 54
3402 2013 10 19 1 2016 2 21 44 2016 5 27 31.1 3.73 1.16003 3.18 0.98898 0.815575428862573 24 4.88 1.51768 9 97.5
3402 2013 10 19 1 2016 2 21 44 2016 7 13 26.8 3.54 0.94872 3.12 0.83616 0.0565835283663674 21 4.64 1.24352 9 144.5
3402 2013 10 19 1 2016 2 21 44 2016 9 6 20.1 3.65 0.73365 3.4 0.6834 2.35614381022528 36 4.66 0.93666 9 198.5
3402 2013 10 19 1 2016 2 21 44 2016 10 20 26.3 3.74 0.98362 3.56 0.93628 0.163498732282879 25 4.69 1.23347 9 243
3402 2013 10 19 1 2016 2 21 44 2016 11 30 24.5 4.17 1.02165 4.03 0.98735 -0.184424571137427 25 4.71 1.15395 9 283.5
3402 2013 10 19 2 2017 2 22 44 2017 4 6 40.8 4.15 1.6932 2.85 1.1628 -0.321928094887362 30 4.8 1.9584 9 45
3402 2013 10 19 2 2017 2 22 44 2017 5 19 37.8 4.17 1.57626 2.95 1.1151 -0.184424571137427 39 4.67 1.76526 9 88.5
3402 2013 10 19 2 2017 2 22 44 2017 6 30 30.5 3.73 1.13765 3.55 1.08275 2.11103131238874 41 4.61 1.40605 9 130
3402 2013 10 19 2 2017 2 22 44 2017 8 30 29.8 3.66 1.09068 3.27 0.97446 1 22 4.61 1.37378 9 191
3402 2013 10 19 2 2017 2 22 44 2017 10 11 28.8 4.22 1.21536 3.84 1.10592 3.78240856492737 42 4.38 1.26144 9 233
3402 2013 10 19 2 2017 2 22 44 2017 11 24 22 4.08 0.8976 3.78 0.8316 2.98550043030489 20 4.42 0.9724 9 276.5
3402 2013 10 19 2 2017 2 22 44 2018 1 6 10.9 4.46 0.48614 4.09 0.44581 4.02856915219677 24 4.52 0.49268 9 318.5
3486 2014 4 11 1 2016 4 23 29 2016 5 29 24.9 3.8 0.9462 3.28 0.81672 1.11103131238874 17 4.52 1.12548 9 36.5
3486 2014 4 11 1 2016 4 23 29 2016 7 10 33.4 4.06 1.35604 3.33 1.11222 0.941106310946431 23 4.62 1.54308 9 78.5
3486 2014 4 11 1 2016 4 23 29 2016 8 21 32 4.27 1.3664 3.6 1.152 1.71369581484336 24 4.55 1.456 9 120
3486 2014 4 11 1 2016 4 23 29 2016 10 2 30 4.32 1.296 3.67 1.101 1.21412480535285 11 4.64 1.392 9 162
3486 2014 4 11 1 2016 4 23 29 2016 11 13 28.2 5.08 1.43256 4.12 1.16184 3.36737106564853 27 4.39 1.23798 9 203.5
3486 2014 4 11 1 2016 4 23 29 2016 12 29 29.4 4.68 1.37592 4.01 1.17894 0.748461233004035 27 4.48 1.31712 9 250
3486 2014 4 11 1 2016 4 23 29 2017 2 12 17.5 5.25 0.91875 4.3 0.7525 1.78240856492737 19 4.5 0.7875 9 293
3486 2014 4 11 2 2017 4 10 29 2017 5 7 49.3 4.26 2.10018 3.27 1.61211 3.88752527074159 21 4.53 2.23329 9 27.5
3486 2014 4 11 2 2017 4 10 29 2017 6 18 48.6 3.65 1.7739 3.16 1.53576 -0.643856189774725 20 4.58 2.22588 9 69
3486 2014 4 11 2 2017 4 10 29 2017 7 30 40.5 3.36 1.3608 3.33 1.34865 0.0565835283663674 25 4.52 1.8306 9 111.5
3486 2014 4 11 2 2017 4 10 29 2017 9 17 36.3 4.26 1.54638 3.94 1.43022 0.678071905112638 26 4.4 1.5972 9 159.5
3486 2014 4 11 2 2017 4 10 29 2017 10 29 37.6 4.59 1.72584 3.9 1.4664 0.356143810225275 25 4.39 1.65064 9 202
3486 2014 4 11 2 2017 4 10 29 2017 12 10 34.3 4.56 1.56408 4.07 1.39601 0.356143810225275 25 4.4 1.5092 9 244
3486 2014 4 11 2 2017 4 10 29 2018 1 21 27.1 4.85 1.31435 4.27 1.15717 0.526068811667588 26 4.4 1.1924 9 284.5
3501 2015 2 3 1 2017 2 21 2 2017 3 8 28.4 3.21 0.91164 3.35 0.9514 0.678071905112638 20 4.69 1.33196 2 17.5
3501 2015 2 3 1 2017 2 21 2 2017 4 4 29.1 3.22 0.93702 3.42 0.99522 -0.184424571137427 19 4.8 1.3968 2 44
3501 2015 2 3 1 2017 2 21 2 2017 5 2 32.5 3.51 1.14075 3.18 1.0335 -0.184424571137427 18 4.82 1.5665 2 72.5
3501 2015 2 3 1 2017 2 21 2 2017 5 30 27.7 3.57 0.98889 3.22 0.89194 -0.321928094887362 27 4.79 1.32683 2 100.5
3501 2015 2 3 1 2017 2 21 2 2017 6 26 29.2 2.82 0.82344 3.06 0.89352 -0.184424571137427 15 4.71 1.37532 2 127
3501 2015 2 3 1 2017 2 21 2 2017 7 25 29.7 3.54 1.05138 3.18 0.94446 -0.321928094887362 23 4.56 1.35432 2 156.5
3501 2015 2 3 1 2017 2 21 2 2017 8 29 27.5 3.81 1.04775 3.37 0.92675 -0.321928094887362 28 4.72 1.298 2 191
3501 2015 2 3 1 2017 2 21 2 2017 9 28 30.4 3.4 1.0336 3.5 1.064 -0.321928094887362 17 4.63 1.40752 2 220.5
3501 2015 2 3 1 2017 2 21 2 2017 10 24 28.4 4.14 1.17576 3.59 1.01956 3.57531233068744 23 4.63 1.31492 2 247
3501 2015 2 3 1 2017 2 21 2 2017 11 21 28.7 3.96 1.13652 3.63 1.04181 0.263034405833794 23 4.71 1.35177 2 274.5
3501 2015 2 3 1 2017 2 21 2 2017 12 20 26.9 3.97 1.06793 3.7 0.9953 1.31034012061215 20 4.66 1.25354 2 304
3501 2015 2 3 1 2017 2 21 2 2018 1 16 24.7 4.13 1.02011 3.64 0.89908 0.0565835283663674 14 4.66 1.15102 2 329.5
3501 2015 2 3 1 2017 2 21 2 2018 2 21 19.9 4.44 0.88356 3.75 0.74625 1.26303440583379 16 4.62 0.91938 2 365
3515 2014 3 21 1 2016 6 24 32 2016 7 8 24.3 5.29 1.28547 3.11 0.75573 2.67807190511264 29 4.44 1.07892 2 14.5
3515 2014 3 21 1 2016 6 24 32 2016 8 6 35.2 5.55 1.9536 3.05 1.0736 1.84799690655495 19 4.58 1.61216 2 43
3515 2014 3 21 1 2016 6 24 32 2016 9 3 37.7 3.89 1.46653 3.09 1.16493 1.67807190511264 18 4.59 1.73043 2 70.5
3515 2014 3 21 1 2016 6 24 32 2016 10 1 37.9 4.03 1.52737 3.4 1.2886 2.11103131238874 21 4.46 1.69034 2 99
3515 2014 3 21 1 2016 6 24 32 2016 11 1 37 3.79 1.4023 3.59 1.3283 1.74846123300404 19 4.42 1.6354 2 129.5
3515 2014 3 21 1 2016 6 24 32 2016 11 29 36.6 3.2 1.1712 3.47 1.27002 2.02856915219677 27 4.43 1.62138 2 157.5
3515 2014 3 21 1 2016 6 24 32 2016 12 28 35.5 4.16 1.4768 3.68 1.3064 2.26303440583379 23 4.39 1.55845 2 187
3515 2014 3 21 1 2016 6 24 32 2017 1 26 30.3 4.91 1.48773 3.51 1.06353 2.13750352374994 23 4.5 1.3635 2 214.5
3515 2014 3 21 1 2016 6 24 32 2017 2 22 26.1 4.52 1.17972 3.63 0.94743 3.46466826700344 31 4.47 1.16667 2 241
3515 2014 3 21 1 2016 6 24 32 2017 3 24 24.3 4.68 1.13724 3.62 0.87966 2.18903382439002 29 4.37 1.06191 2 273.5
3515 2014 3 21 2 2017 6 1 32 2017 6 21 43.6 4.55 1.9838 3.36 1.46496 1.52606881166759 21 4.6 2.0056 2 20
3515 2014 3 21 2 2017 6 1 32 2017 7 19 46 4.17 1.9182 3.27 1.5042 1.05658352836637 25 4.52 2.0792 2 48.5
3515 2014 3 21 2 2017 6 1 32 2017 8 17 44 3.69 1.6236 3.39 1.4916 1.31034012061215 24 4.37 1.9228 2 77
3515 2014 3 21 2 2017 6 1 32 2017 9 15 42.4 3.24 1.37376 3.57 1.51368 1.11103131238874 23 4.36 1.84864 2 105.5
3515 2014 3 21 2 2017 6 1 32 2017 10 12 31.8 4.69 1.49142 3.85 1.2243 1.67807190511264 21 4.37 1.38966 2 133
3515 2014 3 21 2 2017 6 1 32 2017 11 9 32.4 4.57 1.48068 3.89 1.26036 2.33342373372519 26 4.25 1.377 2 160.5
3515 2014 3 21 2 2017 6 1 32 2017 12 6 28.9 4.53 1.30917 3.82 1.10398 3.27500704749987 27 4.35 1.25715 2 188
3515 2014 3 21 2 2017 6 1 32 2018 1 3 26.7 4.58 1.22286 3.92 1.04664 3.35614381022528 30 4.29 1.14543 2 214.5
3515 2014 3 21 2 2017 6 1 32 2018 2 2 25.6 4.55 1.1648 3.23 0.82688 -0.473931188332412 25 4.8 1.2288 2 244
3515 2014 3 21 2 2017 6 1 32 2018 3 2 20.4 5.43 1.10772 4.17 0.85068 4.10433665981474 17 4.36 0.88944 2 274.5
3532 2013 3 3 1 2015 3 6 34 2016 1 12 24.3 3.93 0.95499 3.32 0.80676 3.33342373372519 22 4.56 1.10808 2 310
3532 2013 3 3 1 2015 3 6 34 2016 2 11 24 4.14 0.9936 3.42 0.8208 4.80322703643493 21 4.53 1.0872 2 339.5
3532 2013 3 3 2 2016 9 17 34 2016 10 18 35.9 2.82 1.01238 3.04 1.09136 0.443606651475615 17 4.58 1.64422 2 31.5
3532 2013 3 3 2 2016 9 17 34 2016 11 15 40.5 3.57 1.44585 3.08 1.2474 1.97085365434048 24 4.6 1.863 2 59
3532 2013 3 3 2 2016 9 17 34 2016 12 13 40 3.58 1.432 3.12 1.248 0.263034405833794 26 4.58 1.832 2 87.5
3532 2013 3 3 2 2016 9 17 34 2017 1 10 42.9 3.2 1.3728 3.1 1.3299 1.40053792958373 15 4.56 1.95624 2 114
3532 2013 3 3 2 2016 9 17 34 2017 2 8 38.4 3.21 1.23264 3.12 1.19808 -0.184424571137427 17 4.6 1.7664 2 142.5
3532 2013 3 3 2 2016 9 17 34 2017 3 7 38.6 3.26 1.25836 3.12 1.20432 -0.321928094887362 15 4.64 1.79104 2 172
3532 2013 3 3 2 2016 9 17 34 2017 4 4 38.5 3.31 1.27435 3.18 1.2243 1.05658352836637 18 4.6 1.771 2 199.5
3532 2013 3 3 2 2016 9 17 34 2017 5 2 36.1 3.46 1.24906 3.25 1.17325 -0.473931188332412 13 4.6 1.6606 2 228
3532 2013 3 3 2 2016 9 17 34 2017 5 31 33.6 3.33 1.11888 3.21 1.07856 0.163498732282879 30 4.55 1.5288 2 257
3532 2013 3 3 2 2016 9 17 34 2017 6 27 33.5 3.56 1.1926 3.18 1.0653 1.52606881166759 29 4.56 1.5276 2 283.5
3532 2013 3 3 2 2016 9 17 34 2017 7 25 33.9 3.77 1.27803 3.2 1.0848 0.356143810225275 21 4.53 1.53567 2 312
3532 2013 3 3 2 2016 9 17 34 2017 8 22 29.8 3.47 1.03406 3.39 1.01022 1.56559717585423 23 4.53 1.34994 2 339.5
3534 2013 4 27 1 2015 5 18 34 2016 1 12 21.8 4.27 0.93086 3.53 0.76954 0.356143810225275 24 4.71 1.02678 2 237
3534 2013 4 27 1 2015 5 18 34 2016 2 11 15.3 4.51 0.69003 3.65 0.55845 2.21412480535285 17 4.6 0.7038 2 266.5
3534 2013 4 27 2 2016 4 18 34 2016 5 3 36.4 3.65 1.3286 3.67 1.33588 0.678071905112638 26 4.61 1.67804 2 15.5
3534 2013 4 27 2 2017 5 8 34 2017 5 31 45.4 3.58 1.62532 3.2 1.4528 -0.184424571137427 21 4.76 2.16104 2 23
3534 2013 4 27 2 2016 4 18 34 2016 6 3 37.6 2.82 1.06032 3.2 1.2032 -0.643856189774725 27 4.78 1.79728 2 46
3534 2013 4 27 2 2017 5 8 34 2017 6 27 43.6 2.94 1.28184 3.11 1.35596 -1.05889368905357 24 4.82 2.10152 2 49.5
3534 2013 4 27 2 2016 4 18 34 2016 7 1 39.4 3.13 1.23322 3.13 1.23322 -0.643856189774725 21 4.65 1.8321 2 74.5
3534 2013 4 27 2 2017 5 8 34 2017 7 25 51.3 2.91 1.49283 3.13 1.60569 1.16349873228288 19 4.75 2.43675 2 78
3534 2013 4 27 2 2016 4 18 34 2016 7 29 32.9 2.82 0.92778 3.25 1.06925 -0.836501267717121 28 4.82 1.58578 2 102.5
3534 2013 4 27 2 2017 5 8 34 2017 8 22 48.3 3.19 1.54077 3 1.449 1.11103131238874 26 4.79 2.31357 2 105.5
3534 2013 4 27 2 2016 4 18 34 2016 8 25 33.5 3.35 1.12225 3.29 1.10215 -0.473931188332412 35 4.65 1.55775 2 129
3534 2013 4 27 2 2017 5 8 34 2017 9 19 43.7 2.97 1.29789 3.16 1.38092 2.44360665147561 24 4.7 2.0539 2 133
3534 2013 4 27 2 2016 4 18 34 2016 9 20 35.9 3.09 1.10931 3.42 1.22778 -0.836501267717121 29 4.75 1.70525 2 154.5
3534 2013 4 27 2 2017 5 8 34 2017 10 17 40.1 3.2 1.2832 3.31 1.32731 0.748461233004035 32 4.76 1.90876 2 161.5
3534 2013 4 27 2 2016 4 18 34 2016 10 18 29.6 3.2 0.9472 3.53 1.04488 2.08406426478847 27 4.65 1.3764 2 183
3534 2013 4 27 2 2017 5 8 34 2017 11 14 29.9 3.06 0.91494 3.62 1.08238 0.604071323668861 26 4.71 1.40829 2 189
3534 2013 4 27 2 2016 4 18 34 2016 11 15 31.9 3.36 1.07184 3.53 1.12607 0.263034405833794 22 4.61 1.47059 2 210.5
3534 2013 4 27 2 2017 5 8 34 2017 12 12 29.1 3.3 0.9603 3.63 1.05633 2.65992455840238 25 4.52 1.31532 2 217.5
3534 2013 4 27 2 2016 4 18 34 2016 12 13 24.3 3.46 0.84078 3.69 0.89667 2.31034012061215 24 4.65 1.12995 2 239
3534 2013 4 27 2 2017 5 8 34 2018 1 23 25.4 3.76 0.95504 3.99 1.01346 3.83187724119167 24 4.7 1.1938 2 258
3534 2013 4 27 2 2016 4 18 34 2017 1 10 27.2 3.97 1.07984 3.77 1.02544 1.31034012061215 17 4.55 1.2376 2 265.5
3534 2013 4 27 2 2017 5 8 34 2018 2 20 20.6 4.32 0.88992 4.31 0.88786 3.94110631094643 23 4.68 0.96408 2 285.5
3534 2013 4 27 2 2016 4 18 34 2017 2 8 19.9 3.91 0.77809 4.09 0.81391 1.52606881166759 20 4.53 0.90147 2 294
3544 2015 6 13 1 2017 5 11 49 2017 5 23 22.4 3.9 0.8736 3.59 0.80416 1.74846123300404 21 4.63 1.03712 2 12
3544 2015 6 13 1 2017 5 11 49 2017 7 4 29 3.88 1.1252 3.58 1.0382 -0.643856189774725 18 4.87 1.4123 2 54
3544 2015 6 13 1 2017 5 11 49 2017 8 18 26.8 3.95 1.0586 3.65 0.9782 3.6959938131099 18 4.85 1.2998 2 98.5
3544 2015 6 13 1 2017 5 11 49 2017 10 10 26.3 3.52 0.92576 3.7 0.9731 0.163498732282879 21 4.66 1.22558 2 151.5
3544 2015 6 13 1 2017 5 11 49 2017 11 24 22.8 4.89 1.11492 4 0.912 1.31034012061215 23 4.61 1.05108 2 196
3544 2015 6 13 1 2017 5 11 49 2017 12 22 23.8 4.84 1.15192 3.81 0.90678 0.356143810225275 14 4.74 1.12812 2 224.5
3544 2015 6 13 1 2017 5 11 49 2018 1 25 23.7 5.13 1.21581 4.19 0.99303 0.678071905112638 21 4.75 1.12575 2 257
3556 2015 4 20 1 2017 5 6 35 2017 5 23 31 4.72 1.4632 3.05 0.9455 1.78240856492737 24 4.51 1.3981 2 17
3556 2015 4 20 1 2017 5 6 35 2017 6 22 37.5 3.36 1.26 3.17 1.18875 2 19 4.89 1.83375 2 46.5
3556 2015 4 20 1 2017 5 6 35 2017 7 19 37.7 3.69 1.39113 3.41 1.28557 1.48542682717024 22 4.83 1.82091 2 74
3556 2015 4 20 1 2017 5 6 35 2017 8 16 36.8 3.93 1.44624 3.56 1.31008 1.26303440583379 22 4.86 1.78848 2 101.5
3556 2015 4 20 1 2017 5 6 35 2017 9 12 29.8 4.56 1.35888 3.82 1.13836 1.71369581484336 24 4.64 1.38272 2 128
3556 2015 4 20 1 2017 5 6 35 2017 10 11 28.6 4.85 1.3871 3.71 1.06106 1.11103131238874 35 4.6 1.3156 2 157.5
3556 2015 4 20 1 2017 5 6 35 2017 11 7 28.7 4.59 1.31733 3.87 1.11069 0.815575428862573 21 4.57 1.31159 2 184
3556 2015 4 20 1 2017 5 6 35 2017 12 4 28 4.84 1.3552 4.12 1.1536 0.748461233004035 25 4.51 1.2628 2 211.5
3556 2015 4 20 1 2017 5 6 35 2018 1 4 27.3 4.75 1.29675 4.04 1.10292 1.52606881166759 22 4.62 1.26126 2 241
3556 2015 4 20 1 2017 5 6 35 2018 1 31 24.1 5 1.205 4.03 0.97123 1.35614381022528 23 4.64 1.11824 2 268
3556 2015 4 20 1 2017 5 6 35 2018 2 26 18.9 5.35 1.01115 4.18 0.79002 0.678071905112638 24 4.62 0.87318 2 293.5
3556 2015 4 20 1 2017 5 6 35 2018 4 24 36.2 4.8 1.7376 4.23 1.53126 4.93357263826102 24 4.46 1.61452 2 352.5
3597 2013 8 30 1 2015 9 23 39 2016 1 7 33.6 2.86 0.96096 3.38 1.13568 0.0565835283663674 30 4.87 1.63632 9 105
3597 2013 8 30 1 2015 9 23 39 2016 2 3 33.2 3.11 1.03252 3.34 1.10888 2.11103131238874 16 4.78 1.58696 9 131.5
3597 2013 8 30 1 2015 9 23 39 2016 3 2 32.7 3.3 1.0791 3.31 1.08237 1.44360665147561 25 4.75 1.55325 9 161
3597 2013 8 30 1 2015 9 23 39 2016 3 29 28.9 3.34 0.96526 3.33 0.96237 0.815575428862573 43 4.88 1.41032 9 188
3597 2013 8 30 1 2015 9 23 39 2016 4 26 32.3 3.07 0.99161 3.42 1.10466 0.604071323668861 34 4.81 1.55363 9 215.5
3597 2013 8 30 1 2015 9 23 39 2016 5 24 27.9 3.5 0.9765 3.53 0.98487 0.748461233004035 44 4.84 1.35036 9 244
3597 2013 8 30 1 2015 9 23 39 2016 6 17 25.4 3.14 0.79756 3.45 0.8763 1.05658352836637 23 4.71 1.19634 9 267.5
3597 2013 8 30 1 2015 9 23 39 2016 7 19 19.2 3.38 0.64896 4.3 0.8256 1.26303440583379 47 4.99 0.95808 9 300
3597 2013 8 30 2 2016 9 20 39 2016 10 13 44.9 3.65 1.63885 3.19 1.43231 3.31034012061215 18 4.59 2.06091 9 23.5
3597 2013 8 30 2 2016 9 20 39 2016 11 14 47.9 3.03 1.45137 3.27 1.56633 0.678071905112638 24 4.68 2.24172 9 55
3597 2013 8 30 2 2016 9 20 39 2016 12 8 44.5 2.89 1.28605 3.21 1.42845 0.678071905112638 25 4.75 2.11375 9 79.5
3597 2013 8 30 2 2016 9 20 39 2017 1 11 34.8 3.38 1.17624 3.25 1.131 1.11103131238874 21 4.69 1.63212 9 112
3597 2013 8 30 2 2016 9 20 39 2017 2 7 38 2.78 1.0564 3.33 1.2654 -0.0588936890535687 23 4.62 1.7556 9 138.5
3597 2013 8 30 2 2016 9 20 39 2017 3 8 37.4 3.18 1.18932 3.29 1.23046 1 28 4.59 1.71666 9 170
3597 2013 8 30 2 2016 9 20 39 2017 4 5 39.7 3.16 1.25452 3.31 1.31407 0.941106310946431 34 4.67 1.85399 9 197.5
3597 2013 8 30 2 2016 9 20 39 2017 5 24 35.9 3.28 1.17752 3.32 1.19188 1.26303440583379 34 4.63 1.66217 9 247
3597 2013 8 30 2 2016 9 20 39 2017 6 25 34.3 3.34 1.14562 3.33 1.14219 1.21412480535285 21 4.84 1.66012 9 278.5
3597 2013 8 30 2 2016 9 20 39 2017 7 23 32.7 3.75 1.22625 3.53 1.15431 2.23878685958712 29 4.71 1.54017 9 307
3597 2013 8 30 2 2016 9 20 39 2017 8 28 31.9 3.44 1.09736 3.41 1.08779 1.71369581484336 22 4.59 1.46421 9 342.5
3645 2014 1 31 1 2016 2 29 43 2016 4 20 32.1 3.79 1.21659 2.97 0.95337 0.748461233004035 19 4.75 1.52475 2 52
3645 2014 1 31 1 2016 2 29 43 2016 6 2 30.8 3.79 1.16732 3.17 0.97636 0.941106310946431 18 4.64 1.42912 2 95
3645 2014 1 31 1 2016 2 29 43 2016 7 14 34.2 3.47 1.18674 3.26 1.11492 2.13750352374994 20 4.63 1.58346 2 137.5
3645 2014 1 31 1 2016 2 29 43 2016 8 25 31 3.71 1.1501 3.29 1.0199 1.21412480535285 32 4.52 1.4012 2 179
3645 2014 1 31 1 2016 2 29 43 2016 10 4 31.5 3.84 1.2096 3.41 1.07415 2.56559717585422 37 4.56 1.4364 2 219
3645 2014 1 31 1 2016 2 29 43 2016 11 16 33.1 3.95 1.30745 3.43 1.13533 2.11103131238874 23 4.58 1.51598 2 261.5
3645 2014 1 31 1 2016 2 29 43 2016 12 28 28 4.01 1.1228 3.49 0.9772 1.64154602908752 19 4.6 1.288 2 304
3645 2014 1 31 1 2016 2 29 43 2017 2 9 21.6 4.48 0.96768 3.58 0.77328 2.26303440583379 21 4.57 0.98712 2 345
3645 2014 1 31 2 2017 3 17 43 2017 5 3 53.8 3.22 1.73236 3.24 1.74312 0.0565835283663674 24 4.69 2.52322 2 47
3645 2014 1 31 2 2017 3 17 43 2017 6 22 42.5 3.3 1.4025 3.27 1.38975 1.48542682717024 27 4.64 1.972 2 96.5
3645 2014 1 31 2 2017 3 17 43 2017 8 8 39.4 3.88 1.52872 3.35 1.3199 1.97085365434048 31 4.62 1.82028 2 143.5
3645 2014 1 31 2 2017 3 17 43 2017 9 21 39.4 4.02 1.58388 3.32 1.30808 1.26303440583379 25 4.53 1.78482 2 187
3645 2014 1 31 2 2017 3 17 43 2017 11 7 34.4 3.5 1.204 3.42 1.17648 1.56559717585423 19 4.46 1.53424 2 234
3645 2014 1 31 2 2017 3 17 43 2017 12 15 34.2 4.07 1.39194 3.57 1.22094 2 20 4.52 1.54584 2 272.5
3645 2014 1 31 2 2017 3 17 43 2018 2 1 30 4.04 1.212 3.54 1.062 2.33342373372519 19 4.51 1.353 2 318.5
3684 2014 2 28 1 2016 2 23 35 2016 3 21 28.1 5.02 1.41062 2.99 0.84019 0.678071905112638 25 4.86 1.36566 2 28.5
3684 2014 2 28 1 2016 2 23 35 2016 4 19 28.4 4.06 1.15304 2.94 0.83496 1.11103131238874 32 4.81 1.36604 2 57
3684 2014 2 28 1 2016 2 23 35 2016 5 17 32.2 4.04 1.30088 3.36 1.08192 1.05658352836637 25 4.76 1.53272 2 85.5
3684 2014 2 28 1 2016 2 23 35 2016 6 13 32.7 4.13 1.35051 3.61 1.18047 0.163498732282879 20 4.75 1.55325 2 112
3684 2014 2 28 1 2016 2 23 35 2016 7 12 31.1 4.51 1.40261 3.91 1.21601 0.526068811667588 21 4.68 1.45548 2 141.5
3684 2014 2 28 1 2016 2 23 35 2016 8 8 30.2 4.25 1.2835 3.93 1.18686 0.678071905112638 24 4.63 1.39826 2 168
3684 2014 2 28 1 2016 2 23 35 2016 9 7 28.5 4.75 1.35375 3.92 1.1172 0.163498732282879 32 4.61 1.31385 2 197.5
3684 2014 2 28 1 2016 2 23 35 2016 10 3 27.8 4.9 1.3622 3.87 1.07586 2.13750352374994 28 4.57 1.27046 2 224
3684 2014 2 28 1 2016 2 23 35 2016 10 31 27.2 5.44 1.47968 3.99 1.08528 0.879705766282288 29 4.48 1.21856 2 252
3684 2014 2 28 1 2016 2 23 35 2016 11 29 22.3 5.65 1.25995 3.97 0.88531 0.941106310946431 34 4.54 1.01242 2 280.5
3684 2014 2 28 1 2016 2 23 35 2016 12 27 22.8 5.33 1.21524 4 0.912 0.678071905112638 24 4.52 1.03056 2 309
3684 2014 2 28 2 2017 3 7 35 2017 3 27 35.6 5.1 1.8156 3.41 1.21396 1.05658352836637 28 4.5 1.602 2 20
3684 2014 2 28 2 2017 3 7 35 2017 4 25 39.6 4.43 1.75428 3.35 1.3266 0.526068811667588 25 4.69 1.85724 2 48.5
3684 2014 2 28 2 2017 3 7 35 2017 5 23 38.7 4.48 1.73376 3.59 1.38933 0.748461233004035 24 4.59 1.77633 2 77
3684 2014 2 28 2 2017 3 7 35 2017 6 22 37.3 4.69 1.74937 3.8 1.4174 4.0071955014042 23 4.67 1.74191 2 106.5
3684 2014 2 28 2 2017 3 7 35 2017 7 19 34.3 5.19 1.78017 3.9 1.3377 0.163498732282879 25 4.56 1.56408 2 134
3684 2014 2 28 2 2017 3 7 35 2017 8 16 33.5 4.93 1.65155 4.01 1.34335 0.263034405833794 21 4.5 1.5075 2 161.5
3684 2014 2 28 2 2017 3 7 35 2017 9 12 32.4 5.19 1.68156 4.11 1.33164 1.74846123300404 29 4.51 1.46124 2 188
3684 2014 2 28 2 2017 3 7 35 2017 10 11 30.4 5.64 1.71456 4.13 1.25552 2.23878685958712 33 4.47 1.35888 2 217.5
3684 2014 2 28 2 2017 3 7 35 2017 11 7 28.5 6.05 1.72425 4.19 1.19415 2.44360665147561 27 4.48 1.2768 2 244
3684 2014 2 28 2 2017 3 7 35 2017 12 4 28.3 5.64 1.59612 4.14 1.17162 0.678071905112638 27 4.43 1.25369 2 271.5
3684 2014 2 28 2 2017 3 7 35 2018 1 4 27.5 5.81 1.59775 4.2 1.155 0.941106310946431 26 4.46 1.2265 2 301
3684 2014 2 28 2 2017 3 7 35 2018 1 31 26.4 5.82 1.53648 4.25 1.122 1.31034012061215 28 4.46 1.17744 2 328
3686 2015 6 5 1 2017 4 17 20 2017 4 25 26.8 3.83 1.02644 3.62 0.97016 0.163498732282879 22 4.74 1.27032 2 8
3686 2015 6 5 1 2017 4 17 20 2017 6 9 27.9 3.03 0.84537 3.37 0.94023 -0.836501267717121 20 4.78 1.33362 2 53
3686 2015 6 5 1 2017 4 17 20 2017 7 19 27.6 3.24 0.89424 3.62 0.99912 -0.643856189774725 24 4.84 1.33584 2 93.5
3686 2015 6 5 1 2017 4 17 20 2017 9 1 24.1 3.58 0.86278 3.76 0.90616 -0.643856189774725 25 4.81 1.15921 2 136.5
3686 2015 6 5 1 2017 4 17 20 2017 10 13 26.9 3.45 0.92805 3.77 1.01413 0.356143810225275 19 4.89 1.31541 2 179
3686 2015 6 5 1 2017 4 17 20 2017 11 25 19.9 4.49 0.89351 4.02 0.79998 0.879705766282288 26 4.73 0.94127 2 221.5
3686 2015 6 5 1 2017 4 17 20 2018 1 9 19 4.83 0.9177 4.11 0.7809 1.05658352836637 28 4.66 0.8854 2 265.5
3686 2015 6 5 1 2017 4 17 20 2018 2 20 15.8 5.46 0.86268 4.09 0.64622 1.35614381022528 23 4.66 0.73628 2 307
3688 2014 1 18 1 2015 12 10 20 2016 1 30 21.8 3.87 0.84366 3.59 0.78262 0.879705766282288 11 4.71 1.02678 2 49.5
3688 2014 1 18 1 2015 12 10 20 2016 3 12 23.5 4.64 1.0904 3.76 0.8836 0.879705766282288 16 4.66 1.0951 2 92.5
3688 2014 1 18 1 2015 12 10 20 2016 4 26 21.8 4.46 0.97228 3.9 0.8502 1.05658352836637 16 4.52 0.98536 2 137
3688 2014 1 18 1 2015 12 10 20 2016 6 2 22.2 4.11 0.91242 3.73 0.82806 0.815575428862573 15 4.41 0.97902 2 174
3688 2014 1 18 1 2015 12 10 20 2016 7 12 21.3 3.93 0.83709 3.66 0.77958 1.71369581484336 13 4.41 0.93933 2 214.5
3688 2014 1 18 1 2015 12 10 20 2016 8 20 18.2 4.07 0.74074 3.7 0.6734 0.163498732282879 14 4.37 0.79534 2 253
3688 2014 1 18 1 2015 12 10 20 2016 9 30 15 4.63 0.6945 3.94 0.591 2 10 4.28 0.642 2 293.5
3688 2014 1 18 1 2015 12 10 20 2016 11 12 15 5.13 0.7695 4.08 0.612 1.05658352836637 19 4.4 0.66 2 336.5
3688 2014 1 18 2 2017 1 17 20 2017 1 27 29.9 4.74 1.41726 3.8 1.1362 1 16 4.59 1.37241 2 10
3688 2014 1 18 2 2017 1 17 20 2017 3 10 35.3 4.15 1.46495 3.58 1.26374 0.356143810225275 17 4.55 1.60615 2 54
3688 2014 1 18 2 2017 1 17 20 2017 4 25 32.1 3.56 1.14276 3.91 1.25511 1 16 4.42 1.41882 2 99.5
3688 2014 1 18 2 2017 1 17 20 2017 6 9 35.9 3.79 1.36061 3.64 1.30676 0.879705766282288 10 4.52 1.62268 2 144.5
3688 2014 1 18 2 2017 1 17 20 2017 7 19 29.2 3.79 1.10668 3.76 1.09792 0.815575428862573 22 4.46 1.30232 2 185
3688 2014 1 18 2 2017 1 17 20 2017 9 1 19.7 4.69 0.92393 4.16 0.81952 2.08406426478847 17 4.29 0.84513 2 228
3688 2014 1 18 2 2017 1 17 20 2017 10 13 20.6 4.4 0.9064 4.14 0.85284 2.44360665147561 19 4.28 0.88168 2 270.5
3688 2014 1 18 2 2017 1 17 20 2017 11 25 17.1 4.91 0.83961 4.17 0.71307 2.74846123300404 20 4.2 0.7182 2 313
3688 2014 1 18 2 2017 1 17 20 2018 1 9 15.1 5.3 0.8003 4.13 0.62363 2.28688114778816 20 4.15 0.62665 2 357
3690 2015 6 19 1 2017 4 28 20 2017 6 9 25.3 3.97 1.00441 2.92 0.73876 1.67807190511264 20 4.73 1.19669 2 42
3690 2015 6 19 1 2017 4 28 20 2017 7 19 25.9 3.69 0.95571 3.27 0.84693 0.443606651475615 21 4.8 1.2432 2 82.5
3690 2015 6 19 1 2017 4 28 20 2017 9 1 26.5 3.85 1.02025 3.52 0.9328 -0.184424571137427 21 4.74 1.2561 2 125.5
3690 2015 6 19 1 2017 4 28 20 2017 10 13 29.9 4.24 1.26776 3.6 1.0764 0.526068811667588 15 4.78 1.42922 2 168
3690 2015 6 19 1 2017 4 28 20 2017 11 25 24.5 4.88 1.1956 3.61 0.88445 0.879705766282288 17 4.63 1.13435 2 210.5
3690 2015 6 19 1 2017 4 28 20 2018 1 9 23.8 5.12 1.21856 3.7 0.8806 0.263034405833794 18 4.63 1.10194 2 254.5
3690 2015 6 19 1 2017 4 28 20 2018 2 20 18.7 5.44 1.01728 3.96 0.74052 1 19 4.62 0.86394 2 296
3704 2014 11 5 1 2017 1 5 33 2017 1 25 29.4 4.59 1.34946 3.33 0.97902 1.44360665147561 30 4.72 1.38768 9 20
3704 2014 11 5 1 2017 1 5 33 2017 3 8 30.7 4.08 1.25256 3.12 0.95784 1 30 4.87 1.49509 9 64
3704 2014 11 5 1 2017 1 5 33 2017 4 21 25.2 4.29 1.08108 3.4 0.8568 0.356143810225275 32 4.84 1.21968 9 107.5
3704 2014 11 5 1 2017 1 5 33 2017 6 7 27.2 4.33 1.17776 3.58 0.97376 0.356143810225275 40 4.73 1.28656 9 154.5
3704 2014 11 5 1 2017 1 5 33 2017 7 19 26 4.46 1.1596 3.44 0.8944 -0.473931188332412 30 4.66 1.2116 9 197
3704 2014 11 5 1 2017 1 5 33 2017 9 1 22.9 4.85 1.11065 3.82 0.87478 1.67807190511264 37 4.55 1.04195 9 240
3704 2014 11 5 1 2017 1 5 33 2017 10 13 20.3 5.28 1.07184 4.23 0.85869 1.05658352836637 27 4.57 0.92771 9 282.5
3704 2014 11 5 1 2017 1 5 33 2017 11 29 21 5.61 1.1781 4.2 0.882 0.443606651475615 21 4.51 0.9471 9 329
3790 2015 4 18 1 2017 5 16 15 2017 6 9 37.7 4.2 1.5834 3.04 1.14608 2.31034012061215 14 4.69 1.76813 2 23.5
3790 2015 4 18 1 2017 5 16 15 2017 7 11 36.8 4.08 1.50144 2.97 1.09296 1.94110631094643 20 4.5 1.656 2 56
3790 2015 4 18 1 2017 5 16 15 2017 8 9 35 4.02 1.407 3.14 1.099 1.64154602908752 18 4.38 1.533 2 84.5
3790 2015 4 18 1 2017 5 16 15 2017 9 7 17.8 4.85 0.8633 3.31 0.58918 1.74846123300404 12 4.16 0.74048 2 113
3790 2015 4 18 1 2017 5 16 15 2017 10 8 28.8 5.05 1.4544 3.36 0.96768 2.08406426478847 25 4.34 1.24992 2 144.5
3790 2015 4 18 1 2017 5 16 15 2017 11 4 28.4 4.77 1.35468 3.37 0.95708 1 18 4.25 1.207 2 171
3790 2015 4 18 1 2017 5 16 15 2017 12 1 28.1 4.9 1.3769 3.52 0.98912 1.64154602908752 22 4.35 1.22235 2 198.5
3790 2015 4 18 1 2017 5 16 15 2018 1 3 21.1 4.82 1.01702 3.41 0.71951 1.56559717585423 20 4.38 0.92418 2 230
3790 2015 4 18 1 2017 5 16 15 2018 1 31 18 5.24 0.9432 3.32 0.5976 1.44360665147561 18 4.19 0.7542 2 258
3794 2014 2 3 1 2016 1 27 46 2016 2 16 25.9 4.07 1.05413 3.26 0.84434 5.79701297783614 18 4.58 1.18622 2 19.5
3794 2014 2 3 1 2016 1 27 46 2016 3 16 30.9 3.77 1.16493 3.27 1.01043 2.58496250072116 17 4.84 1.49556 2 50
3794 2014 2 3 1 2016 1 27 46 2016 4 12 29.8 3.98 1.18604 3.5 1.043 5.0036022366802 15 4.7 1.4006 2 76.5
3794 2014 2 3 1 2016 1 27 46 2016 5 10 31 4 1.24 3.57 1.1067 4.24488705912353 22 4.71 1.4601 2 105
3794 2014 2 3 1 2016 1 27 46 2016 6 8 29.8 4.03 1.20094 3.54 1.05492 6.22032995487956 22 4.67 1.39166 2 133.5
3794 2014 2 3 1 2016 1 27 46 2016 7 7 29.9 3.83 1.14517 3.5 1.0465 5.51853513898218 24 4.62 1.38138 2 163
3794 2014 2 3 1 2016 1 27 46 2016 8 3 28.3 3.54 1.00182 3.53 0.99899 4.84398384404833 22 4.57 1.29331 2 189.5
3794 2014 2 3 1 2016 1 27 46 2016 8 30 25.4 3.93 0.99822 3.51 0.89154 4.44360665147561 33 4.61 1.17094 2 216.5
3794 2014 2 3 1 2016 1 27 46 2016 9 27 21.5 4.43 0.95245 3.41 0.73315 4.98913900736823 26 4.73 1.01695 2 244
3794 2014 2 3 1 2016 1 27 46 2016 10 26 18.6 4.67 0.86862 3.91 0.72726 4.65535182861255 27 4.44 0.82584 2 273.5
3794 2014 2 3 2 2016 12 11 46 2016 12 20 28.7 6.1 1.7507 3.57 1.02459 2.18903382439002 38 4.36 1.25132 2 9
3794 2014 2 3 2 2016 12 11 46 2017 1 17 35.6 3.67 1.30652 3.28 1.16768 1.31034012061215 23 4.71 1.67676 2 35.5
3794 2014 2 3 2 2016 12 11 46 2017 2 15 39 3.61 1.4079 3.47 1.3533 2.89530262133331 16 4.7 1.833 2 64
3794 2014 2 3 2 2016 12 11 46 2017 3 14 35 3.4 1.19 3.57 1.2495 1.94110631094643 18 4.73 1.6555 2 93.5
3794 2014 2 3 2 2016 12 11 46 2017 4 11 40.9 3.46 1.41514 3.52 1.43968 2.05658352836637 17 4.76 1.94684 2 121
3794 2014 2 3 2 2016 12 11 46 2017 5 16 34.1 3.36 1.14576 3.64 1.24124 5.08746284125034 12 4.56 1.55496 2 156.5
3794 2014 2 3 2 2016 12 11 46 2017 6 14 35.1 3.51 1.23201 3.65 1.28115 3.22650852980868 19 4.63 1.62513 2 185
3794 2014 2 3 2 2016 12 11 46 2017 7 12 29.4 3.55 1.0437 3.62 1.06428 2.86393845042397 20 4.6 1.3524 2 213.5
3794 2014 2 3 2 2016 12 11 46 2017 8 12 31.3 3.6 1.1268 3.79 1.18627 1.94110631094643 24 4.55 1.42415 2 244
3794 2014 2 3 2 2016 12 11 46 2017 9 9 26.6 3.99 1.06134 3.82 1.01612 6.02502879449152 14 4.37 1.16242 2 271.5
3794 2014 2 3 2 2016 12 11 46 2017 10 10 25 4.27 1.0675 4.08 1.02 3.18903382439002 18 4.39 1.0975 2 303
3794 2014 2 3 2 2016 12 11 46 2017 11 7 21.2 4.21 0.89252 4.1 0.8692 2.71369581484336 25 4.4 0.9328 2 330.5
3816 2013 5 13 1 2015 4 29 27 2016 2 9 22.9 3.86 0.88394 3.6 0.8244 5.77399632511117 20 4.71 1.07859 2 284
3816 2013 5 13 2 2016 4 23 27 2016 5 2 43.6 4.2 1.8312 3.64 1.58704 0.526068811667588 17 4.56 1.98816 2 9.5
3816 2013 5 13 2 2017 3 19 27 2017 4 5 46.3 3.56 1.64828 3.53 1.63439 2.16349873228288 21 4.55 2.10665 2 16.5
3816 2013 5 13 2 2016 4 23 27 2016 5 31 51.2 3.58 1.83296 2.95 1.5104 1 21 4.57 2.33984 2 38.5
3816 2013 5 13 2 2017 3 19 27 2017 5 2 51.4 3.2 1.6448 3.09 1.58826 0.815575428862573 23 4.63 2.37982 2 44
3816 2013 5 13 2 2016 4 23 27 2016 6 28 46.8 3.18 1.48824 2.97 1.38996 5.74200621086674 25 4.54 2.12472 2 66
3816 2013 5 13 2 2017 3 19 27 2017 5 30 48.3 3.28 1.58424 2.97 1.43451 1.67807190511264 18 4.55 2.19765 2 72
3816 2013 5 13 2 2016 4 23 27 2016 7 26 49.3 2.92 1.43956 3.07 1.51351 4.99638874644762 27 4.56 2.24808 2 94.5
3816 2013 5 13 2 2017 3 19 27 2017 6 28 45.3 3.31 1.49943 2.97 1.34541 2.13750352374994 16 4.61 2.08833 2 100.5
3816 2013 5 13 2 2016 4 23 27 2016 8 23 47.4 3.13 1.48362 3.17 1.50258 4.38404980679516 26 4.57 2.16618 2 122
3816 2013 5 13 2 2017 3 19 27 2017 7 25 47 3.23 1.5181 3.11 1.4617 5.36457243229586 18 4.55 2.1385 2 128
3816 2013 5 13 2 2016 4 23 27 2016 9 20 37.8 3.29 1.24362 3.23 1.22094 4.88362081628567 20 4.57 1.72746 2 149.5
3816 2013 5 13 2 2017 3 19 27 2017 8 22 42.2 3.24 1.36728 3.07 1.29554 5.81557542886257 17 4.42 1.86524 2 155.5
3816 2013 5 13 2 2016 4 23 27 2016 10 18 41.1 3.17 1.30287 3.24 1.33164 4.32768736417605 23 4.5 1.8495 2 178
3816 2013 5 13 2 2017 3 19 27 2017 9 19 41.9 3.39 1.42041 3.33 1.39527 4.57531233068744 15 4.57 1.91483 2 183
3816 2013 5 13 2 2017 3 19 27 2017 10 17 40.6 3.6 1.4616 3.43 1.39258 5.52356195605701 23 4.49 1.82294 2 211.5
3816 2013 5 13 2 2016 4 23 27 2016 12 14 31.2 4.06 1.26672 3.72 1.16064 4.4276061727819 22 4.72 1.47264 2 235
3816 2013 5 13 2 2017 3 19 27 2017 11 14 37.4 3.6 1.3464 3.62 1.35388 5.90689059560852 20 4.56 1.70544 2 239
3816 2013 5 13 2 2016 4 23 27 2017 1 10 29.6 4.02 1.18992 3.88 1.14848 4.33913738491959 23 4.63 1.37048 2 260.5
3816 2013 5 13 2 2017 3 19 27 2017 12 6 35.4 3.72 1.31688 3.74 1.32396 3.18903382439002 26 4.66 1.64964 2 261.5
3816 2013 5 13 2 2017 3 19 27 2018 1 4 25.6 4.31 1.10336 3.98 1.01888 4.86789646399265 24 4.79 1.22624 2 289
3816 2013 5 13 2 2017 3 19 27 2018 1 30 14.9 4.63 0.68987 4.45 0.66305 5.44625622988956 30 4.73 0.70477 2 315
3849 2014 5 31 1 2016 5 13 26 2016 6 14 28.2 4.63 1.30566 3.2 0.9024 0.443606651475615 15 4.81 1.35642 2 31.5
3849 2014 5 31 1 2016 5 13 26 2016 7 28 25.7 4.79 1.23103 3.41 0.87637 -0.0588936890535687 23 4.72 1.21304 2 76
3849 2014 5 31 1 2016 5 13 26 2016 9 22 27.1 4 1.084 3.62 0.98102 0.815575428862573 18 4.65 1.26015 2 131
3849 2014 5 31 1 2016 5 13 26 2016 11 9 27.6 4.55 1.2558 3.96 1.09296 1.26303440583379 25 4.63 1.27788 2 179
3849 2014 5 31 1 2016 5 13 26 2017 1 13 24 4.9 1.176 4.08 0.9792 0.604071323668861 18 4.57 1.0968 2 243
3849 2014 5 31 1 2016 5 13 26 2017 2 23 20.1 5.52 1.10952 4.27 0.85827 0.941106310946431 23 4.61 0.92661 2 283.5
3849 2014 5 31 2 2017 4 25 26 2017 5 18 36.3 3.88 1.40844 3.6 1.3068 5.10433665981474 10 4.6 1.6698 2 23.5
3849 2014 5 31 2 2017 4 25 26 2017 7 4 38.3 3.41 1.30603 3.52 1.34816 -0.321928094887362 22 4.56 1.74648 2 70.5
3849 2014 5 31 2 2017 4 25 26 2017 8 25 33.7 3.96 1.33452 3.71 1.25027 0.356143810225275 14 4.46 1.50302 2 122
3849 2014 5 31 2 2017 4 25 26 2017 10 11 28.5 5.13 1.46205 4.11 1.17135 1.87970576628229 30 4.5 1.2825 2 169
3849 2014 5 31 2 2017 4 25 26 2017 11 22 27.1 5.01 1.35771 4.07 1.10297 2.65992455840238 22 4.41 1.19511 2 210.5
3849 2014 5 31 2 2017 4 25 26 2018 1 10 21.9 5.43 1.18917 4.26 0.93294 2.84799690655495 24 4.37 0.95703 2 258.5
3849 2014 5 31 2 2017 4 25 26 2018 2 21 17.5 5.74 1.0045 4.49 0.78575 2.83187724119167 24 4.34 0.7595 2 300
3862 2015 6 8 1 2017 4 24 4 2017 5 10 25.9 4.28 1.10852 3.29 0.85211 0.941106310946431 21 4.67 1.20953 2 16.5
3862 2015 6 8 1 2017 4 24 4 2017 6 21 31.7 3.96 1.25532 2.94 0.93198 -0.0588936890535687 17 4.66 1.47722 2 58
3862 2015 6 8 1 2017 4 24 4 2017 8 8 34.3 3.51 1.20393 3.25 1.11475 0.263034405833794 27 4.7 1.6121 2 106
3862 2015 6 8 1 2017 4 24 4 2017 9 19 28.7 3.52 1.01024 3.54 1.01598 0.678071905112638 21 4.46 1.28002 2 147.5
3862 2015 6 8 1 2017 4 24 4 2017 11 1 28.1 4.07 1.14367 3.48 0.97788 -0.321928094887362 20 4.52 1.27012 2 190.5
3862 2015 6 8 1 2017 4 24 4 2017 12 9 29.4 4.3 1.2642 3.53 1.03782 0.526068811667588 20 4.55 1.3377 2 229
3862 2015 6 8 1 2017 4 24 4 2018 1 26 26.7 4.83 1.28961 3.7 0.9879 1.31034012061215 21 4.75 1.26825 2 275.5
3868 2013 7 13 1 2015 5 1 37 2016 1 19 19.4 5.3 1.0282 4.18 0.81092 1.21412480535285 24 4.34 0.84196 2 261
3868 2013 7 13 1 2015 5 1 37 2016 2 17 16 5.28 0.8448 4.22 0.6752 1.05658352836637 25 4.35 0.696 2 289.5
3868 2013 7 13 2 2016 4 29 37 2016 5 18 42.2 3.63 1.53186 3.28 1.38416 0.941106310946431 22 4.52 1.90744 2 19.5
3868 2013 7 13 2 2017 4 5 37 2017 5 3 42.4 3.99 1.69176 3.35 1.4204 2 24 4.38 1.85712 2 28.5
3868 2013 7 13 2 2016 4 29 37 2016 6 15 41.6 3.57 1.48512 3.24 1.34784 0.678071905112638 20 4.5 1.872 2 47
3868 2013 7 13 2 2017 4 5 37 2017 5 31 44.4 3.84 1.70496 3.24 1.43856 5.61353165291793 29 4.36 1.93584 2 56.5
3868 2013 7 13 2 2016 4 29 37 2016 7 13 41.4 3.63 1.50282 3.29 1.36206 0.263034405833794 26 4.47 1.85058 2 75.5
3868 2013 7 13 2 2017 4 5 37 2017 7 5 40.6 3.22 1.30732 3.32 1.34792 -0.643856189774725 28 4.46 1.81076 2 91.5
3868 2013 7 13 2 2016 4 29 37 2016 8 10 34.5 3.95 1.36275 3.5 1.2075 1.11103131238874 25 4.4 1.518 2 103
3868 2013 7 13 2 2017 4 5 37 2017 8 2 41.4 3.8 1.5732 3.5 1.449 2.50589092972996 27 4.39 1.81746 2 119
3868 2013 7 13 2 2016 4 29 37 2016 9 14 33 4.04 1.3332 3.48 1.1484 3.52606881166759 26 4.32 1.4256 2 137.5
3868 2013 7 13 2 2017 4 5 37 2017 8 30 34.2 4.34 1.48428 3.83 1.30986 1.48542682717024 27 4.31 1.47402 2 147
3868 2013 7 13 2 2016 4 29 37 2016 10 12 26.2 4.63 1.21306 4.03 1.05586 1.91073266190291 26 4.24 1.11088 2 166
3868 2013 7 13 2 2017 4 5 37 2017 9 27 32.6 4.75 1.5485 4.06 1.32356 2.26303440583379 26 4.26 1.38876 2 174.5
3868 2013 7 13 2 2016 4 29 37 2016 11 16 25 4.87 1.2175 3.89 0.9725 0.263034405833794 22 4.29 1.0725 2 200.5
3868 2013 7 13 2 2017 4 5 37 2017 10 27 30 5.14 1.542 4.14 1.242 0.678071905112638 28 4.27 1.281 2 205
3868 2013 7 13 2 2016 4 29 37 2016 12 14 23.6 4.95 1.1682 4.02 0.94872 2.94110631094643 28 4.4 1.0384 2 229
3868 2013 7 13 2 2017 4 5 37 2017 11 22 28.6 5.27 1.50722 4.3 1.2298 1.16349873228288 30 4.24 1.21264 2 230.5
3868 2013 7 13 2 2016 4 29 37 2017 1 11 20.8 5.42 1.12736 4.35 0.9048 0.443606651475615 23 4.28 0.89024 2 255.5
3868 2013 7 13 2 2017 4 5 37 2017 12 20 29.6 5.33 1.57768 4.23 1.25208 0.815575428862573 25 4.29 1.26984 2 259
3868 2013 7 13 2 2017 4 5 37 2018 1 17 24 5.1 1.224 4.29 1.0296 0.941106310946431 24 4.34 1.0416 2 285.5
3968 2014 3 14 1 2016 5 6 11 2016 5 20 25.8 4.38 1.13004 3.57 0.92106 0.604071323668861 16 4.59 1.18422 9 14
3968 2014 3 14 1 2016 5 6 11 2016 6 29 27.3 3.74 1.02102 3.04 0.82992 1.60407132366886 37 4.59 1.25307 9 53.5
3968 2014 3 14 1 2016 5 6 11 2016 8 9 29.4 3.47 1.02018 3.34 0.98196 0.443606651475615 27 4.62 1.35828 9 94.5
3968 2014 3 14 1 2016 5 6 11 2016 9 16 27.8 4.12 1.14536 3.4 0.9452 1.44360665147561 33 4.49 1.24822 9 132
3968 2014 3 14 1 2016 5 6 11 2016 10 27 24.4 4.46 1.08824 3.73 0.91012 1.05658352836637 18 4.49 1.09556 9 173.5
3968 2014 3 14 1 2016 5 6 11 2016 12 8 17.3 4.9 0.8477 3.73 0.64529 0.815575428862573 29 4.44 0.76812 9 215.5
3968 2014 3 14 1 2016 5 6 11 2017 1 25 14.3 4.65 0.66495 3.77 0.53911 1.31034012061215 21 4.31 0.61633 9 262
3968 2014 3 14 2 2017 3 12 11 2017 4 14 22.2 4.54 1.00788 3.77 0.83694 0.163498732282879 20 4.52 1.00344 9 32.5
3968 2014 3 14 2 2017 3 12 11 2017 5 31 29.9 3.99 1.19301 3.77 1.12723 -1.05889368905357 22 4.6 1.3754 9 80
3968 2014 3 14 2 2017 3 12 11 2017 7 13 29.3 3.94 1.15442 3.76 1.10168 -0.0588936890535687 21 4.51 1.32143 9 123
3968 2014 3 14 2 2017 3 12 11 2017 8 23 24.1 4.37 1.05317 3.76 0.90616 3.1243281350022 22 4.41 1.06281 9 163.5
3968 2014 3 14 2 2017 3 12 11 2017 9 30 18.1 4.45 0.80545 3.92 0.70952 5.90496571868403 16 4.3 0.7783 9 201
3968 2014 3 14 2 2017 3 12 11 2017 11 8 14.7 5.32 0.78204 4.14 0.60858 0.678071905112638 25 4.35 0.63945 9 240
3968 2014 3 14 2 2017 3 12 11 2017 12 17 14.6 5.42 0.79132 4.14 0.60444 2.18903382439002 16 4.36 0.63656 9 279.5
3968 2014 3 14 2 2017 3 12 11 2018 1 26 14.4 5.27 0.75888 4.08 0.58752 1 18 4.41 0.63504 9 318
3970 2014 8 15 1 2016 11 27 11 2016 12 8 23.8 5.52 1.31376 3.75 0.8925 1.60407132366886 16 4.42 1.05196 9 11.5
3970 2014 8 15 1 2016 11 27 11 2017 1 25 30.8 4.98 1.53384 3.35 1.0318 0.526068811667588 24 4.65 1.4322 9 58
3970 2014 8 15 1 2016 11 27 11 2017 3 4 25.6 5.72 1.46432 3.27 0.83712 0.263034405833794 26 4.67 1.19552 9 98
3970 2014 8 15 1 2016 11 27 11 2017 4 14 24.1 5.33 1.28453 3.65 0.87965 0.263034405833794 17 4.44 1.07004 9 138.5
3970 2014 8 15 1 2016 11 27 11 2017 5 31 26.9 4.89 1.31541 4.04 1.08676 2.87970576628229 24 4.47 1.20243 9 186
3970 2014 8 15 1 2016 11 27 11 2017 7 13 24.9 4.54 1.13046 4.11 1.02339 0.356143810225275 23 4.55 1.13295 9 229
3970 2014 8 15 1 2016 11 27 11 2017 8 23 20.7 5.47 1.13229 4.41 0.91287 0.879705766282288 18 4.44 0.91908 9 269.5
3970 2014 8 15 1 2016 11 27 11 2017 9 30 18.8 5.73 1.07724 4.82 0.90616 1.81557542886257 17 4.44 0.83472 9 307
3970 2014 8 15 1 2016 11 27 11 2017 11 8 17.9 6.75 1.20825 4.8 0.8592 1.64154602908752 20 4.34 0.77686 9 346
3988 2014 5 4 1 2016 4 10 25 2016 5 11 31.3 3.78 1.18314 3.13 0.97969 1.52606881166759 18 4.78 1.49614 2 31.5
3988 2014 5 4 1 2016 4 10 25 2016 6 8 28 2.88 0.8064 3.24 0.9072 0.0565835283663674 18 4.79 1.3412 2 59
3988 2014 5 4 1 2016 4 10 25 2016 7 6 29.2 3.61 1.05412 3.37 0.98404 0.879705766282288 22 4.6 1.3432 2 87.5
3988 2014 5 4 1 2016 4 10 25 2016 8 3 29.5 3.86 1.1387 3.47 1.02365 0.356143810225275 20 4.58 1.3511 2 115
3988 2014 5 4 1 2016 4 10 25 2016 8 31 27.4 3.62 0.99188 3.47 0.95078 0.356143810225275 22 4.45 1.2193 2 143
3988 2014 5 4 1 2016 4 10 25 2016 9 28 29.3 3.88 1.13684 3.59 1.05187 1 17 4.44 1.30092 2 170.5
3988 2014 5 4 1 2016 4 10 25 2016 10 27 26.5 4.59 1.21635 3.88 1.0282 1 23 4.47 1.18455 2 200
3988 2014 5 4 1 2016 4 10 25 2016 11 23 24.8 4.96 1.23008 4.07 1.00936 1.56559717585423 23 4.55 1.1284 2 226.5
3988 2014 5 4 1 2016 4 10 25 2016 12 21 19.9 5.18 1.03082 4.03 0.80197 1.94110631094643 20 4.36 0.86764 2 255
3988 2014 5 4 1 2016 4 10 25 2017 1 19 17.8 5.3 0.9434 4.14 0.73692 1.81557542886257 22 4.42 0.78676 2 282.5
3988 2014 5 4 2 2017 3 8 25 2017 3 18 30.2 4.63 1.39826 3.82 1.15364 0.163498732282879 22 4.35 1.3137 2 10
3988 2014 5 4 2 2017 3 8 25 2017 4 13 40 4.06 1.624 3.3 1.32 -0.473931188332412 27 4.58 1.832 2 35.5
3988 2014 5 4 2 2017 3 8 25 2017 5 11 40.5 3.8 1.539 3.24 1.3122 -0.643856189774725 30 4.55 1.84275 2 64
3988 2014 5 4 2 2017 3 8 25 2017 6 9 37.8 3.98 1.50444 3.35 1.2663 -0.184424571137427 23 4.54 1.71612 2 92.5
3988 2014 5 4 2 2017 3 8 25 2017 7 6 35.8 4.03 1.44274 3.38 1.21004 -0.321928094887362 22 4.57 1.63606 2 120
3988 2014 5 4 2 2017 3 8 25 2017 8 1 35 4.09 1.4315 3.45 1.2075 -0.0588936890535687 23 4.47 1.5645 2 145.5
3988 2014 5 4 2 2017 3 8 25 2017 8 31 34.2 4.46 1.52532 3.56 1.21752 -0.473931188332412 26 4.47 1.52874 2 175.5
3988 2014 5 4 2 2017 3 8 25 2017 9 26 29.9 4.46 1.33354 3.78 1.13022 0.815575428862573 29 4.42 1.32158 2 201
3988 2014 5 4 2 2017 3 8 25 2017 10 26 27.2 4.65 1.2648 3.93 1.06896 1.11103131238874 22 4.43 1.20496 2 231.5
3988 2014 5 4 2 2017 3 8 25 2017 11 23 26.6 4.93 1.31138 4.16 1.10656 0.678071905112638 23 4.4 1.1704 2 259
3988 2014 5 4 2 2017 3 8 25 2017 12 21 24.2 5.21 1.26082 4.26 1.03092 1.44360665147561 22 4.37 1.05754 2 287.5
3988 2014 5 4 2 2017 3 8 25 2018 1 18 20.8 5.52 1.14816 4.36 0.90688 1.26303440583379 20 4.4 0.9152 2 314
3988 2014 5 4 2 2017 3 8 25 2018 2 15 16.1 5.74 0.92414 4.55 0.73255 1.56559717585423 23 4.4 0.7084 2 341.5
4088 2015 4 21 1 2017 4 18 32 2017 5 23 34 4.14 1.4076 3.36 1.1424 0.604071323668861 24 4.49 1.5266 2 35.5
4088 2015 4 21 1 2017 4 18 32 2017 6 21 30.4 4.09 1.24336 3.46 1.05184 1.05658352836637 30 4.5 1.368 2 64
4088 2015 4 21 1 2017 4 18 32 2017 7 19 32.7 3.21 1.04967 3.6 1.1772 -0.0588936890535687 33 4.54 1.48458 2 92.5
4088 2015 4 21 1 2017 4 18 32 2017 8 17 31.3 2.9 0.9077 3.63 1.13619 1 27 4.5 1.4085 2 121
4088 2015 4 21 1 2017 4 18 32 2017 9 15 29.4 4.41 1.29654 3.94 1.15836 2.11103131238874 30 4.58 1.34652 2 149.5
4088 2015 4 21 1 2017 4 18 32 2017 10 12 24.1 5.1 1.2291 4.23 1.01943 1.71369581484336 31 4.39 1.05799 2 177
4088 2015 4 21 1 2017 4 18 32 2017 11 9 24 5.19 1.2456 4.26 1.0224 1.21412480535285 30 4.28 1.0272 2 204.5
4088 2015 4 21 1 2017 4 18 32 2017 12 6 24 5.37 1.2888 4.37 1.0488 1.40053792958373 23 4.34 1.0416 2 232
4088 2015 4 21 1 2017 4 18 32 2018 1 3 23.6 5.83 1.37588 4.53 1.06908 1 33 4.34 1.02424 2 258.5
4088 2015 4 21 1 2017 4 18 32 2018 2 2 22.3 6.11 1.36253 4.46 0.99458 0.678071905112638 26 4.26 0.94998 2 288
4181 2013 7 11 1 2016 1 26 12 2016 2 13 28.3 4.09 1.15747 3.35 0.94805 1.05658352836637 21 4.69 1.32727 2 17.5
4181 2013 7 11 1 2016 1 26 12 2016 3 12 29 3.68 1.0672 3.41 0.9889 -0.473931188332412 21 4.89 1.4181 2 47
4181 2013 7 11 1 2016 1 26 12 2016 4 16 30.3 3.56 1.07868 3.53 1.06959 -0.0588936890535687 29 4.84 1.46652 2 81.5
4181 2013 7 11 1 2016 1 26 12 2016 5 21 31.1 3.95 1.22845 3.63 1.12893 0.748461233004035 32 4.78 1.48658 2 117
4181 2013 7 11 1 2016 1 26 12 2016 6 18 30.2 4.4 1.3288 3.39 1.02378 0.0565835283663674 35 4.64 1.40128 2 144.5
4181 2013 7 11 1 2016 1 26 12 2016 7 16 29.4 4.7 1.3818 3.32 0.97608 1.11103131238874 15 4.69 1.37886 2 173
4181 2013 7 11 1 2016 1 26 12 2016 8 20 24.3 4.07 0.98901 3.75 0.91125 0.748461233004035 28 4.41 1.07163 2 207.5
4181 2013 7 11 1 2016 1 26 12 2016 9 24 21 4.33 0.9093 3.77 0.7917 1.35614381022528 27 4.47 0.9387 2 242
4181 2013 7 11 1 2016 1 26 12 2016 10 29 17.2 5.15 0.8858 4.35 0.7482 2.21412480535285 23 4.31 0.74132 2 277.5
4181 2013 7 11 1 2016 1 26 12 2016 11 26 17.5 5.55 0.97125 4.14 0.7245 1.44360665147561 20 4.48 0.784 2 305
4181 2013 7 11 1 2016 1 26 12 2016 12 24 17.6 5.15 0.9064 4.21 0.74096 1.60407132366886 28 4.42 0.77792 2 333.5
4181 2013 7 11 1 2016 1 26 12 2017 1 21 13.1 5.7 0.7467 4.1 0.5371 1.40053792958373 23 4.46 0.58426 2 360
4181 2013 7 11 2 2017 4 3 12 2017 4 15 38.7 3.56 1.37772 3.78 1.46286 -1.05889368905357 20 4.53 1.75311 2 12
4181 2013 7 11 2 2017 4 3 12 2017 5 13 37.4 3.45 1.2903 3.53 1.32022 -0.184424571137427 32 4.59 1.71666 2 40.5
4181 2013 7 11 2 2017 4 3 12 2017 6 17 38.2 4.13 1.57766 3.39 1.29498 0.163498732282879 29 4.62 1.76484 2 75
4181 2013 7 11 2 2017 4 3 12 2017 7 15 36.7 3.5 1.2845 3.42 1.25514 0.263034405833794 30 4.58 1.68086 2 103.5
4181 2013 7 11 2 2017 4 3 12 2017 8 12 33.9 4.14 1.40346 3.56 1.20684 0.526068811667588 25 4.45 1.50855 2 131
4181 2013 7 11 2 2017 4 3 12 2017 9 23 32.8 4.33 1.42024 3.91 1.28248 0.356143810225275 25 4.47 1.46616 2 172.5
4181 2013 7 11 2 2017 4 3 12 2017 10 21 30.7 4.4 1.3508 4.05 1.24335 0.879705766282288 24 4.45 1.36615 2 201
4181 2013 7 11 2 2017 4 3 12 2017 11 18 29.6 4.77 1.41192 4.04 1.19584 0.879705766282288 19 4.47 1.32312 2 228.5
4181 2013 7 11 2 2017 4 3 12 2017 12 16 25.8 5.83 1.50414 4.31 1.11198 1.74846123300404 27 4.48 1.15584 2 257
4181 2013 7 11 2 2017 4 3 12 2018 1 20 24.3 5.51 1.33893 4.41 1.07163 1.91073266190291 18 4.37 1.06191 2 290.5
4181 2013 7 11 2 2017 4 3 12 2018 2 17 21 5.43 1.1403 4.45 0.9345 1.48542682717024 24 4.36 0.9156 2 318
4183 2014 12 7 1 2017 4 19 46 2017 5 16 24.1 3.83 0.92303 3.3 0.7953 0.163498732282879 19 4.76 1.14716 2 27.5
4183 2014 12 7 1 2017 4 19 46 2017 6 14 30 4.12 1.236 3.43 1.029 1.11103131238874 21 4.82 1.446 2 56
4183 2014 12 7 1 2017 4 19 46 2017 7 12 29.9 4.33 1.29467 3.46 1.03454 0.748461233004035 21 4.86 1.45314 2 84.5
4183 2014 12 7 1 2017 4 19 46 2017 8 12 28.3 4.57 1.29331 3.81 1.07823 -0.0588936890535687 21 4.69 1.32727 2 115
4183 2014 12 7 1 2017 4 19 46 2017 9 9 26.5 5 1.325 4.09 1.08385 1 21 4.63 1.22695 2 142.5
4183 2014 12 7 1 2017 4 19 46 2017 10 10 25.3 5.58 1.41174 4.22 1.06766 1.26303440583379 21 4.5 1.1385 2 174
4183 2014 12 7 1 2017 4 19 46 2017 11 7 23.3 5.42 1.26286 4.07 0.94831 0.356143810225275 22 4.51 1.05083 2 201.5
4183 2014 12 7 1 2017 4 19 46 2017 12 12 22.9 5.45 1.24805 4.14 0.94806 1.56559717585423 20 4.52 1.03508 2 237
4183 2014 12 7 1 2017 4 19 46 2018 1 10 22.4 5.38 1.20512 4.04 0.90496 0.604071323668861 20 4.36 0.97664 2 264.5
4183 2014 12 7 1 2017 4 19 46 2018 2 6 20 6.08 1.216 4 0.8 0.748461233004035 24 4.53 0.906 2 291
4183 2014 12 7 1 2017 4 19 46 2018 3 6 20.2 5.64 1.13928 3.85 0.7777 1.56559717585423 21 4.54 0.91708 2 321.5
4278 2014 2 14 1 2016 3 19 1 2016 3 24 20.1 5.2 1.0452 3.82 0.76782 1.35614381022528 14 4.47 0.89847 2 5
4278 2014 2 14 1 2016 3 19 1 2016 5 11 26.4 4.27 1.12728 3.02 0.79728 1 23 4.66 1.23024 2 53
4278 2014 2 14 1 2016 3 19 1 2016 6 22 28.6 4.05 1.1583 3.17 0.90662 1.60407132366886 21 4.59 1.31274 2 94.5
4278 2014 2 14 1 2016 3 19 1 2016 8 5 30.3 3.88 1.17564 3.26 0.98778 1.26303440583379 24 4.57 1.38471 2 138.5
4278 2014 2 14 1 2016 3 19 1 2016 9 23 26.7 4.24 1.13208 3.58 0.95586 0.941106310946431 21 4.65 1.24155 2 187
4278 2014 2 14 1 2016 3 19 1 2016 11 2 28 4.5 1.26 3.88 1.0864 1.26303440583379 35 4.64 1.2992 2 227
4278 2014 2 14 1 2016 3 19 1 2016 12 15 21.2 4.82 1.02184 3.78 0.80136 1.44360665147561 21 4.54 0.96248 2 270.5
4278 2014 2 14 2 2017 2 3 1 2017 3 10 45.7 3.86 1.76402 3.01 1.37557 -0.473931188332412 17 4.68 2.13876 2 37.5
4278 2014 2 14 2 2017 2 3 1 2017 4 27 46.5 3.89 1.80885 3.32 1.5438 0.356143810225275 20 4.65 2.16225 2 85
4278 2014 2 14 2 2017 2 3 1 2017 6 16 42.3 3.88 1.64124 3.41 1.44243 -0.0588936890535687 17 4.66 1.97118 2 135
4278 2014 2 14 2 2017 2 3 1 2017 7 28 43.6 3.95 1.7222 3.47 1.51292 -0.643856189774725 24 4.66 2.03176 2 177.5
4278 2014 2 14 2 2017 2 3 1 2017 9 15 41.6 4.2 1.7472 3.77 1.56832 -0.184424571137427 21 4.59 1.90944 2 225.5
4278 2014 2 14 2 2017 2 3 1 2017 10 25 36.8 4.45 1.6376 3.92 1.44256 -0.321928094887362 18 4.55 1.6744 2 266
4278 2014 2 14 2 2017 2 3 1 2017 12 1 32.3 4.74 1.53102 4.2 1.3566 0.263034405833794 26 4.53 1.46319 2 303
4278 2014 2 14 2 2017 2 3 1 2018 1 18 24 4.74 1.1376 4.27 1.0248 0.748461233004035 24 4.52 1.0848 2 349.5
4386 2013 9 19 1 2015 9 21 1 2016 2 12 25.2 5.05 1.2726 3.87 0.97524 1.11103131238874 27 4.73 1.19196 2 142.5
4386 2013 9 19 1 2015 9 21 1 2016 3 24 26.1 5.04 1.31544 3.97 1.03617 2.08406426478847 22 4.69 1.22409 2 185
4386 2013 9 19 1 2015 9 21 1 2016 5 11 23.6 5.23 1.23428 4.04 0.95344 1.26303440583379 26 4.62 1.09032 2 233
4386 2013 9 19 1 2015 9 21 1 2016 6 22 23.8 5.02 1.19476 4.06 0.96628 1.52606881166759 24 4.59 1.09242 2 274.5
4386 2013 9 19 1 2015 9 21 1 2016 8 5 22.6 4.94 1.11644 4.14 0.93564 1.81557542886257 24 4.64 1.04864 2 318.5
4386 2013 9 19 2 2017 4 3 1 2017 4 27 46.2 4.63 2.13906 3.24 1.49688 0.526068811667588 19 4.82 2.22684 2 24
4386 2013 9 19 2 2017 4 3 1 2017 6 16 48.9 4.13 2.01957 3.39 1.65771 0.356143810225275 18 4.81 2.35209 2 74
4386 2013 9 19 2 2017 4 3 1 2017 7 28 46.3 4.28 1.98164 3.51 1.62513 -0.184424571137427 24 4.73 2.18999 2 116.5
4386 2013 9 19 2 2017 4 3 1 2017 9 15 38.4 4.21 1.61664 3.84 1.47456 0.748461233004035 19 4.7 1.8048 2 164.5
4386 2013 9 19 2 2017 4 3 1 2017 10 25 35.6 4.97 1.76932 3.93 1.39908 1.40053792958373 25 4.56 1.62336 2 205
4386 2013 9 19 2 2017 4 3 1 2017 12 1 28.4 5.09 1.44556 3.75 1.065 2.6959938131099 21 4.42 1.25528 2 242
4386 2013 9 19 2 2017 4 3 1 2018 1 18 23.3 5.65 1.31645 4.44 1.03452 2.65992455840238 26 4.49 1.04617 2 288.5
4386 2013 9 19 2 2017 4 3 1 2018 3 2 11.1 5.98 0.66378 4.45 0.49395 3.38956681176273 23 4.23 0.46953 2 333.5
4395 2015 1 1 1 2016 11 17 39 2016 12 8 26.5 5.18 1.3727 3.59 0.95135 0.263034405833794 8 4.72 1.2508 9 21.5
4395 2015 1 1 1 2016 11 17 39 2017 1 11 20.1 6.56 1.31856 2.82 0.56682 1.44360665147561 11 4.6 0.9246 9 54
4395 2015 1 1 1 2016 11 17 39 2017 2 7 28 3.47 0.9716 3.29 0.9212 0.443606651475615 6 4.69 1.3132 9 80.5
4395 2015 1 1 1 2016 11 17 39 2017 3 8 33 4.02 1.3266 3.71 1.2243 0.163498732282879 27 4.62 1.5246 9 112
4395 2015 1 1 1 2016 11 17 39 2017 4 5 36.5 3.7 1.3505 3.53 1.28845 0.526068811667588 22 4.7 1.7155 9 139.5
4395 2015 1 1 1 2016 11 17 39 2017 5 24 28.6 4 1.144 3.36 0.96096 0.0565835283663674 29 4.6 1.3156 9 189
4395 2015 1 1 1 2016 11 17 39 2017 6 25 34.7 3.77 1.30819 3.37 1.16939 1.52606881166759 25 4.73 1.64131 9 220.5
4395 2015 1 1 1 2016 11 17 39 2017 7 23 20 4.1 0.82 3.32 0.664 1.84799690655495 29 4.55 0.91 9 249
4395 2015 1 1 1 2016 11 17 39 2017 8 28 25 4.09 1.0225 3.87 0.9675 6.06004738366994 32 4.38 1.095 9 284.5
4395 2015 1 1 1 2016 11 17 39 2017 9 28 29.4 4.22 1.24068 3.83 1.12602 0.879705766282288 28 4.55 1.3377 9 315
4395 2015 1 1 1 2016 11 17 39 2017 10 25 28.9 4.11 1.18779 3.91 1.12999 0.941106310946431 26 4.5 1.3005 9 342.5
4454 2015 2 12 1 2017 1 17 22 2017 2 17 45.3 4.35 1.97055 3.02 1.36806 0.356143810225275 21 4.65 2.10645 2 30.5
4454 2015 2 12 1 2017 1 17 22 2017 3 28 38.1 3.51 1.33731 2.85 1.08585 1.60407132366886 14 4.48 1.70688 2 72
4454 2015 2 12 1 2017 1 17 22 2017 4 23 31.8 3.53 1.12254 2.92 0.92856 0.526068811667588 23 4.7 1.4946 2 97.5
4454 2015 2 12 1 2017 1 17 22 2017 6 5 35 3.37 1.1795 3.14 1.099 0.678071905112638 25 4.61 1.6135 2 140.5
4454 2015 2 12 1 2017 1 17 22 2017 7 9 34.3 3.62 1.24166 3.06 1.04958 0.604071323668861 17 4.64 1.59152 2 175
4454 2015 2 12 1 2017 1 17 22 2017 8 17 30.2 3.84 1.15968 3.42 1.03284 1.60407132366886 26 4.58 1.38316 2 213.5
4454 2015 2 12 1 2017 1 17 22 2017 9 22 36 3.95 1.422 3.42 1.2312 3.01435529297707 18 4.55 1.638 2 249
4454 2015 2 12 1 2017 1 17 22 2017 10 24 33.6 3.78 1.27008 3.45 1.1592 4.14404636961671 20 4.41 1.48176 2 281.5
4454 2015 2 12 1 2017 1 17 22 2017 11 20 21.7 4.17 0.90489 3.77 0.81809 3.56559717585422 14 4.53 0.98301 2 308
4454 2015 2 12 1 2017 1 17 22 2017 12 19 31.6 4.58 1.44728 3.97 1.25452 4.75274859140713 19 4.48 1.41568 2 337.5
4454 2015 2 12 1 2017 1 17 22 2018 1 17 29.7 4.27 1.26819 3.88 1.15236 3.35614381022528 20 4.58 1.36026 2 365
4456 2015 4 16 1 2017 3 15 22 2017 3 28 26 4.43 1.1518 3.54 0.9204 1.16349873228288 20 4.92 1.2792 2 13
4456 2015 4 16 1 2017 3 15 22 2017 4 23 32.4 4.8 1.5552 3.33 1.07892 0.815575428862573 28 4.95 1.6038 2 38.5
4456 2015 4 16 1 2017 3 15 22 2017 6 5 30.9 4.61 1.42449 3.47 1.07223 0.879705766282288 31 4.98 1.53882 2 81.5
4456 2015 4 16 1 2017 3 15 22 2017 7 9 29.3 4.63 1.35659 3.64 1.06652 2.44360665147561 31 4.99 1.46207 2 116
4456 2015 4 16 1 2017 3 15 22 2017 9 22 26.6 5.28 1.40448 3.8 1.0108 -0.0588936890535687 26 4.73 1.25818 2 190
4456 2015 4 16 1 2017 3 15 22 2017 10 24 24 5.16 1.2384 3.95 0.948 0.604071323668861 31 4.75 1.14 2 222.5
4456 2015 4 16 1 2017 3 15 22 2017 11 20 25 5.43 1.3575 4.09 1.0225 2.02856915219677 32 4.73 1.1825 2 249
4456 2015 4 16 1 2017 3 15 22 2017 12 19 27.6 5.42 1.49592 4.18 1.15368 -0.321928094887362 30 4.77 1.31652 2 278.5
4456 2015 4 16 1 2017 3 15 22 2018 1 17 27.6 5.43 1.49868 4.09 1.12884 1.40053792958373 26 4.85 1.3386 2 306
4456 2015 4 16 1 2017 3 15 22 2018 2 13 19.6 6 1.176 4.3 0.8428 1.71369581484336 25 4.94 0.96824 2 332.5
4456 2015 4 16 1 2017 3 15 22 2018 3 11 18.2 5.36 0.97552 4.18 0.76076 1.40053792958373 21 4.8 0.8736 2 361
4516 2014 4 15 1 2016 3 23 12 2016 4 16 28.5 4.26 1.2141 2.75 0.78375 3.88752527074159 19 4.7 1.3395 2 23.5
4516 2014 4 15 1 2016 3 23 12 2016 5 21 31.8 4.01 1.27518 3.02 0.96036 1.60407132366886 28 4.62 1.46916 2 59
4516 2014 4 15 1 2016 3 23 12 2016 6 18 28.5 3.98 1.1343 2.83 0.80655 2.48542682717024 23 4.67 1.33095 2 86.5
4516 2014 4 15 1 2016 3 23 12 2016 7 16 27.9 3.65 1.01835 3.14 0.87606 2 18 4.65 1.29735 2 115
4516 2014 4 15 1 2016 3 23 12 2016 8 20 26.1 3.78 0.98658 3.36 0.87696 2.40053792958373 19 4.6 1.2006 2 149.5
4516 2014 4 15 1 2016 3 23 12 2016 9 24 20.6 4.22 0.86932 3.32 0.68392 2.9560566524124 23 4.5 0.927 2 184
4516 2014 4 15 1 2016 3 23 12 2016 10 29 19.8 4.51 0.89298 3.83 0.75834 2.86393845042397 17 4.42 0.87516 2 219.5
4516 2014 4 15 1 2016 3 23 12 2016 11 26 17.6 5.33 0.93808 3.95 0.6952 2.81557542886257 15 4.44 0.78144 2 247
4516 2014 4 15 1 2016 3 23 12 2016 12 24 17.4 4.67 0.81258 3.74 0.65076 2.98550043030489 25 4.41 0.76734 2 275.5
4516 2014 4 15 2 2017 2 18 12 2017 3 18 29.4 4.29 1.26126 3.34 0.98196 2.67807190511264 26 4.59 1.34946 2 30.5
4516 2014 4 15 2 2017 2 18 12 2017 4 15 33.5 3.89 1.30315 3.3 1.1055 2.23878685958712 18 4.7 1.5745 2 58
4516 2014 4 15 2 2017 2 18 12 2017 5 13 29.9 4.25 1.27075 3.12 0.93288 2.64154602908752 25 4.43 1.32457 2 86.5
4516 2014 4 15 2 2017 2 18 12 2017 6 17 32 3.53 1.1296 3.06 0.9792 2.67807190511264 21 4.5 1.44 2 121
4516 2014 4 15 2 2017 2 18 12 2017 7 15 29.4 3.81 1.12014 3.24 0.95256 2.37851162325373 24 4.52 1.32888 2 149.5
4516 2014 4 15 2 2017 2 18 12 2017 8 12 25.8 3.59 0.92622 3.39 0.87462 2.84799690655495 26 4.48 1.15584 2 177
4516 2014 4 15 2 2017 2 18 12 2017 9 23 21.6 4.2 0.9072 3.56 0.76896 2.08406426478847 27 4.47 0.96552 2 218.5
4516 2014 4 15 2 2017 2 18 12 2017 10 21 21.4 4.37 0.93518 3.67 0.78538 2.54596836910529 24 4.54 0.97156 2 247
4516 2014 4 15 2 2017 2 18 12 2017 11 18 20.4 4.83 0.98532 3.85 0.7854 2.28688114778816 16 4.46 0.90984 2 274.5
4516 2014 4 15 2 2017 2 18 12 2017 12 16 18.9 5.09 0.96201 4.01 0.75789 2.78240856492737 19 4.47 0.84483 2 303
4516 2014 4 15 2 2017 2 18 12 2018 1 20 19.1 5.17 0.98747 3.81 0.72771 2.13750352374994 21 4.54 0.86714 2 336.5
4516 2014 4 15 2 2017 2 18 12 2018 2 17 19.9 5.09 1.01291 4 0.796 4.34482849699744 24 4.41 0.87759 2 364
4518 2015 5 28 1 2017 4 28 46 2017 5 16 26.6 3.99 1.06134 3.51 0.93366 0.263034405833794 12 4.7 1.2502 2 18.5
4518 2015 5 28 1 2017 4 28 46 2017 6 14 28.7 4.23 1.21401 3.31 0.94997 0.356143810225275 20 4.87 1.39769 2 47
4518 2015 5 28 1 2017 4 28 46 2017 7 12 30.1 3.67 1.10467 3.31 0.99631 0.0565835283663674 21 4.67 1.40567 2 75.5
4518 2015 5 28 1 2017 4 28 46 2017 8 12 27.2 4.12 1.12064 3.61 0.98192 0.815575428862573 24 4.77 1.29744 2 106
4518 2015 5 28 1 2017 4 28 46 2017 9 9 26.8 4.26 1.14168 3.76 1.00768 1.35614381022528 18 4.73 1.26764 2 133.5
4518 2015 5 28 1 2017 4 28 46 2017 10 10 25.9 4.39 1.13701 3.85 0.99715 -0.0588936890535687 20 4.65 1.20435 2 165
4518 2015 5 28 1 2017 4 28 46 2017 11 7 26.1 4.42 1.15362 3.83 0.99963 0.526068811667588 18 4.69 1.22409 2 192.5
4518 2015 5 28 1 2017 4 28 46 2017 12 12 21.7 4.36 0.94612 3.77 0.81809 -0.473931188332412 20 4.52 0.98084 2 228
4518 2015 5 28 1 2017 4 28 46 2018 1 10 17.3 5.4 0.9342 3.92 0.67816 0.748461233004035 25 4.59 0.79407 2 255.5
4518 2015 5 28 1 2017 4 28 46 2018 2 6 20 5.69 1.138 3.83 0.766 0.263034405833794 22 4.66 0.932 2 282
4518 2015 5 28 1 2017 4 28 46 2018 3 6 21.2 5.57 1.18084 3.74 0.79288 0.526068811667588 19 4.66 0.98792 2 312.5
4636 2014 10 27 1 2016 11 8 34 2016 11 15 15.7 4.85 0.76145 4.27 0.67039 2.52606881166759 16 4.1 0.6437 2 7
4636 2014 10 27 1 2016 11 8 34 2016 12 13 30.7 3.76 1.15432 3.04 0.93328 1.16349873228288 23 4.53 1.39071 2 35.5
4636 2014 10 27 1 2016 11 8 34 2017 1 10 31.6 3.38 1.06808 3.16 0.99856 -1.32192809488736 13 4.39 1.38724 2 62
4636 2014 10 27 1 2016 11 8 34 2017 2 8 33.5 3.91 1.30985 3.52 1.1792 0.815575428862573 27 4.46 1.4941 2 90.5
4636 2014 10 27 1 2016 11 8 34 2017 3 7 33.5 3.81 1.27635 3.58 1.1993 0.526068811667588 21 4.46 1.4941 2 120
4636 2014 10 27 1 2016 11 8 34 2017 4 4 33.5 3.64 1.2194 3.54 1.1859 1.11103131238874 23 4.54 1.5209 2 147.5
4636 2014 10 27 1 2016 11 8 34 2017 5 2 34.3 3.83 1.31369 3.57 1.22451 1.16349873228288 20 4.57 1.56751 2 176
4636 2014 10 27 1 2016 11 8 34 2017 5 31 27.4 3.6 0.9864 3.08 0.84392 0.815575428862573 32 4.6 1.2604 2 205
4636 2014 10 27 1 2016 11 8 34 2017 6 27 32.5 3.44 1.118 3.42 1.1115 0.748461233004035 21 4.6 1.495 2 231.5
4636 2014 10 27 1 2016 11 8 34 2017 7 25 31.2 3.41 1.06392 3.56 1.11072 -0.321928094887362 22 4.56 1.42272 2 260
4636 2014 10 27 1 2016 11 8 34 2017 8 22 30.3 3.74 1.13322 3.32 1.00596 -0.184424571137427 30 4.45 1.34835 2 287.5
4636 2014 10 27 1 2016 11 8 34 2017 9 19 30.9 4.14 1.27926 3.5 1.0815 3.9560566524124 22 4.48 1.38432 2 315
4636 2014 10 27 1 2016 11 8 34 2017 10 17 24.9 4.08 1.01592 3.77 0.93873 1.52606881166759 26 4.51 1.12299 2 343.5
4644 2014 4 5 1 2016 3 26 49 2016 4 5 25.4 4.85 1.2319 3.68 0.93472 2.67807190511264 15 4.56 1.15824 2 9.5
4644 2014 4 5 1 2016 3 26 49 2016 5 27 31.5 3.52 1.1088 2.9 0.9135 0.678071905112638 28 4.84 1.5246 2 62
4644 2014 4 5 1 2016 3 26 49 2016 7 5 31.4 4.28 1.34392 3.16 0.99224 0.356143810225275 27 4.82 1.51348 2 101
4644 2014 4 5 1 2016 3 26 49 2016 8 23 29.2 4.21 1.22932 3.21 0.93732 0.0565835283663674 38 4.77 1.39284 2 149.5
4644 2014 4 5 1 2016 3 26 49 2016 10 14 27.8 4.59 1.27602 3.54 0.98412 0.526068811667588 20 4.83 1.34274 2 201.5
4644 2014 4 5 1 2016 3 26 49 2016 11 30 24.6 4.81 1.18326 3.85 0.9471 0.356143810225275 29 4.78 1.17588 2 248
4644 2014 4 5 1 2016 3 26 49 2017 1 12 24 4.86 1.1664 3.94 0.9456 -0.321928094887362 16 4.73 1.1352 2 290
4644 2014 4 5 2 2017 4 15 49 2017 5 23 48.6 3.74 1.81764 3.07 1.49202 -0.643856189774725 22 4.73 2.29878 2 38.5
4644 2014 4 5 2 2017 4 15 49 2017 7 4 46.2 3.66 1.69092 3.29 1.51998 -0.0588936890535687 21 4.72 2.18064 2 80.5
4644 2014 4 5 2 2017 4 15 49 2017 8 18 43.6 3.82 1.66552 3.28 1.43008 -0.643856189774725 25 4.72 2.05792 2 125
4644 2014 4 5 2 2017 4 15 49 2017 10 10 38.9 4.16 1.61824 3.31 1.28759 1 26 4.72 1.83608 2 178
4644 2014 4 5 2 2017 4 15 49 2017 11 24 32.9 4.26 1.40154 3.38 1.11202 0.678071905112638 32 4.75 1.56275 2 222.5
4644 2014 4 5 2 2017 4 15 49 2017 12 22 20.5 6.44 1.3202 3.55 0.72775 4.99276843076892 33 4.57 0.93685 2 251
4644 2014 4 5 2 2017 4 15 49 2018 1 25 23.7 4.76 1.12812 3.94 0.93378 0.941106310946431 26 4.79 1.13523 2 283.5
4674 2014 1 26 1 2016 1 27 5 2016 3 2 33.8 4.77 1.61226 3.48 1.17624 2.37851162325373 25 4.85 1.6393 9 36
4674 2014 1 26 1 2016 1 27 5 2016 4 7 28.4 4.18 1.18712 3.5 0.994 2.35614381022528 19 4.82 1.36888 9 71.5
4674 2014 1 26 1 2016 1 27 5 2016 5 12 26 3.83 0.9958 3.71 0.9646 1.35614381022528 23 4.82 1.2532 9 107
4674 2014 1 26 1 2016 1 27 5 2016 6 15 25.1 4.66 1.16966 3.61 0.90611 2.42223300068305 28 4.73 1.18723 9 140.5
4674 2014 1 26 1 2016 1 27 5 2016 7 19 22 4.66 1.0252 3.76 0.8272 2.33342373372519 26 4.66 1.0252 9 175
4674 2014 1 26 1 2016 1 27 5 2016 9 26 20.8 4.21 0.87568 3.93 0.81744 2.92599941855622 25 4.59 0.95472 9 243
4674 2014 1 26 1 2016 1 27 5 2016 10 28 16.6 4.89 0.81174 3.97 0.65902 2.64154602908752 19 4.54 0.75364 9 275.5
4674 2014 1 26 1 2016 1 27 5 2016 12 2 16 4.74 0.7584 4.25 0.68 2.91073266190291 24 4.65 0.744 9 310.5
4674 2014 1 26 2 2017 2 10 5 2017 3 19 49 3.75 1.8375 3.34 1.6366 1 23 4.62 2.2638 9 39.5
4674 2014 1 26 2 2017 2 10 5 2017 4 23 45.5 4.37 1.98835 3.48 1.5834 1.48542682717024 19 4.75 2.16125 9 74
4674 2014 1 26 2 2017 2 10 5 2017 5 30 47.5 3.88 1.843 3.64 1.729 1.56559717585423 25 4.7 2.2325 9 111.5
4674 2014 1 26 2 2017 2 10 5 2017 7 2 46.6 3.93 1.83138 3.9 1.8174 1.56559717585423 41 4.63 2.15758 9 144.5
4674 2014 1 26 2 2017 2 10 5 2017 8 4 31.2 4.85 1.5132 4.51 1.40712 4.83995958748953 31 3.96 1.23552 9 177
4674 2014 1 26 2 2017 2 10 5 2017 9 7 30.6 4.66 1.42596 3.98 1.21788 3.32192809488736 19 4.72 1.44432 9 210.5
4674 2014 1 26 2 2017 2 10 5 2017 10 11 29.1 4.24 1.23384 3.91 1.13781 1.56559717585423 17 4.59 1.33569 9 245
4674 2014 1 26 2 2017 2 10 5 2017 11 14 29.7 6.57 1.95129 4.33 1.28601 4.38404980679516 18 4.19 1.24443 9 278.5
4674 2014 1 26 2 2017 2 10 5 2017 12 17 25.1 5.11 1.28261 4.47 1.12197 2.08406426478847 21 4.62 1.15962 9 312
4674 2014 1 26 2 2017 2 10 5 2018 1 20 24.8 5.21 1.29208 4.38 1.08624 2.33342373372519 24 4.72 1.17056 9 344.5
4770 2013 10 4 1 2016 5 2 12 2016 5 21 33.2 5.08 1.68656 3.35 1.1122 3.94110631094643 26 4.54 1.50728 2 19
4770 2013 10 4 1 2016 5 2 12 2016 6 18 30.3 3.84 1.16352 3.09 0.93627 0.941106310946431 23 4.62 1.39986 2 46.5
4770 2013 10 4 1 2016 5 2 12 2016 7 16 29.7 3.9 1.1583 3.39 1.00683 0.815575428862573 19 4.59 1.36323 2 75
4770 2013 10 4 1 2016 5 2 12 2016 8 20 29.3 4.09 1.19837 3.64 1.06652 0.526068811667588 26 4.44 1.30092 2 109.5
4770 2013 10 4 1 2016 5 2 12 2016 9 24 27.1 4.33 1.17343 3.8 1.0298 0.748461233004035 27 4.42 1.19782 2 144
4770 2013 10 4 1 2016 5 2 12 2016 10 29 24.2 5.09 1.23178 4.21 1.01882 1.81557542886257 21 4.31 1.04302 2 179.5
4770 2013 10 4 1 2016 5 2 12 2016 11 26 22.5 5.41 1.21725 4.16 0.936 1.35614381022528 23 4.31 0.96975 2 207
4770 2013 10 4 1 2016 5 2 12 2016 12 24 22.2 4.76 1.05672 4.08 0.90576 1.35614381022528 24 4.44 0.98568 2 235.5
4770 2013 10 4 1 2016 5 2 12 2017 1 21 21.2 4.96 1.05152 4.05 0.8586 1.67807190511264 24 4.47 0.94764 2 262
4770 2013 10 4 1 2016 5 2 12 2017 2 18 17.9 5.2 0.9308 4.28 0.76612 2.50589092972996 19 4.44 0.79476 2 289.5
4770 2013 10 4 1 2016 5 2 12 2017 3 18 16.2 5.4 0.8748 4.14 0.67068 2.05658352836637 22 4.45 0.7209 2 320
4770 2013 10 4 2 2017 5 7 12 2017 5 13 34.1 4.87 1.66067 4.16 1.41856 5.30742852519225 25 4.32 1.47312 2 6
4770 2013 10 4 2 2017 5 7 12 2017 6 17 39.8 3.92 1.56016 3.32 1.32136 2.44360665147561 21 4.62 1.83876 2 40.5
4770 2013 10 4 2 2017 5 7 12 2017 7 15 37.5 3.42 1.2825 3.52 1.32 3.02856915219677 24 4.46 1.6725 2 69
4770 2013 10 4 2 2017 5 7 12 2017 8 12 34.3 3.93 1.34799 3.49 1.19707 2.18903382439002 21 4.42 1.51606 2 96.5
4770 2013 10 4 2 2017 5 7 12 2017 9 23 34.5 4.45 1.53525 4.03 1.39035 3.87184364850932 27 4.45 1.53525 2 138
4770 2013 10 4 2 2017 5 7 12 2017 10 21 30.1 4.93 1.48393 4.22 1.27022 3.38956681176273 27 4.4 1.3244 2 166.5
4770 2013 10 4 2 2017 5 7 12 2017 11 18 30.3 4.91 1.48773 4.06 1.23018 3.55581615506164 16 4.43 1.34229 2 194
4770 2013 10 4 2 2017 5 7 12 2017 12 16 27.3 5.11 1.39503 4.23 1.15479 4.70929063572336 23 4.38 1.19574 2 222.5
4770 2013 10 4 2 2017 5 7 12 2018 1 20 21.5 5.49 1.18035 4.43 0.95245 5.82171021503467 19 4.41 0.94815 2 256
4770 2013 10 4 2 2017 5 7 12 2018 2 17 19.1 5.6 1.0696 4.43 0.84613 6.05484847699562 25 4.34 0.82894 2 283.5
4770 2013 10 4 2 2017 5 7 12 2018 4 21 40.2 4.16 1.67232 3.35 1.3467 2.91073266190291 21 4.53 1.82106 2 348.5
4784 2014 8 20 1 2016 12 23 23 2017 1 13 22 3.83 0.8426 3.22 0.7084 -0.643856189774725 19 4.76 1.0472 2 19.5
4784 2014 8 20 1 2016 12 23 23 2017 2 24 26.4 3.68 0.97152 3.3 0.8712 0.526068811667588 19 4.64 1.22496 2 61
4784 2014 8 20 1 2016 12 23 23 2017 4 11 26.2 3.81 0.99822 3.53 0.92486 0.163498732282879 26 4.55 1.1921 2 109
4784 2014 8 20 1 2016 12 23 23 2017 5 20 24.6 3.67 0.90282 3.3 0.8118 1.94110631094643 24 4.59 1.12914 2 148.5
4784 2014 8 20 1 2016 12 23 23 2017 6 27 27.4 2.77 0.75898 3.47 0.95078 1 22 4.72 1.29328 2 186
4784 2014 8 20 1 2016 12 23 23 2017 8 10 24.6 2.65 0.6519 3.49 0.85854 1.05658352836637 20 4.57 1.12422 2 230
4784 2014 8 20 1 2016 12 23 23 2017 9 22 25.4 3.39 0.86106 3.48 0.88392 1.31034012061215 18 4.45 1.1303 2 272.5
4784 2014 8 20 1 2016 12 23 23 2017 11 1 20 4.17 0.834 3.59 0.718 2.46466826700344 12 4.45 0.89 2 312.5
4784 2014 8 20 1 2016 12 23 23 2017 12 19 20.8 4.38 0.91104 3.62 0.75296 2.31034012061215 17 4.49 0.93392 2 361
4898 2013 10 22 1 2015 9 2 28 2016 1 29 27.7 3.62 1.00274 3.45 0.95565 0.678071905112638 25 4.71 1.30467 2 148
4898 2013 10 22 1 2015 9 2 28 2016 3 1 27.6 3.84 1.05984 3.51 0.96876 0.263034405833794 26 4.9 1.3524 2 181
4898 2013 10 22 1 2015 9 2 28 2016 4 5 27.3 3.44 0.93912 3.4 0.9282 -0.836501267717121 18 4.76 1.29948 2 215.5
4898 2013 10 22 1 2015 9 2 28 2016 5 3 25.7 3.51 0.90207 3.46 0.88922 -0.473931188332412 17 4.76 1.22332 2 244
4898 2013 10 22 1 2015 9 2 28 2016 6 7 28.8 3.45 0.9936 3.3 0.9504 0.163498732282879 22 4.65 1.3392 2 278.5
4898 2013 10 22 1 2015 9 2 28 2016 8 3 27.2 3.18 0.86496 3.34 0.90848 -1.05889368905357 26 4.75 1.292 2 335.5
4898 2013 10 22 2 2017 4 16 28 2017 4 30 36.2 4.59 1.66158 3.7 1.3394 1.60407132366886 15 4.75 1.7195 2 14
4898 2013 10 22 2 2017 4 16 28 2017 5 27 41.4 3.31 1.37034 3.13 1.29582 1.21412480535285 28 4.73 1.95822 2 41.5
4898 2013 10 22 2 2017 4 16 28 2017 7 3 39 3.33 1.2987 3.25 1.2675 0.941106310946431 26 4.65 1.8135 2 78.5
4898 2013 10 22 2 2017 4 16 28 2017 8 7 40.3 3.59 1.44677 3.31 1.33393 1.81557542886257 34 4.75 1.91425 2 113
4898 2013 10 22 2 2017 4 16 28 2017 9 10 38.8 3.32 1.28816 3.44 1.33472 4 27 4.67 1.81196 2 146.5
4898 2013 10 22 2 2017 4 16 28 2017 10 8 37.1 3.62 1.34302 3.57 1.32447 1.87970576628229 28 4.68 1.73628 2 175
4898 2013 10 22 2 2017 4 16 28 2017 11 6 39.4 3.49 1.37506 3.62 1.42628 1.74846123300404 27 4.68 1.84392 2 203.5
4898 2013 10 22 2 2017 4 16 28 2017 12 3 34 3.99 1.3566 3.87 1.3158 2.52606881166759 25 4.64 1.5776 2 231
4898 2013 10 22 2 2017 4 16 28 2017 12 30 31.8 4.15 1.3197 3.86 1.22748 1.56559717585423 23 4.65 1.4787 2 258
4898 2013 10 22 2 2017 4 16 28 2018 1 28 30.2 4.32 1.30464 3.93 1.18686 1.97085365434048 20 4.69 1.41638 2 285.5
4898 2013 10 22 2 2017 4 16 28 2018 2 26 15.4 5.39 0.83006 4.73 0.72842 2.16349873228288 21 4.83 0.74382 2 314
4913 2013 7 18 1 2015 4 23 31 2016 1 3 21.7 4.62 1.00254 4.06 0.88102 3.1243281350022 35 4.8 1.0416 9 253.5
4913 2013 7 18 1 2015 4 23 31 2016 2 13 16.3 5.63 0.91769 4.58 0.74654 3.83187724119167 21 4.87 0.79381 9 294
4913 2013 7 18 2 2017 5 14 31 2017 5 27 43.3 6.14 2.65862 3.68 1.59344 3.75702324650746 26 4.86 2.10438 9 13
4913 2013 7 18 2 2016 3 26 31 2016 5 8 49.2 3.32 1.63344 3.29 1.61868 -0.473931188332412 25 4.92 2.42064 9 43
4913 2013 7 18 2 2017 5 14 31 2017 7 11 53.2 3.72 1.97904 3.24 1.72368 2 23 4.93 2.62276 9 58
4913 2013 7 18 2 2016 3 26 31 2016 6 21 46.4 3.68 1.70752 3.29 1.52656 0.526068811667588 25 4.89 2.26896 9 86.5
4913 2013 7 18 2 2017 5 14 31 2017 8 27 50.4 2.83 1.42632 3.35 1.6884 0.815575428862573 27 4.87 2.45448 9 104.5
4913 2013 7 18 2 2016 3 26 31 2016 8 7 36.7 3.6 1.3212 3.58 1.31386 1.16349873228288 24 4.89 1.79463 9 133.5
4913 2013 7 18 2 2017 5 14 31 2017 10 8 49.3 3.45 1.70085 3.57 1.76001 -0.643856189774725 22 4.9 2.4157 9 146.5
4913 2013 7 18 2 2016 3 26 31 2016 9 18 28.5 3.96 1.1286 3.86 1.1001 5.03913839390696 24 4.82 1.3737 9 175
4913 2013 7 18 2 2017 5 14 31 2017 11 19 36.6 4.67 1.70922 3.9 1.4274 -0.321928094887362 22 4.78 1.74948 9 188
4913 2013 7 18 2 2016 3 26 31 2016 10 30 25.2 4.33 1.09116 4.27 1.07604 5.611172380044 25 4.74 1.19448 9 217.5
4913 2013 7 18 2 2017 5 14 31 2018 1 1 32.7 5.15 1.68405 4.23 1.38321 0.443606651475615 31 4.76 1.55652 9 230
4913 2013 7 18 2 2016 3 26 31 2016 12 11 23.2 4.23 0.98136 4.33 1.00456 6.02680005934372 35 4.68 1.08576 9 259.5
4913 2013 7 18 2 2017 5 14 31 2018 2 13 25 4.01 1.0025 4.2 1.05 0.748461233004035 22 4.83 1.2075 9 272.5
4913 2013 7 18 2 2016 3 26 31 2017 1 21 21.3 4.67 0.99471 4.19 0.89247 5.75702324650746 27 4.75 1.01175 9 299
4913 2013 7 18 2 2016 3 26 31 2017 3 4 20.1 4.87 0.97887 4.41 0.88641 4.0496307677246 28 4.78 0.96078 9 343
4965 2013 10 14 1 2015 9 16 39 2016 1 7 33.3 3.45 1.14885 3.44 1.14552 2.87970576628229 30 4.54 1.51182 9 112
4965 2013 10 14 1 2015 9 16 39 2016 2 3 28.4 4.22 1.19848 3.34 0.94856 5.15380533607904 23 4.65 1.3206 9 138.5
4965 2013 10 14 1 2015 9 16 39 2016 3 2 30.1 3.71 1.11671 3.66 1.10166 4.38404980679516 19 4.6 1.3846 9 168
4965 2013 10 14 1 2015 9 16 39 2016 4 26 28.6 3.48 0.99528 3.62 1.03532 4.70043971814109 26 4.42 1.26412 9 222.5
4965 2013 10 14 1 2015 9 16 39 2016 5 24 27.9 3.43 0.95697 3.45 0.96255 4.90689059560852 36 4.3 1.1997 9 251
4965 2013 10 14 1 2015 9 16 39 2016 6 17 11.5 4.78 0.5497 4.19 0.48185 -0.321928094887362 27 4.07 0.46805 9 274.5
4965 2013 10 14 1 2015 9 16 39 2016 7 19 19 3.66 0.6954 3.68 0.6992 3.53605290024021 42 4.47 0.8493 9 307
4965 2013 10 14 1 2015 9 16 39 2016 8 19 18.2 3.81 0.69342 3.77 0.68614 4.15704371014558 31 4.44 0.80808 9 337.5
4965 2013 10 14 1 2015 9 16 39 2016 9 15 15 4.43 0.6645 3.88 0.582 3.62293035092018 39 4.5 0.675 9 364
4965 2013 10 14 2 2017 1 12 39 2017 2 7 45.2 3.99 1.80348 3.02 1.36504 0.263034405833794 16 4.62 2.08824 9 25.5
4965 2013 10 14 2 2017 1 12 39 2017 3 8 48.6 3.61 1.75446 3.12 1.51632 1.56559717585423 26 4.63 2.25018 9 57
4965 2013 10 14 2 2017 1 12 39 2017 4 5 49.9 3.32 1.65668 3.13 1.56187 1.35614381022528 26 4.68 2.33532 9 84.5
4965 2013 10 14 2 2017 1 12 39 2017 5 24 36.4 3.51 1.27764 3.35 1.2194 2.28688114778816 30 4.56 1.65984 9 134
4965 2013 10 14 2 2017 1 12 39 2017 6 25 40 3.8 1.52 3.31 1.324 2 26 4.64 1.856 9 165.5
4965 2013 10 14 2 2017 1 12 39 2017 7 23 34.9 3.95 1.37855 3.51 1.22499 1.60407132366886 31 4.45 1.55305 9 194
4965 2013 10 14 2 2017 1 12 39 2017 8 28 33.1 4.1 1.3571 3.63 1.20153 1.52606881166759 27 4.52 1.49612 9 229.5
4965 2013 10 14 2 2017 1 12 39 2017 9 28 33.7 3.87 1.30419 3.67 1.23679 1.44360665147561 30 4.39 1.47943 9 260
4965 2013 10 14 2 2017 1 12 39 2017 10 25 33.6 3.8 1.2768 3.7 1.2432 1.64154602908752 27 4.5 1.512 9 287.5
4965 2013 10 14 2 2017 1 12 39 2017 11 22 31.1 4.07 1.26577 3.81 1.18491 2.13750352374994 35 4.46 1.38706 9 315
4965 2013 10 14 2 2017 1 12 39 2017 12 20 29.3 4.11 1.20423 3.84 1.12512 1.97085365434048 36 4.53 1.32729 9 343.5
5083 2015 5 16 1 2017 4 8 38 2017 5 3 36.2 3.59 1.29958 2.87 1.03894 0.163498732282879 22 4.79 1.73398 9 25.5
5083 2015 5 16 1 2017 4 8 38 2017 5 30 38.2 3.38 1.29116 2.97 1.13454 -0.836501267717121 23 4.71 1.79922 9 52.5
5083 2015 5 16 1 2017 4 8 38 2017 6 27 36.6 3.09 1.13094 3.03 1.10898 -1.32192809488736 26 4.72 1.72752 9 80
5083 2015 5 16 1 2017 4 8 38 2017 7 25 33.1 3.53 1.16843 3.07 1.01617 -0.321928094887362 30 4.62 1.52922 9 108.5
5083 2015 5 16 1 2017 4 8 38 2017 8 22 34.9 3.17 1.10633 3.28 1.14472 -0.0588936890535687 39 4.54 1.58446 9 136
5083 2015 5 16 1 2017 4 8 38 2017 9 20 31.4 3.77 1.18378 3.27 1.02678 -0.473931188332412 25 4.52 1.41928 9 164.5
5083 2015 5 16 1 2017 4 8 38 2017 10 18 31.1 3.84 1.19424 3.33 1.03563 -0.321928094887362 31 4.52 1.40572 9 193
5083 2015 5 16 1 2017 4 8 38 2017 11 16 29.8 3.99 1.18902 3.34 0.99532 -1.05889368905357 22 4.55 1.3559 9 221.5
5083 2015 5 16 1 2017 4 8 38 2017 12 15 27.9 4.44 1.23876 3.38 0.94302 1.40053792958373 27 4.54 1.26666 9 251
5083 2015 5 16 1 2017 4 8 38 2018 1 17 29.9 4.16 1.24384 3.35 1.00165 -0.184424571137427 28 4.46 1.33354 9 282.5
5083 2015 5 16 1 2017 4 8 38 2018 2 15 23.7 4.16 0.98592 3.43 0.81291 0.0565835283663674 29 4.46 1.05702 9 311
5089 2013 5 24 1 2015 6 6 48 2016 2 10 19.7 5.47 1.07759 3.93 0.77421 3.44360665147561 26 4.69 0.92393 2 247
5089 2013 5 24 2 2017 3 25 48 2017 4 7 41.8 5.19 2.16942 3.62 1.51316 0.879705766282288 17 4.62 1.93116 2 12.5
5089 2013 5 24 2 2016 4 29 48 2016 6 16 39.8 3.52 1.40096 3.23 1.28554 3.71369581484336 20 4.66 1.85468 2 48
5089 2013 5 24 2 2017 3 25 48 2017 5 16 44.5 3.87 1.72215 3.34 1.4863 0.263034405833794 25 4.73 2.10485 2 52
5089 2013 5 24 2 2016 4 29 48 2016 7 27 34.5 3.53 1.21785 3.54 1.2213 0.879705766282288 20 4.57 1.57665 2 89.5
5089 2013 5 24 2 2017 3 25 48 2017 6 26 38.6 4.12 1.59032 3.38 1.30468 -0.643856189774725 21 4.64 1.79104 2 92.5
5089 2013 5 24 2 2016 4 29 48 2016 9 9 34.6 3.75 1.2975 3.49 1.20754 0.879705766282288 21 4.47 1.54662 2 132.5
5089 2013 5 24 2 2017 3 25 48 2017 8 9 33.8 4.57 1.54466 3.57 1.20666 1.35614381022528 30 4.63 1.56494 2 136.5
5089 2013 5 24 2 2016 4 29 48 2016 10 19 32.7 4.67 1.52709 3.85 1.25895 1.60407132366886 18 4.58 1.49766 2 173
5089 2013 5 24 2 2017 3 25 48 2017 9 20 35.9 4.65 1.66935 3.73 1.33907 1.35614381022528 23 4.58 1.64422 2 178
5089 2013 5 24 2 2016 4 29 48 2016 11 30 30.2 5.12 1.54624 4.11 1.24122 1.26303440583379 20 4.64 1.40128 2 214.5
5089 2013 5 24 2 2017 3 25 48 2017 10 31 33.2 4.84 1.60688 3.97 1.31804 0.678071905112638 20 4.61 1.53052 2 219.5
5089 2013 5 24 2 2016 4 29 48 2017 1 17 24.8 5.46 1.35408 4.27 1.05896 1.78240856492737 24 4.66 1.15568 2 261.5
5089 2013 5 24 2 2017 3 25 48 2017 12 12 24.1 5.22 1.25802 4.23 1.01943 1.26303440583379 28 4.53 1.09173 2 261.5
5089 2013 5 24 2 2017 3 25 48 2018 1 23 24.9 5.35 1.33215 4.26 1.06074 1.11103131238874 21 4.67 1.16283 2 302
5116 2013 6 25 1 2015 6 7 46 2016 1 19 21 4.55 0.9555 3.54 0.7434 0.748461233004035 18 4.64 0.9744 2 224.5
5116 2013 6 25 1 2015 6 7 46 2016 2 16 21.3 4.6 0.9798 3.56 0.75828 0.443606651475615 20 4.55 0.96915 2 252
5116 2013 6 25 1 2015 6 7 46 2016 3 16 18.7 4.63 0.86581 3.59 0.67133 0.879705766282288 18 4.65 0.86955 2 282.5
5116 2013 6 25 2 2017 5 14 46 2017 6 14 45.6 3.97 1.81032 3.12 1.42272 4.41683974191283 21 4.6 2.0976 2 30.5
5116 2013 6 25 2 2016 5 7 46 2016 6 8 39.8 3.88 1.54424 3.29 1.30942 1.87970576628229 14 4.61 1.83478 2 31.5
5116 2013 6 25 2 2017 5 14 46 2017 7 12 43.1 3.53 1.52143 3.19 1.37489 5.16671544496642 15 4.67 2.01277 2 59
5116 2013 6 25 2 2016 5 7 46 2016 7 7 38.6 3.57 1.37802 3.17 1.22362 2.56559717585422 18 4.6 1.7756 2 61
5116 2013 6 25 2 2016 5 7 46 2016 8 3 35.2 4.07 1.43264 3.09 1.08768 2.98550043030489 22 4.6 1.6192 2 87.5
5116 2013 6 25 2 2017 5 14 46 2017 8 12 38.2 3.32 1.26824 3.4 1.2988 5.88166461932035 18 4.49 1.71518 2 89.5
5116 2013 6 25 2 2016 5 7 46 2016 8 30 29.2 3.8 1.1096 3.19 0.93148 2.08406426478847 25 4.58 1.33736 2 114.5
5116 2013 6 25 2 2017 5 14 46 2017 9 9 37.4 3.41 1.27534 3.52 1.31648 5.31034012061215 19 4.49 1.67926 2 117
5116 2013 6 25 2 2016 5 7 46 2016 9 27 29.1 4.11 1.19601 3.28 0.95448 1.31034012061215 19 4.51 1.31241 2 142
5116 2013 6 25 2 2017 5 14 46 2017 10 10 31.5 3.9 1.2285 3.58 1.1277 5.18269229751619 21 4.36 1.3734 2 148.5
5116 2013 6 25 2 2016 5 7 46 2016 10 26 27.6 4.6 1.2696 3.66 1.01016 1.74846123300404 26 4.58 1.26408 2 171.5
5116 2013 6 25 2 2017 5 14 46 2017 11 7 28 4.01 1.1228 3.7 1.036 4.04264433740849 18 4.19 1.1732 2 176
5116 2013 6 25 2 2016 5 7 46 2016 11 22 28 4.37 1.2236 3.61 1.0108 1.31034012061215 23 4.51 1.2628 2 198
5116 2013 6 25 2 2017 5 14 46 2017 12 12 22 3.8 0.836 3.77 0.8294 3.91838623444635 19 4.26 0.9372 2 211.5
5116 2013 6 25 2 2016 5 7 46 2016 12 20 24 4.27 1.0248 3.61 0.8664 1.31034012061215 28 4.52 1.0848 2 226.5
5116 2013 6 25 2 2017 5 14 46 2018 1 10 17.5 4.4 0.77 3.71 0.64925 4.05658352836637 20 4.13 0.72275 2 239
5116 2013 6 25 2 2016 5 7 46 2017 1 17 21.9 5.06 1.10814 3.73 0.81687 2.92599941855622 23 4.57 1.00083 2 253
5116 2013 6 25 2 2017 5 14 46 2018 2 6 14.7 4.47 0.65709 3.79 0.55713 4.17632277264046 17 4.1 0.6027 2 265.5
5116 2013 6 25 2 2016 5 7 46 2017 2 15 21.7 4.01 0.87017 3.81 0.82677 2.02856915219677 20 4.47 0.96999 2 281.5
5116 2013 6 25 2 2016 5 7 46 2017 3 14 20.2 4.7 0.9494 3.82 0.77164 2.33342373372519 19 4.49 0.90698 2 311
5164 2014 4 19 1 2016 3 13 21 2016 3 20 22.5 5.42 1.2195 3.96 0.891 2.31034012061215 17 4.54 1.0215 9 7
5164 2014 4 19 1 2016 3 13 21 2016 5 1 33.3 4.4 1.4652 3.29 1.09557 2.16349873228288 15 4.85 1.61505 9 49
5164 2014 4 19 1 2016 3 13 21 2016 6 26 29.6 4.14 1.22544 3.46 1.02416 2.7311832415722 30 4.7 1.3912 9 104.5
5164 2014 4 19 1 2016 3 13 21 2016 8 7 29.9 4.55 1.36045 3.57 1.06743 3.37851162325373 25 4.56 1.36344 9 146.5
5164 2014 4 19 1 2016 3 13 21 2016 9 18 28.1 4.47 1.25607 3.72 1.04532 4.13750352374993 22 4.46 1.25326 9 188
5164 2014 4 19 1 2016 3 13 21 2016 10 30 23.5 5.32 1.2502 4.06 0.9541 3.90303827011291 23 4.44 1.0434 9 230.5
5164 2014 4 19 1 2016 3 13 21 2016 12 11 20.3 5.54 1.12462 4.31 0.87493 3.62293035092018 19 4.33 0.87899 9 272.5
5164 2014 4 19 1 2016 3 13 21 2017 1 22 17.3 6.31 1.09163 4.48 0.77504 4.44360665147561 17 4.38 0.75774 9 313
5164 2014 4 19 2 2017 3 30 21 2017 4 17 33.1 5.68 1.88008 4.06 1.34386 0.263034405833794 16 4.62 1.52922 9 17.5
5164 2014 4 19 2 2017 3 30 21 2017 6 4 36 4.44 1.5984 3.58 1.2888 2.62293035092018 22 4.6 1.656 9 65.5
5164 2014 4 19 2 2017 3 30 21 2017 7 16 33.3 5 1.665 3.53 1.17549 1.40053792958373 32 4.41 1.46853 9 108
5164 2014 4 19 2 2017 3 30 21 2017 8 27 31.4 4.76 1.49464 3.81 1.19634 3.48542682717024 15 4.42 1.38788 9 149.5
5164 2014 4 19 2 2017 3 30 21 2017 10 7 30.1 5.06 1.52306 3.97 1.19497 4.81557542886257 13 4.26 1.28226 9 190.5
5164 2014 4 19 2 2017 3 30 21 2017 11 18 25 5.49 1.3725 4.31 1.0775 3.01435529297707 20 4.33 1.0825 9 232
5164 2014 4 19 2 2017 3 30 21 2017 12 31 20.3 7.19 1.45957 4.63 0.93989 5.20789285164133 24 4.25 0.86275 9 275.5
5164 2014 4 19 2 2017 3 30 21 2018 2 10 19.2 6.59 1.26528 4.64 0.89088 2.71369581484336 15 4.25 0.816 9 314.5
5185 2014 4 15 1 2016 4 15 37 2016 5 18 36 3.45 1.242 3.26 1.1736 2.37851162325373 17 4.68 1.6848 2 33.5
5185 2014 4 15 1 2016 4 15 37 2016 6 15 39.4 3.4 1.3396 3.34 1.31596 2.05658352836637 16 4.63 1.82422 2 61
5185 2014 4 15 1 2016 4 15 37 2016 7 13 27.8 4.16 1.15648 3.17 0.88126 1.60407132366886 21 4.51 1.25378 2 89.5
5185 2014 4 15 1 2016 4 15 37 2016 8 10 37.2 3.81 1.41732 3.34 1.24248 1.94110631094643 22 4.48 1.66656 2 117
5185 2014 4 15 1 2016 4 15 37 2016 9 14 30.2 3.85 1.1627 3.43 1.03586 1.74846123300404 21 4.46 1.34692 2 151.5
5185 2014 4 15 1 2016 4 15 37 2016 10 12 30.4 4.25 1.292 3.68 1.11872 5.44095219802964 17 4.43 1.34672 2 180
5185 2014 4 15 1 2016 4 15 37 2016 11 16 25.2 4.06 1.02312 3.49 0.87948 1 17 4.53 1.14156 2 214.5
5185 2014 4 15 1 2016 4 15 37 2016 12 14 28.2 4.34 1.22388 3.48 0.98136 1.67807190511264 19 4.57 1.28874 2 243
5185 2014 4 15 1 2016 4 15 37 2017 1 11 25.6 4.63 1.18528 3.61 0.92416 1.48542682717024 14 4.53 1.15968 2 269.5
5185 2014 4 15 1 2016 4 15 37 2017 2 8 24 4.25 1.02 3.65 0.876 1.78240856492737 15 4.59 1.1016 2 297
5185 2014 4 15 1 2016 4 15 37 2017 3 7 21 4.45 0.9345 3.64 0.7644 2.05658352836637 17 4.5 0.945 2 326.5
5185 2014 4 15 2 2017 4 23 37 2017 5 3 33 4.61 1.5213 4 1.32 0.604071323668861 22 4.49 1.4817 2 10.5
5185 2014 4 15 2 2017 4 23 37 2017 5 31 44 3 1.32 3.01 1.3244 -0.643856189774725 19 4.56 2.0064 2 38.5
5185 2014 4 15 2 2017 4 23 37 2017 7 5 46 2.42 1.1132 3.04 1.3984 -0.321928094887362 15 4.49 2.0654 2 73.5
5185 2014 4 15 2 2017 4 23 37 2017 8 2 41.6 2.9 1.2064 3.13 1.30208 -0.643856189774725 22 4.54 1.88864 2 101
5185 2014 4 15 2 2017 4 23 37 2017 8 30 36.2 3.56 1.28872 3.37 1.21994 2.62293035092018 15 4.53 1.63986 2 129
5185 2014 4 15 2 2017 4 23 37 2017 9 27 35.8 3.98 1.42484 3.52 1.26016 0.263034405833794 21 4.53 1.62174 2 156.5
5185 2014 4 15 2 2017 4 23 37 2017 10 27 28.6 4 1.144 3.59 1.02674 1.11103131238874 29 4.48 1.28128 2 187
5185 2014 4 15 2 2017 4 23 37 2017 11 22 29.2 4.9 1.4308 3.88 1.13296 1.64154602908752 25 4.54 1.32568 2 212.5
5185 2014 4 15 2 2017 4 23 37 2017 12 20 28.2 4.28 1.20696 3.56 1.00392 0.941106310946431 21 4.51 1.27182 2 241
5185 2014 4 15 2 2017 4 23 37 2018 1 17 25.2 4.34 1.09368 3.62 0.91224 0.879705766282288 17 4.47 1.12644 2 267.5
5185 2014 4 15 2 2017 4 23 37 2018 2 14 22 4.17 0.9174 3.73 0.8206 1.26303440583379 16 4.43 0.9746 2 295
5366 2015 6 2 1 2017 4 22 40 2017 6 2 35.1 4.46 1.56546 3.35 1.17585 0.0565835283663674 28 4.97 1.74447 9 41
5366 2015 6 2 1 2017 4 22 40 2017 7 14 34.7 4.05 1.40535 3.55 1.23185 -0.184424571137427 26 4.9 1.7003 9 83.5
5366 2015 6 2 1 2017 4 22 40 2017 8 23 32.2 3.62 1.16564 3.74 1.20428 0.0565835283663674 32 4.81 1.54882 9 123
5366 2015 6 2 1 2017 4 22 40 2017 10 4 32.3 3.82 1.23386 3.92 1.26616 3.83995958748953 28 4.77 1.54071 9 165
5366 2015 6 2 1 2017 4 22 40 2017 11 16 31.8 3.87 1.23066 3.86 1.22748 0.526068811667588 24 4.78 1.52004 9 207.5
5366 2015 6 2 1 2017 4 22 40 2018 1 4 29.8 4.25 1.2665 4.01 1.19498 0.0565835283663674 28 4.62 1.37676 9 255.5
5366 2015 6 2 1 2017 4 22 40 2018 2 16 15.8 4.82 0.76156 4.81 0.75998 1.48542682717024 21 4.52 0.71416 9 298
5396 2015 2 1 1 2017 3 23 14 2017 4 25 38.6 5.33 2.05738 3.04 1.17344 3.49569516262407 27 4.63 1.78718 2 32.5
5396 2015 2 1 1 2017 3 23 14 2017 6 6 37.8 4.27 1.61406 3.16 1.19448 3.58496250072116 23 4.67 1.76526 2 74.5
5396 2015 2 1 1 2017 3 23 14 2017 7 17 31.4 4.2 1.3188 3.2 1.0048 3.51601514700366 22 4.62 1.45068 2 116
5396 2015 2 1 1 2017 3 23 14 2017 9 1 29 4.49 1.3021 3.52 1.0208 4.15704371014558 22 4.53 1.3137 2 161
5396 2015 2 1 1 2017 3 23 14 2017 10 23 30.4 4.91 1.49264 3.6 1.0944 2.37851162325373 25 4.5 1.368 2 213.5
5396 2015 2 1 1 2017 3 23 14 2017 12 4 24.6 5.47 1.34562 3.94 0.96924 2.799087306074 29 4.42 1.08732 2 255.5
5396 2015 2 1 1 2017 3 23 14 2018 1 15 21.4 5.42 1.15988 4.2 0.8988 2.62293035092018 25 4.53 0.96942 2 296
5516 2013 1 2 1 2015 1 30 6 2016 1 21 15.1 5.07 0.76557 4.33 0.65383 3.04264433740849 20 4.41 0.66591 2 356
5516 2013 1 2 2 2016 6 4 6 2016 7 4 49 3.74 1.8326 3.03 1.4847 1.48542682717024 16 4.77 2.3373 2 30.5
5516 2013 1 2 2 2017 5 2 6 2017 6 6 49 3.47 1.7003 3.2 1.568 -0.321928094887362 15 4.69 2.2981 2 34.5
5516 2013 1 2 2 2016 6 4 6 2016 8 13 47.9 3.1 1.4849 3.03 1.45137 2.60407132366886 15 4.69 2.24651 2 70
5516 2013 1 2 2 2017 5 2 6 2017 7 11 51.4 2.93 1.50602 3.02 1.55228 -0.184424571137427 13 4.64 2.38496 2 70
5516 2013 1 2 2 2017 5 2 6 2017 8 18 49.4 3.33 1.64502 3.29 1.62526 1.11103131238874 20 4.68 2.31192 2 107.5
5516 2013 1 2 2 2016 6 4 6 2016 9 24 43.6 2.27 0.98972 3.57 1.55652 3.70487196445635 19 4.72 2.05792 2 111.5
5516 2013 1 2 2 2017 5 2 6 2017 9 30 39.1 3.45 1.34895 3.48 1.36068 2.62293035092018 15 4.47 1.74777 2 150
5516 2013 1 2 2 2016 6 4 6 2016 11 6 36.7 2.45 0.89915 3.85 1.41295 3.65992455840238 19 4.67 1.71389 2 154.5
5516 2013 1 2 2 2017 5 2 6 2017 11 13 37.5 2.92 1.095 3.85 1.44375 3.42223300068305 16 4.46 1.6725 2 194
5516 2013 1 2 2 2016 6 4 6 2016 12 16 37.8 3.54 1.33812 3.48 1.31544 3.44360665147561 22 4.5 1.701 2 195
5516 2013 1 2 2 2016 6 4 6 2017 1 28 25.6 4.12 1.05472 3.83 0.98048 3.70487196445635 21 4.4 1.1264 2 236.5
5516 2013 1 2 2 2017 5 2 6 2017 12 28 31.9 3.77 1.20263 3.66 1.16754 3.74846123300404 24 4.36 1.39084 2 239.5
5516 2013 1 2 2 2017 5 2 6 2018 2 3 26.6 3.7 0.9842 3.84 1.02144 3.13750352374994 24 4.48 1.19168 2 274.5
5516 2013 1 2 2 2016 6 4 6 2017 3 13 19.9 4.91 0.97709 3.92 0.78008 3.71369581484336 21 4.29 0.85371 2 282.5
5521 2015 2 11 1 2016 11 30 26 2017 1 13 24.1 4.01 0.96641 3.21 0.77361 2.71369581484336 18 4.89 1.17849 2 43
5521 2015 2 11 1 2016 11 30 26 2017 2 23 25.2 4.02 1.01304 3.38 0.85176 2.71369581484336 16 4.93 1.24236 2 83.5
5521 2015 2 11 1 2016 11 30 26 2017 4 6 23.8 3.94 0.93772 3.44 0.81872 3.53605290024021 16 4.8 1.1424 2 127.5
5521 2015 2 11 1 2016 11 30 26 2017 5 18 24.7 4.06 1.00282 3.42 0.84474 3.6507645591169 17 4.9 1.2103 2 170
5521 2015 2 11 1 2016 11 30 26 2017 7 4 25.1 3.81 0.95631 3.58 0.89858 2.6959938131099 20 4.72 1.18472 2 217
5521 2015 2 11 1 2016 11 30 26 2017 8 25 21.8 4.68 1.02024 3.49 0.76082 3.01435529297707 16 4.62 1.00716 2 268.5
5521 2015 2 11 1 2016 11 30 26 2017 10 11 20.1 4.3 0.8643 3.78 0.75978 2.87970576628229 28 4.62 0.92862 2 315.5
5521 2015 2 11 1 2016 11 30 26 2017 11 22 19.5 4.28 0.8346 3.71 0.72345 2.799087306074 21 4.57 0.89115 2 357
5545 2014 1 9 1 2016 3 15 4 2016 4 13 32.8 4.36 1.43008 3.12 1.02336 3.04264433740849 21 4.76 1.56128 2 28.5
5545 2014 1 9 1 2016 3 15 4 2016 5 25 33.5 2.88 0.9648 2.99 1.00165 3.60407132366886 25 4.8 1.608 2 71
5545 2014 1 9 1 2016 3 15 4 2016 7 9 32.5 3.14 1.0205 3.11 1.01075 1.87970576628229 26 4.68 1.521 2 116
5545 2014 1 9 1 2016 3 15 4 2016 8 24 25.3 3.59 0.90827 3.3 0.8349 2.64154602908752 26 4.59 1.16127 2 161.5
5545 2014 1 9 1 2016 3 15 4 2016 10 11 24.9 3.85 0.95865 3.41 0.84909 1.81557542886257 24 4.6 1.1454 2 209.5
5545 2014 1 9 1 2016 3 15 4 2016 11 23 22.5 4.35 0.97875 3.42 0.7695 2 13 4.7 1.0575 2 252
5545 2014 1 9 2 2017 3 16 4 2017 5 10 36 3.35 1.206 3.39 1.2204 3.40053792958373 23 4.71 1.6956 2 55
5545 2014 1 9 2 2017 3 16 4 2017 6 21 34.5 3.16 1.0902 3.24 1.1178 3.31034012061215 16 4.76 1.6422 2 96.5
5545 2014 1 9 2 2017 3 16 4 2017 8 8 31.4 3.64 1.14296 3.52 1.10528 3.40053792958373 33 4.73 1.48522 2 144.5
5545 2014 1 9 2 2017 3 16 4 2017 9 19 33 3.56 1.1748 3.61 1.1913 2.87970576628229 13 4.66 1.5378 2 186
5545 2014 1 9 2 2017 3 16 4 2017 11 1 25.6 4.21 1.07776 3.77 0.96512 4.21412480535285 22 4.54 1.16224 2 229
5545 2014 1 9 2 2017 3 16 4 2017 12 9 24.4 4.44 1.08336 3.91 0.95404 3.44360665147561 21 4.68 1.14192 2 267.5
5545 2014 1 9 2 2017 3 16 4 2018 1 26 20.6 4.57 0.94142 3.94 0.81164 3.15055967657538 18 4.67 0.96202 2 314
5547 2014 9 22 1 2017 3 15 4 2017 3 29 36.6 4.91 1.79706 3.52 1.28832 2.40053792958373 22 4.44 1.62504 2 14
5547 2014 9 22 1 2017 3 15 4 2017 5 10 40.9 4.49 1.83641 3.31 1.35379 -0.473931188332412 25 4.78 1.95502 2 56
5547 2014 9 22 1 2017 3 15 4 2017 6 21 33.4 4.55 1.5197 3.32 1.10888 -0.836501267717121 16 4.67 1.55978 2 97.5
5547 2014 9 22 1 2017 3 15 4 2017 8 8 31.1 4.51 1.40261 3.62 1.12582 -0.184424571137427 22 4.61 1.43371 2 145.5
5547 2014 9 22 1 2017 3 15 4 2017 9 19 25.8 4.79 1.23582 3.98 1.02684 0.604071323668861 22 4.54 1.17132 2 187
5547 2014 9 22 1 2017 3 15 4 2017 11 1 23.6 5.27 1.24372 4.04 0.95344 1.81557542886257 17 4.4 1.0384 2 230
5547 2014 9 22 1 2017 3 15 4 2017 12 9 26 5.47 1.4222 4.12 1.0712 1.56559717585423 20 4.49 1.1674 2 268.5
5547 2014 9 22 1 2017 3 15 4 2018 1 26 22.8 5.76 1.31328 4.18 0.95304 0.815575428862573 15 4.57 1.04196 2 315
5567 2015 4 21 1 2017 4 26 40 2017 6 2 25.6 3.51 0.89856 3.22 0.82432 0.604071323668861 18 4.82 1.23392 9 37
5567 2015 4 21 1 2017 4 26 40 2017 7 14 25.7 4.13 1.06141 3.22 0.82754 0.0565835283663674 26 4.86 1.24902 9 79.5
5567 2015 4 21 1 2017 4 26 40 2017 8 23 25.6 3.9 0.9984 3.74 0.95744 0.526068811667588 27 4.68 1.19808 9 119
5567 2015 4 21 1 2017 4 26 40 2017 10 4 21.7 4.86 1.05462 4.13 0.89621 1.31034012061215 21 4.58 0.99386 9 161
5567 2015 4 21 1 2017 4 26 40 2017 11 16 20.7 5.91 1.22337 3.97 0.82179 0.0565835283663674 21 4.61 0.95427 9 203.5
5567 2015 4 21 1 2017 4 26 40 2018 1 4 20.8 5.03 1.04624 3.81 0.79248 1.48542682717024 23 4.51 0.93808 9 251.5
5567 2015 4 21 1 2017 4 26 40 2018 2 16 14.5 6.83 0.99035 3.58 0.5191 0.748461233004035 25 4.61 0.66845 9 294
5569 2015 7 12 1 2017 5 4 40 2017 6 2 32.2 4.26 1.37172 3.23 1.04006 1.11103131238874 19 4.85 1.5617 9 28.5
5569 2015 7 12 1 2017 5 4 40 2017 7 14 35.4 3.86 1.36644 3.16 1.11864 -1.32192809488736 18 4.7 1.6638 9 71
5569 2015 7 12 1 2017 5 4 40 2017 8 23 33 3.74 1.2342 3.27 1.0791 0.604071323668861 18 4.63 1.5279 9 110.5
5569 2015 7 12 1 2017 5 4 40 2017 10 4 32.2 3.89 1.25258 3.55 1.1431 -0.836501267717121 22 4.59 1.47798 9 152.5
5569 2015 7 12 1 2017 5 4 40 2017 11 16 35.4 3.82 1.35228 3.63 1.28502 -1.32192809488736 21 4.53 1.60362 9 195
5569 2015 7 12 1 2017 5 4 40 2018 1 4 31.7 4.2 1.3314 3.57 1.13169 -0.643856189774725 23 4.61 1.46137 9 243
5569 2015 7 12 1 2017 5 4 40 2018 2 16 20.2 4.73 0.95546 4.02 0.81204 0.879705766282288 15 4.54 0.91708 9 285.5
5624 2014 3 20 1 2016 2 1 42 2016 3 18 32.2 4.42 1.42324 3.37 1.08514 0.678071905112638 25 4.99 1.60678 9 47.5
5624 2014 3 20 1 2016 2 1 42 2016 4 20 32.8 4.49 1.47272 3.67 1.20376 0.356143810225275 26 4.79 1.57112 9 80
5624 2014 3 20 1 2016 2 1 42 2016 5 19 30.5 4.35 1.32675 3.74 1.1407 -0.184424571137427 26 4.72 1.4396 9 109.5
5624 2014 3 20 1 2016 2 1 42 2016 6 14 29.7 4.56 1.35432 3.81 1.13157 0.815575428862573 33 4.66 1.38402 9 135
5624 2014 3 20 1 2016 2 1 42 2016 7 12 28.4 4.71 1.33764 3.84 1.09056 -0.643856189774725 30 4.63 1.31492 9 163.5
5624 2014 3 20 1 2016 2 1 42 2016 8 10 26.1 4.94 1.28934 3.88 1.01268 -0.643856189774725 26 4.62 1.20582 9 192
5624 2014 3 20 1 2016 2 1 42 2016 9 7 24.5 5.1 1.2495 4 0.98 1.11103131238874 26 4.51 1.10495 9 219.5
5624 2014 3 20 1 2016 2 1 42 2016 10 4 21.9 5.26 1.15194 3.95 0.86505 -0.184424571137427 24 4.5 0.9855 9 247
5624 2014 3 20 1 2016 2 1 42 2016 11 1 18.6 5.83 1.08438 4.33 0.80538 0.356143810225275 12 4.63 0.86118 9 274.5
5624 2014 3 20 2 2016 12 20 42 2016 12 29 38.8 4.84 1.87792 3.95 1.5326 1.56559717585423 13 4.52 1.75376 9 9
5624 2014 3 20 2 2016 12 20 42 2017 1 26 45.9 4.39 2.01501 3.47 1.59273 -1.05889368905357 28 4.6 2.1114 9 35.5
5624 2014 3 20 2 2016 12 20 42 2017 2 24 43.6 4.59 2.00124 3.56 1.55216 -1.32192809488736 27 4.52 1.97072 9 64
5624 2014 3 20 2 2016 12 20 42 2017 3 25 41.7 4.43 1.84731 3.7 1.5429 0.443606651475615 26 4.66 1.94322 9 95.5
5624 2014 3 20 2 2016 12 20 42 2017 4 23 42.6 4.5 1.917 3.91 1.66566 -0.473931188332412 26 4.65 1.9809 9 124
5624 2014 3 20 2 2016 12 20 42 2017 5 20 38 4.15 1.577 3.82 1.4516 -1.05889368905357 27 4.64 1.7632 9 151.5
5624 2014 3 20 2 2016 12 20 42 2017 6 17 37.5 4.26 1.5975 3.76 1.41 -0.836501267717121 26 4.6 1.725 9 179
5624 2014 3 20 2 2016 12 20 42 2017 7 15 34.3 4.48 1.53664 3.82 1.31026 -0.836501267717121 23 4.59 1.57437 9 207.5
5624 2014 3 20 2 2016 12 20 42 2017 8 15 33.7 4.62 1.55694 4.05 1.36485 -0.473931188332412 27 4.54 1.52998 9 238
5624 2014 3 20 2 2016 12 20 42 2017 9 8 33.5 5.04 1.6884 4.22 1.4137 0.526068811667588 27 4.49 1.50415 9 261.5
5624 2014 3 20 2 2016 12 20 42 2017 10 9 35.1 5.29 1.85679 4.36 1.53036 -0.643856189774725 24 4.41 1.54791 9 293
5624 2014 3 20 2 2016 12 20 42 2017 11 4 30.7 5.92 1.81744 4.38 1.34466 -0.473931188332412 26 4.5 1.3815 9 318.5
5624 2014 3 20 2 2016 12 20 42 2017 12 4 25 5.77 1.4425 4.67 1.1675 3 24 4.43 1.1075 9 349
5648 2013 5 19 1 2015 5 3 17 2016 2 8 20.3 3.98 0.80794 3.67 0.74501 5.47508488294878 21 4.69 0.95207 2 278.5
5648 2013 5 19 2 2017 2 27 17 2017 3 13 43.2 4.43 1.91376 3.51 1.51632 0.263034405833794 10 4.63 2.00016 2 16.5
5648 2013 5 19 2 2016 3 31 17 2016 4 30 43.6 4 1.744 3.17 1.38212 0.526068811667588 21 4.73 2.06228 2 29.5
5648 2013 5 19 2 2017 2 27 17 2017 4 22 45 3.58 1.611 3.28 1.476 3.92599941855622 16 4.71 2.1195 2 56
5648 2013 5 19 2 2016 3 31 17 2016 6 14 40.9 3.28 1.34152 3.37 1.37833 4.790772037862 22 4.62 1.88958 2 74.5
5648 2013 5 19 2 2017 2 27 17 2017 6 8 45.1 4.71 2.12421 2.85 1.28535 5.9560566524124 23 4.64 2.09264 2 103
5648 2013 5 19 2 2016 3 31 17 2016 7 27 39.4 3.04 1.19776 3.33 1.31202 4.29278174922785 23 4.65 1.8321 2 118
5648 2013 5 19 2 2017 2 27 17 2017 7 15 47.2 3.42 1.61424 3.41 1.60952 5.23878685958712 23 4.63 2.18536 2 140.5
5648 2013 5 19 2 2016 3 31 17 2016 9 6 38.5 3.64 1.4014 3.35 1.28975 5.29572302453997 25 4.59 1.76715 2 158
5648 2013 5 19 2 2017 2 27 17 2017 9 10 39.3 3.51 1.37943 3.59 1.41087 3.89530262133331 27 4.61 1.81173 2 196.5
5648 2013 5 19 2 2016 3 31 17 2016 10 31 28.7 3.39 0.97293 3.85 1.10495 4.37295209791183 22 4.68 1.34316 2 213.5
5648 2013 5 19 2 2017 2 27 17 2017 10 30 36.2 3.87 1.40094 3.65 1.3213 6.20633064787105 31 4.45 1.6109 2 247
5648 2013 5 19 2 2016 3 31 17 2016 12 14 23.8 4.18 0.99484 4.07 0.96866 4 25 4.62 1.09956 2 257.5
5648 2013 5 19 2 2017 2 27 17 2017 12 5 27.8 3.84 1.06752 3.66 1.01748 4.06350294230616 33 4.54 1.26212 2 283
5648 2013 5 19 2 2017 2 27 17 2018 1 16 22 4.06 0.8932 3.72 0.8184 5.65306001710456 23 4.55 1.001 2 323.5
5650 2014 6 28 1 2016 6 8 34 2016 7 1 29.5 3.53 1.04135 3.18 0.9381 3.59454854955035 19 4.54 1.3393 2 23.5
5650 2014 6 28 1 2016 6 8 34 2016 7 29 28.8 3.59 1.03392 2.9 0.8352 3.29865831556452 36 4.66 1.34208 2 51.5
5650 2014 6 28 1 2016 6 8 34 2016 8 25 30.4 3.75 1.14 3.15 0.9576 2.71369581484336 42 4.59 1.39536 2 78
5650 2014 6 28 1 2016 6 8 34 2016 9 20 29.7 3.43 1.01871 3.36 0.99792 3.01435529297707 32 4.58 1.36026 2 103.5
5650 2014 6 28 1 2016 6 8 34 2016 10 18 28.8 3.56 1.02528 3.43 0.98784 2.52606881166759 26 4.49 1.29312 2 132
5650 2014 6 28 1 2016 6 8 34 2016 11 15 27 4.46 1.2042 3.84 1.0368 2.64154602908752 22 4.53 1.2231 2 159.5
5650 2014 6 28 1 2016 6 8 34 2016 12 13 25.2 4.46 1.12392 3.72 0.93744 2.13750352374994 23 4.59 1.15668 2 188
5650 2014 6 28 1 2016 6 8 34 2017 1 10 25.5 4.67 1.19085 3.57 0.91035 2.76553474636298 15 4.56 1.1628 2 214.5
5650 2014 6 28 1 2016 6 8 34 2017 2 8 24.5 5.08 1.2446 3.71 0.90895 2.74846123300404 17 4.56 1.1172 2 243
5650 2014 6 28 1 2016 6 8 34 2017 3 7 25.7 5.41 1.39037 3.8 0.9766 2.65992455840238 16 4.57 1.17449 2 272.5
5650 2014 6 28 2 2017 5 9 34 2017 5 31 44.4 4.02 1.78488 3.03 1.34532 1.74846123300404 25 4.74 2.10456 2 22
5650 2014 6 28 2 2017 5 9 34 2017 6 27 46.4 3.35 1.5544 3.12 1.44768 3.13750352374994 27 4.69 2.17616 2 48.5
5650 2014 6 28 2 2017 5 9 34 2017 7 25 47.3 2.1 0.9933 3.32 1.57036 1.44360665147561 27 4.71 2.22783 2 77
5650 2014 6 28 2 2017 5 9 34 2017 8 22 44.3 2.9 1.2847 3.31 1.46633 2.54596836910529 27 4.61 2.04223 2 104.5
5650 2014 6 28 2 2017 5 9 34 2017 9 19 39.6 2.71 1.07316 3.49 1.38204 0.263034405833794 34 4.65 1.8414 2 132
5650 2014 6 28 2 2017 5 9 34 2017 10 17 32.6 3.91 1.27466 3.69 1.20294 4.35614381022528 35 4.63 1.50938 2 160.5
5650 2014 6 28 2 2017 5 9 34 2017 11 14 25.8 4.13 1.06554 3.97 1.02426 1.78240856492737 29 4.56 1.17648 2 188
5650 2014 6 28 2 2017 5 9 34 2017 12 12 18.9 4.59 0.86751 4.09 0.77301 3.53605290024021 29 4.25 0.80325 2 216.5
5650 2014 6 28 2 2017 5 9 34 2018 1 23 12.2 5.17 0.63074 3.98 0.48556 4.03562390973072 28 4.02 0.49044 2 257
5650 2014 6 28 2 2017 5 9 34 2018 4 17 43.7 5.1 2.2287 4.04 1.76548 1.71369581484336 15 4.18 1.82666 2 342.5
5668 2015 5 20 1 2017 5 14 25 2017 6 9 27.5 2.78 0.7645 2.55 0.70125 0.356143810225275 16 3.89 1.06975 2 25.5
5668 2015 5 20 1 2017 5 14 25 2017 7 6 32.3 3.96 1.27908 3.19 1.03037 -0.836501267717121 22 4.71 1.52133 2 53
5668 2015 5 20 1 2017 5 14 25 2017 8 1 35 3.76 1.316 3.28 1.148 -1.64385618977472 24 4.78 1.673 2 78.5
5668 2015 5 20 1 2017 5 14 25 2017 8 31 34.2 4.03 1.37826 3.24 1.10808 -0.643856189774725 25 4.72 1.61424 2 108.5
5668 2015 5 20 1 2017 5 14 25 2017 9 26 33.2 3.81 1.26492 3.51 1.16532 -1.32192809488736 29 4.75 1.577 2 134
5668 2015 5 20 1 2017 5 14 25 2017 10 26 32.9 3.87 1.27323 3.46 1.13834 -0.473931188332412 25 4.65 1.52985 2 164.5
5668 2015 5 20 1 2017 5 14 25 2017 11 23 33.3 3.97 1.32201 3.68 1.22544 0.263034405833794 28 4.72 1.57176 2 192
5668 2015 5 20 1 2017 5 14 25 2017 12 21 30.8 4 1.232 3.74 1.15192 -0.836501267717121 21 4.65 1.4322 2 220.5
5668 2015 5 20 1 2017 5 14 25 2018 1 18 31.6 4.24 1.33984 3.72 1.17552 -1.05889368905357 23 4.74 1.49784 2 247
5668 2015 5 20 1 2017 5 14 25 2018 2 15 26 4.79 1.2454 3.76 0.9776 -0.643856189774725 22 4.82 1.2532 2 274.5
5815 2015 4 7 1 2017 3 30 9 2017 4 26 35.7 4.35 1.55295 3.14 1.12098 0.604071323668861 17 4.66 1.66362 2 26.5
5815 2015 4 7 1 2017 3 30 9 2017 6 1 35.9 3.92 1.40728 3.14 1.12726 0.356143810225275 23 4.63 1.66217 2 62.5
5815 2015 4 7 1 2017 3 30 9 2017 7 14 36.7 4.2 1.5414 3.39 1.24413 0.356143810225275 31 4.71 1.72857 2 106
5815 2015 4 7 1 2017 3 30 9 2017 8 30 31.7 2.98 0.94466 3.64 1.15388 -0.0588936890535687 25 4.76 1.50892 2 152.5
5815 2015 4 7 1 2017 3 30 9 2017 10 14 28 3.61 1.0108 3.86 1.0808 -0.184424571137427 26 4.62 1.2936 2 197.5
5815 2015 4 7 1 2017 3 30 9 2017 11 24 22.7 4.13 0.93751 3.97 0.90119 0.879705766282288 20 4.49 1.01923 2 238
5815 2015 4 7 1 2017 3 30 9 2018 1 5 19.3 4.8 0.9264 3.9 0.7527 0.748461233004035 21 4.54 0.87622 2 279
5815 2015 4 7 1 2017 3 30 9 2018 2 14 11.9 4.83 0.57477 4.09 0.48671 1.21412480535285 25 4.39 0.52241 2 318.5
5817 2015 4 19 1 2017 4 27 9 2017 6 1 25.9 3.97 1.02823 3.24 0.83916 3.59454854955035 23 4.77 1.23543 2 35
5817 2015 4 19 1 2017 4 27 9 2017 7 14 28.8 4.01 1.15488 3.6 1.0368 3.37851162325373 25 4.76 1.37088 2 78.5
5817 2015 4 19 1 2017 4 27 9 2017 8 30 22.6 4.12 0.93112 3.87 0.87462 3.94860084749336 33 4.57 1.03282 2 125
5817 2015 4 19 1 2017 4 27 9 2017 10 14 18.6 4.12 0.76632 3.9 0.7254 3.98550043030489 16 4.44 0.82584 2 170
5817 2015 4 19 1 2017 4 27 9 2017 11 24 16.5 4.71 0.77715 3.86 0.6369 4.30451104180995 31 4.31 0.71115 2 210.5
5817 2015 4 19 1 2017 4 27 9 2018 1 5 15.2 4.8 0.7296 3.8 0.5776 3.54596836910529 21 4.53 0.68856 2 251.5
5817 2015 4 19 1 2017 4 27 9 2018 2 14 11.2 5.01 0.56112 3.8 0.4256 4.20163386116965 26 4.44 0.49728 2 291
5819 2013 8 22 1 2016 4 5 9 2016 5 6 36.4 4.42 1.60888 3.18 1.15752 1.48542682717024 12 4.64 1.68896 2 31.5
5819 2013 8 22 1 2016 4 5 9 2016 6 24 31.6 4.62 1.45992 2.99 0.94484 2.16349873228288 32 4.75 1.501 2 80
5819 2013 8 22 1 2016 4 5 9 2016 8 9 24.8 4.5 1.116 3.18 0.78864 3 28 4.66 1.15568 2 126
5819 2013 8 22 1 2016 4 5 9 2016 9 23 15.6 4.7 0.7332 3.38 0.52728 4.31034012061215 38 4.36 0.68016 2 170.5
5819 2013 8 22 1 2016 4 5 9 2016 11 4 18.6 4.73 0.87978 3.67 0.68262 2.91073266190291 32 4.44 0.82584 2 212.5
5819 2013 8 22 1 2016 4 5 9 2016 12 16 10.1 5.02 0.50702 3.66 0.36966 2.9560566524124 42 4.49 0.45349 2 255
5819 2013 8 22 1 2016 4 5 9 2017 1 25 13.2 4.01 0.52932 3.29 0.43428 3.7311832415722 21 4.5 0.594 2 293.5
5819 2013 8 22 2 2017 5 3 9 2017 6 1 38.9 4.13 1.60657 3.09 1.20201 6.20163386116965 34 4.79 1.86331 2 28.5
5819 2013 8 22 2 2017 5 3 9 2017 7 14 39.5 4.64 1.8328 3.35 1.32325 2.50589092972996 35 4.66 1.8407 2 72
5819 2013 8 22 2 2017 5 3 9 2017 8 30 33.6 4.39 1.47504 3.61 1.21296 2.64154602908752 41 4.51 1.51536 2 118.5
5819 2013 8 22 2 2017 5 3 9 2017 10 14 31.9 4.46 1.42274 3.8 1.2122 2.46466826700344 32 4.57 1.45783 2 163.5
5819 2013 8 22 2 2017 5 3 9 2017 11 24 22.6 4.8 1.0848 3.43 0.77518 2.50589092972996 31 4.49 1.01474 2 204
5819 2013 8 22 2 2017 5 3 9 2018 1 5 14.6 4.69 0.68474 3.2 0.4672 2.89530262133331 30 4.34 0.63364 2 245
5821 2014 11 4 1 2016 11 20 13 2017 4 4 28.6 3.71 1.06106 3.26 0.93236 2.11103131238874 27 4.77 1.36422 9 135.5
5821 2014 11 4 1 2016 11 20 13 2017 5 15 28.5 3.72 1.0602 3.5 0.9975 5.86591881455221 45 4.51 1.28535 9 177
5821 2014 11 4 1 2016 11 20 13 2017 7 10 29.6 3.55 1.0508 3.38 1.00048 0.879705766282288 20 4.68 1.38528 9 233
5821 2014 11 4 1 2016 11 20 13 2017 9 29 28.8 3.84 1.10592 3.65 1.0512 0.0565835283663674 18 4.66 1.34208 9 313
5843 2014 5 10 1 2016 4 26 35 2016 5 17 28 4.47 1.2516 3.13 0.8764 0.604071323668861 23 4.71 1.3188 2 21.5
5843 2014 5 10 1 2016 4 26 35 2016 6 13 32.2 4.34 1.39748 3.15 1.0143 0.443606651475615 17 4.78 1.53916 2 48
5843 2014 5 10 1 2016 4 26 35 2016 7 12 31.4 4.24 1.33136 3.44 1.08016 -0.321928094887362 22 4.8 1.5072 2 77.5
5843 2014 5 10 1 2016 4 26 35 2016 8 8 29.1 4.01 1.16691 3.69 1.07379 0.678071905112638 22 4.68 1.36188 2 104
5843 2014 5 10 1 2016 4 26 35 2016 9 7 25.8 4.66 1.20228 3.81 0.98298 -0.473931188332412 34 4.57 1.17906 2 133.5
5843 2014 5 10 1 2016 4 26 35 2016 10 3 23.3 4.56 1.06248 3.8 0.8854 -0.473931188332412 33 4.55 1.06015 2 160
5843 2014 5 10 1 2016 4 26 35 2016 10 31 21.9 4.62 1.01178 3.93 0.86067 -0.184424571137427 28 4.51 0.98769 2 188
5843 2014 5 10 1 2016 4 26 35 2016 11 29 20.1 5.77 1.15977 4.16 0.83616 0.678071905112638 30 4.56 0.91656 2 216.5
5843 2014 5 10 1 2016 4 26 35 2016 12 27 20.1 5.39 1.08339 4.2 0.8442 0.678071905112638 23 4.52 0.90852 2 245
5843 2014 5 10 1 2016 4 26 35 2017 1 25 19.2 5.62 1.07904 4.25 0.816 0.163498732282879 23 4.45 0.8544 2 272.5
5843 2014 5 10 1 2016 4 26 35 2017 2 27 20.4 5.36 1.09344 4.17 0.85068 0.678071905112638 34 4.61 0.94044 2 305
5843 2014 5 10 2 2017 4 23 35 2017 5 23 47.7 5.27 2.51379 3.13 1.49301 1.35614381022528 33 4.6 2.1942 2 30.5
5843 2014 5 10 2 2017 4 23 35 2017 6 22 43.4 3.86 1.67524 3.24 1.40616 0.356143810225275 26 4.6 1.9964 2 60
5843 2014 5 10 2 2017 4 23 35 2017 7 19 41.2 3.83 1.57796 3.4 1.4008 -1.05889368905357 22 4.52 1.86224 2 87.5
5843 2014 5 10 2 2017 4 23 35 2017 8 16 40.1 3.83 1.53583 3.58 1.43558 1.11103131238874 24 4.52 1.81252 2 115
5843 2014 5 10 2 2017 4 23 35 2017 9 12 37.1 3.99 1.48029 3.66 1.35786 0.526068811667588 24 4.63 1.71773 2 141.5
5843 2014 5 10 2 2017 4 23 35 2017 10 11 32.2 4.94 1.59068 3.75 1.2075 1.35614381022528 37 4.52 1.45544 2 171
5843 2014 5 10 2 2017 4 23 35 2017 11 7 30.3 5.25 1.59075 4.13 1.25139 1.67807190511264 32 4.6 1.3938 2 197.5
5843 2014 5 10 2 2017 4 23 35 2017 12 4 25 5.28 1.32 4.12 1.03 0.815575428862573 29 4.59 1.1475 2 225
5843 2014 5 10 2 2017 4 23 35 2018 1 4 25.2 5.37 1.35324 4.14 1.04328 0.748461233004035 33 4.6 1.1592 2 254.5
5843 2014 5 10 2 2017 4 23 35 2018 1 31 23.4 5.42 1.26828 4.08 0.95472 1.31034012061215 29 4.66 1.09044 2 281.5
5845 2015 5 26 1 2017 4 10 35 2017 4 25 25.3 4.53 1.14609 3.11 0.78683 1.60407132366886 26 4.78 1.20934 2 15
5845 2015 5 26 1 2017 4 10 35 2017 5 23 18.5 3.99 0.73815 2.77 0.51245 2.18903382439002 26 4.61 0.85285 2 43.5
5845 2015 5 26 1 2017 4 10 35 2017 6 22 26.7 3.61 0.96387 2.91 0.77697 2.46466826700344 33 4.89 1.30563 2 73
5845 2015 5 26 1 2017 4 10 35 2017 7 19 27.1 3.83 1.03793 3.31 0.89701 3.17632277264046 28 4.64 1.25744 2 100.5
5845 2015 5 26 1 2017 4 10 35 2017 8 16 24.8 4.11 1.01928 3.53 0.87544 4.41142624572647 31 4.64 1.15072 2 128
5845 2015 5 26 1 2017 4 10 35 2017 9 12 23.8 4.4 1.0472 3.67 0.87346 2.94110631094643 28 4.66 1.10908 2 154.5
5845 2015 5 26 1 2017 4 10 35 2017 10 11 23.8 4.68 1.11384 3.79 0.90202 3.16349873228288 38 4.57 1.08766 2 184
5845 2015 5 26 1 2017 4 10 35 2017 11 7 21.9 5.12 1.12128 3.87 0.84753 3.78240856492737 29 4.54 0.99426 2 210.5
5845 2015 5 26 1 2017 4 10 35 2017 12 4 18.6 5.05 0.9393 4.07 0.75702 3.13750352374994 33 4.49 0.83514 2 238
5845 2015 5 26 1 2017 4 10 35 2018 1 4 22.3 5.06 1.12838 3.94 0.87862 3.50589092972996 38 4.6 1.0258 2 267.5
5845 2015 5 26 1 2017 4 10 35 2018 1 31 20.7 5.25 1.08675 4.02 0.83214 3.790772037862 33 4.61 0.95427 2 294.5
5847 2015 5 26 1 2017 4 8 35 2017 4 25 23.1 4.46 1.03026 3.36 0.77616 1.44360665147561 31 4.7 1.0857 2 17
5847 2015 5 26 1 2017 4 8 35 2017 5 23 28 3.15 0.882 3.36 0.9408 0.263034405833794 25 4.79 1.3412 2 45.5
5847 2015 5 26 1 2017 4 8 35 2017 6 22 28.8 3.89 1.12032 3.56 1.02528 0.443606651475615 30 4.74 1.36512 2 75
5847 2015 5 26 1 2017 4 8 35 2017 7 19 28.5 4.11 1.17135 3.68 1.0488 -0.184424571137427 26 4.77 1.35945 2 102.5
5847 2015 5 26 1 2017 4 8 35 2017 8 16 28.7 4.14 1.18818 3.85 1.10495 0.263034405833794 24 4.72 1.35464 2 130
5847 2015 5 26 1 2017 4 8 35 2017 9 12 27.8 4.67 1.29826 4.06 1.12868 0.443606651475615 30 4.62 1.28436 2 156.5
5847 2015 5 26 1 2017 4 8 35 2017 10 11 26.5 4.57 1.21105 4.16 1.1024 -0.643856189774725 34 4.6 1.219 2 186
5847 2015 5 26 1 2017 4 8 35 2017 11 7 24.8 5.42 1.34416 4.17 1.03416 0.604071323668861 30 4.58 1.13584 2 212.5
5847 2015 5 26 1 2017 4 8 35 2017 12 4 24 5.33 1.2792 4.35 1.044 -0.473931188332412 32 4.51 1.0824 2 240
5847 2015 5 26 1 2017 4 8 35 2018 1 4 23.4 5.25 1.2285 4.18 0.97812 0.356143810225275 39 4.51 1.05534 2 269.5
5847 2015 5 26 1 2017 4 8 35 2018 1 31 21.8 5.35 1.1663 4.26 0.92868 4.22032995487956 30 4.53 0.98754 2 296.5
5847 2015 5 26 1 2017 4 8 35 2018 2 26 21 5.9 1.239 4.19 0.8799 0.356143810225275 30 4.62 0.9702 2 322
5863 2015 4 20 1 2017 3 21 38 2017 3 29 24.2 4.03 0.97526 3.86 0.93412 5.40053792958373 13 4.41 1.06722 9 8
5863 2015 4 20 1 2017 3 21 38 2017 5 3 39.6 4.36 1.72656 3.16 1.25136 1 23 4.75 1.881 9 43
5863 2015 4 20 1 2017 3 21 38 2017 5 30 34.8 3.73 1.29804 2.96 1.03008 0.604071323668861 24 4.72 1.64256 9 70
5863 2015 4 20 1 2017 3 21 38 2017 6 27 36.3 3.35 1.21605 3.16 1.14708 1.21412480535285 23 4.78 1.73514 9 97.5
5863 2015 4 20 1 2017 3 21 38 2017 7 25 27.9 4.01 1.11879 3.33 0.92907 0.356143810225275 27 4.74 1.32246 9 126
5863 2015 4 20 1 2017 3 21 38 2017 8 22 30 3.65 1.095 3.46 1.038 0.163498732282879 23 4.38 1.314 9 153.5
5863 2015 4 20 1 2017 3 21 38 2017 9 20 31.2 4.22 1.31664 3.46 1.07952 -0.0588936890535687 22 4.59 1.43208 9 182
5863 2015 4 20 1 2017 3 21 38 2017 10 18 27.8 4.21 1.17038 3.48 0.96744 0.879705766282288 22 4.55 1.2649 9 210.5
5863 2015 4 20 1 2017 3 21 38 2017 11 16 30.3 4.95 1.49985 3.8 1.1514 0.526068811667588 22 4.59 1.39077 9 239
5863 2015 4 20 1 2017 3 21 38 2017 12 15 26.6 4.97 1.32202 3.7 0.9842 1.26303440583379 21 4.53 1.20498 9 268.5
5863 2015 4 20 1 2017 3 21 38 2018 1 17 20 6.38 1.276 3.87 0.774 2.42223300068305 15 4.44 0.888 9 300
5863 2015 4 20 1 2017 3 21 38 2018 2 15 19.7 6.28 1.23716 3.99 0.78603 1.84799690655495 21 4.53 0.89241 9 328.5
5933 2015 7 29 1 2017 5 25 6 2017 6 6 26.3 4.6 1.2098 3.41 0.89683 1.35614381022528 14 4.66 1.22558 2 11.5
5933 2015 7 29 1 2017 5 25 6 2017 7 11 30.9 4.19 1.29471 3 0.927 1.60407132366886 20 4.79 1.48011 2 47
5933 2015 7 29 1 2017 5 25 6 2017 8 18 30.4 3.9 1.1856 3.22 0.97888 1 21 4.86 1.47744 2 84.5
5933 2015 7 29 1 2017 5 25 6 2017 9 30 29 3.96 1.1484 3.54 1.0266 0.748461233004035 22 4.81 1.3949 2 127
5933 2015 7 29 1 2017 5 25 6 2017 11 13 30.7 4.08 1.25256 3.7 1.1359 0.678071905112638 24 4.88 1.49816 2 171
5933 2015 7 29 1 2017 5 25 6 2017 12 28 28.1 4.56 1.28136 3.71 1.04251 0.815575428862573 20 4.72 1.32632 2 216.5
5933 2015 7 29 1 2017 5 25 6 2018 2 3 21.8 5.14 1.12052 3.82 0.83276 0.163498732282879 22 4.58 0.99844 2 251.5
5935 2014 5 21 1 2016 4 24 6 2016 5 21 39.2 3.98 1.56016 3.04 1.19168 2.84799690655495 20 4.75 1.862 2 27.5
5935 2014 5 21 1 2016 4 24 6 2016 7 4 34.8 3.64 1.26672 3.05 1.0614 2.48542682717024 15 4.47 1.55556 2 71.5
5935 2014 5 21 1 2016 4 24 6 2016 8 13 41 3.81 1.5621 3.12 1.2792 2.33342373372519 20 4.6 1.886 2 111
5935 2014 5 21 1 2016 4 24 6 2016 9 24 37.9 3.95 1.49705 3.36 1.27344 2 22 4.62 1.75098 2 152.5
5935 2014 5 21 1 2016 4 24 6 2016 11 6 33.7 4.17 1.40529 3.32 1.11884 3.1243281350022 17 4.57 1.54009 2 195.5
5935 2014 5 21 1 2016 4 24 6 2016 12 16 32.6 4.22 1.37572 3.39 1.10514 2.76553474636298 19 4.62 1.50612 2 236
5935 2014 5 21 1 2016 4 24 6 2017 1 28 27.7 4.41 1.22157 3.54 0.98058 2.02856915219677 26 4.66 1.29082 2 277.5
5935 2014 5 21 1 2016 4 24 6 2017 3 13 20 5.03 1.006 3.56 0.712 3.17632277264046 21 4.53 0.906 2 323.5
5935 2014 5 21 2 2017 5 2 6 2017 6 6 37.9 3.88 1.47052 3.34 1.26586 0.0565835283663674 17 4.7 1.7813 2 34.5
5935 2014 5 21 2 2017 5 2 6 2017 7 11 38.4 4.05 1.5552 3.24 1.24416 0.356143810225275 17 4.66 1.78944 2 70
5935 2014 5 21 2 2017 5 2 6 2017 8 18 38.3 4.03 1.54349 3.35 1.28305 0.678071905112638 14 4.6 1.7618 2 107.5
5935 2014 5 21 2 2017 5 2 6 2017 9 30 36.8 4.05 1.4904 3.33 1.22544 2.23878685958712 21 4.52 1.66336 2 150
5935 2014 5 21 2 2017 5 2 6 2017 11 13 32.9 4.17 1.37193 3.5 1.1515 1.05658352836637 17 4.54 1.49366 2 194
5935 2014 5 21 2 2017 5 2 6 2017 12 28 9.4 6.77 0.63638 3.41 0.32054 3.799087306074 25 4.21 0.39574 2 239.5
5935 2014 5 21 2 2017 5 2 6 2018 2 3 18 4.88 0.8784 3.59 0.6462 2.42223300068305 21 4.4 0.792 2 274.5
6000 2014 12 16 1 2017 4 23 30 2017 5 5 24.4 5.03 1.22732 3.31 0.80764 6.08065766334523 26 4.47 1.09068 2 12.5
6000 2014 12 16 1 2017 4 23 30 2017 6 16 31.8 3.78 1.20204 3.34 1.06212 3.87970576628229 22 4.66 1.48188 2 54
6000 2014 12 16 1 2017 4 23 30 2017 7 28 30.2 3.96 1.19592 3.45 1.0419 4.55581615506164 30 4.67 1.41034 2 96.5
6000 2014 12 16 1 2017 4 23 30 2017 9 6 30.6 4.06 1.24236 3.56 1.08936 3.72246602447109 29 4.62 1.41372 2 135.5
6000 2014 12 16 1 2017 4 23 30 2017 10 24 27.8 4.61 1.28158 3.8 1.0564 3.89530262133331 34 4.58 1.27324 2 184
6000 2014 12 16 1 2017 4 23 30 2017 12 1 23 4.89 1.1247 3.77 0.8671 3.18903382439002 32 4.53 1.0419 2 222
6000 2014 12 16 1 2017 4 23 30 2018 1 12 24.2 5.42 1.31164 4.02 0.97284 3.7311832415722 27 4.54 1.09868 2 262.5
6036 2015 6 24 1 2017 5 9 11 2017 5 31 28.8 3.24 0.93312 3.27 0.94176 0.263034405833794 18 4.86 1.39968 9 22
6036 2015 6 24 1 2017 5 9 11 2017 7 13 31.3 3.53 1.10489 3.22 1.00786 0.748461233004035 20 4.8 1.5024 9 65
6036 2015 6 24 1 2017 5 9 11 2017 8 23 30.8 3.44 1.05952 3.42 1.05336 -0.184424571137427 19 4.75 1.463 9 105.5
6036 2015 6 24 1 2017 5 9 11 2017 9 30 25.7 3.85 0.98945 3.54 0.90978 0.163498732282879 17 4.78 1.22846 9 143
6036 2015 6 24 1 2017 5 9 11 2017 11 8 21.7 4.17 0.90489 3.48 0.75516 1.64154602908752 24 4.61 1.00037 9 182
6036 2015 6 24 1 2017 5 9 11 2017 12 17 24 4.24 1.0176 3.53 0.8472 -0.321928094887362 20 4.52 1.0848 9 221.5
6036 2015 6 24 1 2017 5 9 11 2018 1 26 24 4.31 1.0344 3.48 0.8352 1.44360665147561 18 4.66 1.1184 9 260
6036 2015 6 24 1 2017 5 9 11 2018 4 19 31.5 4.63 1.45845 3.74 1.1781 4.81966818349646 21 4.39 1.38285 9 344.5
6042 2014 3 10 1 2016 2 10 20 2016 3 12 27.9 3.36 0.93744 3.29 0.91791 0.678071905112638 12 4.75 1.32525 2 32.5
6042 2014 3 10 1 2016 2 10 20 2016 4 26 27.8 3.58 0.99524 3.61 1.00358 0.443606651475615 17 4.8 1.3344 2 77
6042 2014 3 10 1 2016 2 10 20 2016 6 2 27.4 3.24 0.88776 3.43 0.93982 1.05658352836637 19 4.61 1.26314 2 114
6042 2014 3 10 1 2016 2 10 20 2016 7 12 27.9 2.81 0.78399 3.49 0.97371 1.56559717585423 18 4.7 1.3113 2 154.5
6042 2014 3 10 1 2016 2 10 20 2016 8 20 22.8 2.92 0.66576 3.67 0.83676 0.604071323668861 22 4.6 1.0488 2 193
6042 2014 3 10 1 2016 2 10 20 2016 9 30 22.6 4.08 0.92208 3.68 0.83168 0.748461233004035 11 4.53 1.02378 2 233.5
6042 2014 3 10 1 2016 2 10 20 2016 11 12 22 4.15 0.913 3.95 0.869 0.604071323668861 16 4.64 1.0208 2 276.5
6042 2014 3 10 1 2016 2 10 20 2016 12 20 19.3 4.23 0.81639 3.96 0.76428 0.815575428862573 15 4.51 0.87043 2 315
6042 2014 3 10 1 2016 2 10 20 2017 1 27 10.8 4.89 0.52812 5.42 0.58536 1.84799690655495 18 4.93 0.53244 2 351.5
6042 2014 3 10 2 2017 3 13 20 2017 6 9 39 2.44 0.9516 3.19 1.2441 0.879705766282288 22 4.68 1.8252 2 87.5
6042 2014 3 10 2 2017 3 13 20 2017 7 19 45.8 2.53 1.15874 3.34 1.52972 0.163498732282879 27 4.65 2.1297 2 128
6042 2014 3 10 2 2017 3 13 20 2017 9 1 36.5 2.34 0.8541 3.36 1.2264 0.163498732282879 18 4.61 1.68265 2 171
6042 2014 3 10 2 2017 3 13 20 2017 10 13 34.2 3.02 1.03284 3.66 1.25172 3.32192809488736 26 4.51 1.54242 2 213.5
6042 2014 3 10 2 2017 3 13 20 2017 11 25 25.6 3.92 1.00352 3.91 1.00096 1.97085365434048 23 4.54 1.16224 2 256
6042 2014 3 10 2 2017 3 13 20 2018 1 9 15.3 4.25 0.65025 4.33 0.66249 1.97085365434048 19 4.71 0.72063 2 300
6044 2013 11 5 1 2016 2 16 20 2016 3 12 31.9 4.47 1.42593 3.58 1.14202 1.97085365434048 15 4.74 1.51206 2 26.5
6044 2013 11 5 1 2016 2 16 20 2016 4 26 27.8 4.45 1.2371 3.67 1.02026 2.28688114778816 18 4.76 1.32328 2 71
6044 2013 11 5 1 2016 2 16 20 2016 6 2 30.2 4.68 1.41336 3.7 1.1174 3.37851162325373 15 4.58 1.38316 2 108
6044 2013 11 5 1 2016 2 16 20 2016 7 12 28.3 3.26 0.92258 3.59 1.01597 3.87184364850932 15 4.67 1.32161 2 148.5
6044 2013 11 5 1 2016 2 16 20 2016 8 20 23.5 3.55 0.83425 3.6 0.846 3.43295940727611 19 4.63 1.08805 2 187
6044 2013 11 5 1 2016 2 16 20 2016 9 30 26.3 4.16 1.09408 3.78 0.99414 3.71369581484336 9 4.48 1.17824 2 227.5
6044 2013 11 5 1 2016 2 16 20 2016 11 12 23.8 5.2 1.2376 4.44 1.05672 3.68706068833989 13 4.4 1.0472 2 270.5
6044 2013 11 5 1 2016 2 16 20 2016 12 20 19 5.45 1.0355 4.48 0.8512 4.10433665981474 19 4.37 0.8303 2 309
6044 2013 11 5 1 2016 2 16 20 2017 1 27 16.6 6.38 1.05908 4.46 0.74036 4.63226821549951 14 4.21 0.69886 2 345.5
6044 2013 11 5 2 2017 3 13 20 2017 4 25 38.3 3.45 1.32135 3.88 1.48604 -0.473931188332412 17 4.66 1.78478 2 42.5
6044 2013 11 5 2 2017 3 13 20 2017 6 9 32.8 3.78 1.23984 3.86 1.26608 1.67807190511264 14 4.57 1.49896 2 87.5
6044 2013 11 5 2 2017 3 13 20 2017 7 19 25.7 4.26 1.09482 4.05 1.04085 3.82374936030827 24 4.55 1.16935 2 128
6044 2013 11 5 2 2017 3 13 20 2017 9 1 22.4 4.42 0.99008 4.15 0.9296 2.33342373372519 19 4.43 0.99232 2 171
6044 2013 11 5 2 2017 3 13 20 2017 10 13 19.9 5.32 1.05868 4.45 0.88555 4.22032995487956 27 4.29 0.85371 2 213.5
6044 2013 11 5 2 2017 3 13 20 2017 11 25 15.5 5.72 0.8866 4.66 0.7223 5.11103131238874 22 4.25 0.65875 2 256
6044 2013 11 5 2 2017 3 13 20 2018 1 9 14.9 6.23 0.92827 4.8 0.7152 3.64154602908752 28 4.21 0.62729 2 300
6044 2013 11 5 2 2017 3 13 20 2018 2 20 12.5 7.01 0.87625 4.95 0.61875 3.8073549220576 23 4.18 0.5225 2 341.5
6046 2014 7 31 1 2017 3 6 49 2017 4 7 32.6 4.29 1.39854 3.13 1.02038 0.443606651475615 25 4.81 1.56806 2 31.5
6046 2014 7 31 1 2017 3 6 49 2017 5 23 37 3.59 1.3283 3.15 1.1655 0.356143810225275 24 4.8 1.776 2 78
6046 2014 7 31 1 2017 3 6 49 2017 7 4 36.2 3.43 1.24166 3.32 1.20184 0.815575428862573 24 4.8 1.7376 2 120
6046 2014 7 31 1 2017 3 6 49 2017 8 18 34.1 3.71 1.26511 3.31 1.12871 1.05658352836637 22 4.82 1.64362 2 164.5
6046 2014 7 31 1 2017 3 6 49 2017 10 10 29.4 4.12 1.21128 3.33 0.97902 0.604071323668861 28 4.69 1.37886 2 217.5
6046 2014 7 31 1 2017 3 6 49 2017 11 24 28.9 4.25 1.22825 3.42 0.98838 0.748461233004035 30 4.73 1.36697 2 262
6046 2014 7 31 1 2017 3 6 49 2017 12 22 24.2 4.51 1.09142 3.61 0.87362 -0.184424571137427 20 4.63 1.12046 2 290.5
6046 2014 7 31 1 2017 3 6 49 2018 1 25 23.6 4.75 1.121 3.7 0.8732 1.05658352836637 21 4.77 1.12572 2 323
6080 2015 5 8 1 2017 5 7 29 2017 6 18 26 4.3 1.118 3.23 0.8398 4.02856915219677 26 4.77 1.2402 9 41.5
6080 2015 5 8 1 2017 5 7 29 2017 7 30 26.9 4.11 1.10559 3.51 0.94419 3.29865831556452 32 4.62 1.24278 9 84
6080 2015 5 8 1 2017 5 7 29 2017 9 17 24.9 4.36 1.08564 3.63 0.90387 2.28688114778816 29 4.6 1.1454 9 132
6080 2015 5 8 1 2017 5 7 29 2017 10 29 22.1 4.02 0.88842 3.78 0.83538 3.73984810269933 31 4.51 0.99671 9 174.5
6080 2015 5 8 1 2017 5 7 29 2017 12 10 22.2 4.48 0.99456 3.8 0.8436 2.76553474636298 31 4.62 1.02564 9 216.5
6080 2015 5 8 1 2017 5 7 29 2018 1 21 16.7 5.21 0.87007 4.17 0.69639 3.48542682717024 32 4.49 0.74983 9 257
6080 2015 5 8 1 2017 5 7 29 2018 4 15 31.9 4.96 1.58224 4.08 1.30152 1.52606881166759 22 4.4 1.4036 9 342.5
6422 2014 2 1 1 2016 2 13 17 2016 3 21 35.9 4.69 1.68371 2.9 1.0411 2.78240856492737 22 4.57 1.64063 2 38.5
6422 2014 2 1 1 2016 2 13 17 2016 4 30 36.4 4.16 1.51424 3.24 1.17936 2.44360665147561 22 4.72 1.71808 2 78
6422 2014 2 1 1 2016 2 13 17 2016 6 14 34.5 5.13 1.76985 2.81 0.96945 3.05658352836637 28 4.8 1.656 2 123
6422 2014 2 1 1 2016 2 13 17 2016 7 27 30.8 4.39 1.35212 3.35 1.0318 3.7311832415722 29 4.43 1.36444 2 166.5
6422 2014 2 1 1 2016 2 13 17 2016 9 6 32.2 4.79 1.54238 3.44 1.10768 3.09761079662642 23 4.44 1.42968 2 206.5
6422 2014 2 1 1 2016 2 13 17 2016 10 31 26.5 5.24 1.3886 3.75 0.99375 2.37851162325373 18 4.41 1.16865 2 262
6422 2014 2 1 1 2016 2 13 17 2016 12 14 23.9 5.41 1.29299 3.75 0.89625 2.92599941855622 26 4.43 1.05877 2 306
6422 2014 2 1 2 2017 2 15 17 2017 3 13 42.1 5.05 2.12605 3.36 1.41456 2.83187724119167 19 4.6 1.9366 2 28.5
6422 2014 2 1 2 2017 2 15 17 2017 4 22 38.5 4.53 1.74405 3.44 1.3244 2.87970576628229 19 4.55 1.75175 2 68
6422 2014 2 1 2 2017 2 15 17 2017 6 8 36.6 4.89 1.78974 3.43 1.25538 2.46466826700344 27 4.44 1.62504 2 115
6422 2014 2 1 2 2017 2 15 17 2017 7 15 36.5 4.82 1.7593 3.52 1.2848 2.67807190511264 25 4.41 1.60965 2 152.5
6422 2014 2 1 2 2017 2 15 17 2017 9 10 30 5.2 1.56 3.51 1.053 3.20163386116965 25 4.33 1.299 2 208.5
6422 2014 2 1 2 2017 2 15 17 2017 10 30 28.2 5.61 1.58202 3.63 1.02366 3.36737106564853 25 4.3 1.2126 2 259
6422 2014 2 1 2 2017 2 15 17 2017 12 5 23.2 4.98 1.15536 4.04 0.93728 3.04264433740849 21 4.52 1.04864 2 295
6422 2014 2 1 2 2017 2 15 17 2018 1 16 14.4 5.74 0.82656 3.87 0.55728 3.81557542886257 22 4.48 0.64512 2 335.5
6622 2014 10 10 1 2017 1 11 48 2017 1 17 26 5.05 1.313 4.23 1.0998 2.08406426478847 17 4.23 1.0998 2 6
6622 2014 10 10 1 2017 1 11 48 2017 2 22 35.5 4.34 1.5407 3.24 1.1502 1.11103131238874 25 4.84 1.7182 2 41.5
6622 2014 10 10 1 2017 1 11 48 2017 4 7 32.1 4.08 1.30968 3.55 1.13955 0.0565835283663674 28 4.76 1.52796 2 87.5
6622 2014 10 10 1 2017 1 11 48 2017 5 16 34.6 4.08 1.41168 3.63 1.25598 0.604071323668861 27 4.6 1.5916 2 127
6622 2014 10 10 1 2017 1 11 48 2017 6 26 31.2 4.36 1.36032 3.53 1.10136 -0.473931188332412 23 4.53 1.41336 2 167.5
6622 2014 10 10 1 2017 1 11 48 2017 8 9 27.7 4.84 1.34068 3.83 1.06091 0.263034405833794 30 4.52 1.25204 2 211.5
6622 2014 10 10 1 2017 1 11 48 2017 9 20 28.3 4.7 1.3301 3.87 1.09521 0.163498732282879 24 4.53 1.28199 2 253
6622 2014 10 10 1 2017 1 11 48 2017 10 31 29.9 4.6 1.3754 3.96 1.18404 0.263034405833794 24 4.54 1.35746 2 294.5
6622 2014 10 10 1 2017 1 11 48 2017 12 12 31.7 4.7 1.4899 3.93 1.24581 -0.643856189774725 23 4.59 1.45503 2 336.5
6663 2015 4 30 1 2017 3 18 46 2017 4 11 31.8 3.73 1.18614 3.06 0.97308 0.0565835283663674 16 4.99 1.58682 2 23.5
6663 2015 4 30 1 2017 3 18 46 2017 5 16 31.7 3.16 1.00172 3.03 0.96051 0.604071323668861 19 4.95 1.56915 2 59
6663 2015 4 30 1 2017 3 18 46 2017 6 14 30.8 3.37 1.03796 3.06 0.94248 1.11103131238874 22 4.95 1.5246 2 87.5
6663 2015 4 30 1 2017 3 18 46 2017 7 12 30.1 3.05 0.91805 3.22 0.96922 0.941106310946431 16 4.97 1.49597 2 116
6663 2015 4 30 1 2017 3 18 46 2017 8 12 30.7 3.32 1.01924 3.37 1.03459 0.604071323668861 21 4.86 1.49202 2 146.5
6663 2015 4 30 1 2017 3 18 46 2017 9 9 29.3 3.59 1.05187 3.37 0.98741 0.748461233004035 19 4.84 1.41812 2 174
6663 2015 4 30 1 2017 3 18 46 2017 10 10 27.6 3.8 1.0488 3.41 0.94116 0.678071905112638 22 4.78 1.31928 2 205.5
6663 2015 4 30 1 2017 3 18 46 2017 11 7 28.4 3.86 1.09624 3.37 0.95708 1.44360665147561 20 4.79 1.36036 2 233
6663 2015 4 30 1 2017 3 18 46 2017 12 12 26.9 3.74 1.00606 3.46 0.93074 0.443606651475615 24 4.84 1.30196 2 268.5
6663 2015 4 30 1 2017 3 18 46 2018 1 10 24 4.17 1.0008 3.43 0.8232 1.21412480535285 19 4.72 1.1328 2 296
6663 2015 4 30 1 2017 3 18 46 2018 2 6 20.1 4.42 0.88842 3.44 0.69144 0.879705766282288 19 4.78 0.96078 2 322.5
6673 2014 3 3 1 2016 4 16 27 2016 5 2 28.1 3.71 1.04251 3.57 1.00317 3.83995958748953 17 4.81 1.35161 2 16.5
6673 2014 3 3 1 2016 4 16 27 2016 5 31 30.6 3.42 1.04652 3.13 0.95778 3.72246602447109 17 4.85 1.4841 2 45.5
6673 2014 3 3 1 2016 4 16 27 2016 6 28 32.5 3.38 1.0985 3.21 1.04325 4.68257329734758 21 4.89 1.58925 2 73
6673 2014 3 3 1 2016 4 16 27 2016 7 26 32.6 3.75 1.2225 3.18 1.03668 3.85598969730848 18 4.88 1.59088 2 101.5
6673 2014 3 3 1 2016 4 16 27 2016 8 23 30.3 3.86 1.16958 3.32 1.00596 3.61353165291793 22 4.81 1.45743 2 129
6673 2014 3 3 1 2016 4 16 27 2016 9 20 30.2 3.8 1.1476 3.34 1.00868 3.59454854955035 16 4.83 1.45866 2 156.5
6673 2014 3 3 1 2016 4 16 27 2016 10 18 30.8 4.09 1.25972 3.46 1.06568 3.61353165291793 14 4.75 1.463 2 185
6673 2014 3 3 1 2016 4 16 27 2016 11 15 27.9 4.38 1.22202 3.64 1.01556 3.76553474636298 16 4.71 1.31409 2 212.5
6673 2014 3 3 1 2016 4 16 27 2016 12 14 30.2 4.31 1.30162 3.55 1.0721 3.35614381022528 16 4.78 1.44356 2 242
6673 2014 3 3 1 2016 4 16 27 2017 1 10 29.1 4.35 1.26585 3.6 1.0476 3.25096157353322 14 4.75 1.38225 2 267.5
6673 2014 3 3 1 2016 4 16 27 2017 2 7 25.8 4.3 1.1094 3.53 0.91074 3.47508488294878 17 4.65 1.1997 2 295
6673 2014 3 3 2 2017 4 16 27 2017 5 2 45.3 3.84 1.73952 3.2 1.4496 -0.643856189774725 20 4.69 2.12457 2 16.5
6673 2014 3 3 2 2017 4 16 27 2017 5 30 46.4 3.69 1.71216 2.94 1.36416 1.05658352836637 16 4.73 2.19472 2 44.5
6673 2014 3 3 2 2017 4 16 27 2017 6 28 40.1 3.39 1.35939 2.92 1.17092 -0.321928094887362 13 4.79 1.92079 2 73
6673 2014 3 3 2 2017 4 16 27 2017 7 25 44.8 4.11 1.84128 3.07 1.37536 0.163498732282879 18 4.71 2.11008 2 100.5
6673 2014 3 3 2 2017 4 16 27 2017 8 22 33.7 4.17 1.40529 2.96 0.99752 0.748461233004035 18 4.78 1.61086 2 128
6673 2014 3 3 2 2017 4 16 27 2017 9 19 37 3.68 1.3616 3.39 1.2543 0.604071323668861 13 4.71 1.7427 2 155.5
6673 2014 3 3 2 2017 4 16 27 2017 10 17 30.5 3.8 1.159 3.54 1.0797 1.81557542886257 20 4.69 1.43045 2 184
6673 2014 3 3 2 2017 4 16 27 2017 11 14 31.2 3.97 1.23864 3.57 1.11384 1.16349873228288 13 4.69 1.46328 2 211.5
6673 2014 3 3 2 2017 4 16 27 2017 12 6 28.9 3.96 1.14444 3.73 1.07797 1.74846123300404 18 4.66 1.34674 2 234
6673 2014 3 3 2 2017 4 16 27 2018 1 4 28.3 4.41 1.24803 3.75 1.06125 2.33342373372519 21 4.63 1.31029 2 261.5
6673 2014 3 3 2 2017 4 16 27 2018 1 30 26.7 4.3 1.1481 3.78 1.00926 2.42223300068305 19 4.67 1.24689 2 287.5
6675 2013 12 8 1 2016 1 20 27 2016 2 9 30.2 4.03 1.21706 3.58 1.08116 1.67807190511264 19 4.94 1.49188 2 19.5
6675 2013 12 8 1 2016 1 20 27 2016 3 8 32.4 4.39 1.42236 3.51 1.13724 1.64154602908752 13 4.79 1.55196 2 49
6675 2013 12 8 1 2016 1 20 27 2016 4 5 36.9 4.1 1.5129 3.51 1.29519 1.35614381022528 15 4.8 1.7712 2 76.5
6675 2013 12 8 1 2016 1 20 27 2016 5 2 38.3 3.75 1.43625 3.33 1.27539 0.879705766282288 16 4.84 1.85372 2 104
6675 2013 12 8 1 2016 1 20 27 2016 5 31 34.1 3.7 1.2617 3.52 1.20032 0.604071323668861 23 4.77 1.62657 2 133
6675 2013 12 8 1 2016 1 20 27 2016 6 28 34.8 3.43 1.19364 3.55 1.2354 0.526068811667588 22 4.8 1.6704 2 160.5
6675 2013 12 8 1 2016 1 20 27 2016 7 26 35.3 3.56 1.25668 3.54 1.24962 0.163498732282879 26 4.71 1.66263 2 189
6675 2013 12 8 1 2016 1 20 27 2016 8 23 29.6 4.04 1.19584 3.68 1.08928 1.64154602908752 27 4.77 1.41192 2 216.5
6675 2013 12 8 1 2016 1 20 27 2016 9 20 29.1 3.99 1.16109 3.58 1.04178 0.815575428862573 22 4.68 1.36188 2 244
6675 2013 12 8 1 2016 1 20 27 2016 10 18 31.5 3.89 1.22535 3.78 1.1907 0.815575428862573 16 4.7 1.4805 2 272.5
6675 2013 12 8 1 2016 1 20 27 2016 11 15 26.7 4.3 1.1481 3.87 1.03329 1.48542682717024 18 4.53 1.20951 2 300
6675 2013 12 8 2 2017 1 31 27 2017 2 7 36.1 4.53 1.63533 4.46 1.61006 3.16349873228288 12 4.47 1.61367 2 6.5
6675 2013 12 8 2 2017 1 31 27 2017 3 7 43.5 4.26 1.8531 3.4 1.479 5.86789646399265 16 4.74 2.0619 2 37
6675 2013 12 8 2 2017 1 31 27 2017 4 5 41.3 4.06 1.67678 3.31 1.36703 4.80322703643493 20 4.63 1.91219 2 65.5
6675 2013 12 8 2 2017 1 31 27 2017 5 2 37.4 3.9 1.4586 3.42 1.27908 0.263034405833794 25 4.77 1.78398 2 93
6675 2013 12 8 2 2017 1 31 27 2017 5 30 37.8 3.79 1.43262 3.43 1.29654 1.16349873228288 20 4.79 1.81062 2 121
6675 2013 12 8 2 2017 1 31 27 2017 6 28 36.7 4.18 1.53406 3.43 1.25881 -0.0588936890535687 14 4.74 1.73958 2 149.5
6675 2013 12 8 2 2017 1 31 27 2017 7 25 34.1 3.95 1.34695 3.62 1.23442 0.356143810225275 18 4.63 1.57883 2 177
6675 2013 12 8 2 2017 1 31 27 2017 8 22 32.4 4.07 1.31868 3.62 1.17288 1.56559717585423 19 4.63 1.50012 2 204.5
6675 2013 12 8 2 2017 1 31 27 2017 9 19 33 4.04 1.3332 3.87 1.2771 2.65992455840238 17 4.6 1.518 2 232
6675 2013 12 8 2 2017 1 31 27 2017 10 17 31.9 4.19 1.33661 3.85 1.22815 2.48542682717024 24 4.54 1.44826 2 260.5
6675 2013 12 8 2 2017 1 31 27 2017 11 14 30 4.47 1.341 4.07 1.221 2.78240856492737 19 4.52 1.356 2 288
6675 2013 12 8 2 2017 1 31 27 2017 12 6 24.8 4.71 1.16808 4.18 1.03664 3.34482849699744 23 4.5 1.116 2 310.5
6675 2013 12 8 2 2017 1 31 27 2018 1 4 20.7 4.85 1.00395 4.08 0.84456 3.34482849699744 27 4.4 0.9108 2 338
6675 2013 12 8 2 2017 1 31 27 2018 1 30 18.5 4.57 0.84545 4.04 0.7474 3.35614381022528 25 4.5 0.8325 2 364
6677 2014 2 17 1 2016 3 29 27 2016 4 5 21.2 3.65 0.7738 3.62 0.76744 2.23878685958712 19 4.47 0.94764 2 6.5
6677 2014 2 17 1 2016 3 29 27 2016 5 2 31.8 4.07 1.29426 3.26 1.03668 -0.321928094887362 20 4.74 1.50732 2 34
6677 2014 2 17 1 2016 3 29 27 2016 5 31 35.3 3.83 1.35199 3.29 1.16137 0.163498732282879 23 4.83 1.70499 2 63
6677 2014 2 17 1 2016 3 29 27 2016 6 28 35.8 4 1.432 3.68 1.31744 0.748461233004035 20 4.7 1.6826 2 90.5
6677 2014 2 17 1 2016 3 29 27 2016 7 26 32 3.71 1.1872 3.36 1.0752 -0.321928094887362 26 4.5 1.44 2 119
6677 2014 2 17 1 2016 3 29 27 2016 8 23 31.1 4.17 1.29687 3.58 1.11338 1.05658352836637 26 4.66 1.44926 2 146.5
6677 2014 2 17 1 2016 3 29 27 2016 9 20 31.2 4.53 1.41336 3.65 1.1388 0.163498732282879 26 4.68 1.46016 2 174
6677 2014 2 17 1 2016 3 29 27 2016 10 18 31.2 4.54 1.41648 3.74 1.16688 0.526068811667588 18 4.63 1.44456 2 202.5
6677 2014 2 17 1 2016 3 29 27 2016 11 15 28.4 4.67 1.32628 3.8 1.0792 0.0565835283663674 14 4.43 1.25812 2 230
6677 2014 2 17 1 2016 3 29 27 2016 12 14 29 4.94 1.4326 3.86 1.1194 0.879705766282288 18 4.55 1.3195 2 259.5
6677 2014 2 17 2 2017 2 18 27 2017 3 7 43.5 4.21 1.83135 3.46 1.5051 3.11103131238874 15 4.56 1.9836 2 19.5
6677 2014 2 17 2 2017 2 18 27 2017 4 5 41.6 4.19 1.74304 2.96 1.23136 0.526068811667588 24 4.61 1.91776 2 48
6677 2014 2 17 2 2017 2 18 27 2017 5 2 43.3 3.74 1.61942 3.29 1.42457 1.05658352836637 23 4.64 2.00912 2 75.5
6677 2014 2 17 2 2017 2 18 27 2017 5 30 40.1 4.2 1.6842 3.3 1.3233 1.26303440583379 20 4.67 1.87267 2 103.5
6677 2014 2 17 2 2017 2 18 27 2017 6 28 39.5 3.72 1.4694 3.47 1.37065 1.48542682717024 13 4.63 1.82885 2 132
6677 2014 2 17 2 2017 2 18 27 2017 7 25 37.8 4.12 1.55736 3.51 1.32678 0.163498732282879 17 4.48 1.69344 2 159.5
6677 2014 2 17 2 2017 2 18 27 2017 8 22 35.7 4.14 1.47798 3.65 1.30305 1 15 4.53 1.61721 2 187
6677 2014 2 17 2 2017 2 18 27 2017 9 19 35.7 4.25 1.51725 3.81 1.36017 0.356143810225275 15 4.54 1.62078 2 214.5
6677 2014 2 17 2 2017 2 18 27 2017 10 17 33.9 4.65 1.57635 3.92 1.32888 1.31034012061215 22 4.46 1.51194 2 243
6677 2014 2 17 2 2017 2 18 27 2017 11 14 32.8 5.67 1.85976 4.07 1.33496 2.05658352836637 19 4.34 1.42352 2 270.5
6677 2014 2 17 2 2017 2 18 27 2017 12 6 28.6 4.96 1.41856 4.22 1.20692 2.05658352836637 23 4.34 1.24124 2 293
6677 2014 2 17 2 2017 2 18 27 2018 1 4 26.1 5.29 1.38069 4.37 1.14057 2.21412480535285 23 4.28 1.11708 2 320.5
6677 2014 2 17 2 2017 2 18 27 2018 1 30 20.7 5.66 1.17162 4.47 0.92529 2.799087306074 24 4.31 0.89217 2 346.5
6679 2014 1 5 1 2016 4 14 27 2016 5 2 36.9 3.76 1.38744 3.32 1.22508 2.21412480535285 20 4.77 1.76013 2 18.5
6679 2014 1 5 1 2016 4 14 27 2016 5 31 39.7 3.88 1.54036 3.2 1.2704 3.04264433740849 21 4.79 1.90163 2 47.5
6679 2014 1 5 1 2016 4 14 27 2016 6 28 33.7 3.76 1.26712 3.37 1.13569 2.48542682717024 23 4.66 1.57042 2 75
6679 2014 1 5 1 2016 4 14 27 2016 7 26 34.7 3.64 1.26308 3.32 1.15204 4.4594316186373 29 4.7 1.6309 2 103.5
6679 2014 1 5 1 2016 4 14 27 2016 8 23 34.4 4 1.376 3.46 1.19024 3.49569516262407 25 4.69 1.61336 2 131
6679 2014 1 5 1 2016 4 14 27 2016 9 20 31.8 3.94 1.25292 3.51 1.11618 2.9560566524124 22 4.72 1.50096 2 158.5
6679 2014 1 5 1 2016 4 14 27 2016 10 18 32.3 4.19 1.35337 3.66 1.18218 3.09761079662642 21 4.57 1.47611 2 187
6679 2014 1 5 1 2016 4 14 27 2016 11 15 25.4 4.53 1.15062 3.79 0.96266 2.33342373372519 13 4.49 1.14046 2 214.5
6679 2014 1 5 1 2016 4 14 27 2016 12 14 28.4 4.54 1.28936 3.76 1.06784 2.92599941855622 19 4.57 1.29788 2 244
6679 2014 1 5 1 2016 4 14 27 2017 1 10 26.2 4.62 1.21044 4 1.048 3.96347412397489 17 4.55 1.1921 2 269.5
6679 2014 1 5 2 2017 3 18 27 2017 4 5 44 4.17 1.8348 3.25 1.43 5.20476675065461 18 4.61 2.0284 2 17.5
6679 2014 1 5 2 2017 3 18 27 2017 5 2 47.4 3.71 1.75854 3.13 1.48362 5.93168305705981 21 4.63 2.19462 2 45
6679 2014 1 5 2 2017 3 18 27 2017 5 30 43.5 3.71 1.61385 3.17 1.37895 1.05658352836637 18 4.65 2.02275 2 73
6679 2014 1 5 2 2017 3 18 27 2017 6 28 43.6 3.9 1.7004 3.22 1.40392 -0.321928094887362 14 4.6 2.0056 2 101.5
6679 2014 1 5 2 2017 3 18 27 2017 7 25 39.7 3.78 1.50066 3.28 1.30216 0.163498732282879 22 4.54 1.80238 2 129
6679 2014 1 5 2 2017 3 18 27 2017 8 22 33.8 4.67 1.57846 3.29 1.11202 4.13093086982645 15 4.81 1.62578 2 156.5
6679 2014 1 5 2 2017 3 18 27 2017 9 19 36.4 4.1 1.4924 3.56 1.29584 4.70487196445635 17 4.6 1.6744 2 184
6679 2014 1 5 2 2017 3 18 27 2017 10 17 34.3 4.54 1.55722 3.76 1.28968 1.60407132366886 23 4.55 1.56065 2 212.5
6679 2014 1 5 2 2017 3 18 27 2017 11 14 31.4 4.6 1.4444 3.86 1.21204 4.17632277264046 19 4.3 1.3502 2 240
6679 2014 1 5 2 2017 3 18 27 2017 12 6 27.1 4.95 1.34145 3.88 1.05148 5.21412480535285 22 4.35 1.17885 2 262.5
6679 2014 1 5 2 2017 3 18 27 2018 1 4 26.6 4.95 1.3167 4.05 1.0773 1.74846123300404 31 4.49 1.19434 2 290
6679 2014 1 5 2 2017 3 18 27 2018 1 30 22.3 4.93 1.09939 4.15 0.92545 1.64154602908752 28 4.59 1.02357 2 316
6701 2015 4 7 1 2017 3 30 9 2017 4 26 33.2 4.06 1.34792 3.27 1.08564 0.678071905112638 21 4.8 1.5936 2 26.5
6701 2015 4 7 1 2017 3 30 9 2017 6 1 29.7 4.53 1.34541 3.29 0.97713 5.67355642399014 22 4.67 1.38699 2 62.5
6701 2015 4 7 1 2017 3 30 9 2017 7 14 27.8 3.62 1.00636 3.61 1.00358 1.48542682717024 27 4.72 1.31216 2 106
6701 2015 4 7 1 2017 3 30 9 2017 8 30 26.8 4.22 1.13096 3.84 1.02912 2 26 4.6 1.2328 2 152.5
6701 2015 4 7 1 2017 3 30 9 2017 10 14 19.6 4.88 0.95648 4.1 0.8036 1.74846123300404 28 4.5 0.882 2 197.5
6701 2015 4 7 1 2017 3 30 9 2017 11 24 15.5 4.61 0.71455 3.82 0.5921 2.28688114778816 24 4.36 0.6758 2 238
6701 2015 4 7 1 2017 3 30 9 2018 1 5 11.1 4.82 0.53502 3.74 0.41514 2.60407132366886 27 4.43 0.49173 2 279
6701 2015 4 7 1 2017 3 30 9 2018 2 14 10.3 5.21 0.53663 4.17 0.42951 2.799087306074 26 4.46 0.45938 2 318.5
6709 2013 10 15 1 2016 3 11 6 2016 4 11 34.4 4.47 1.53768 3.27 1.12488 2.9560566524124 17 4.74 1.63056 2 30.5
6709 2013 10 15 1 2016 3 11 6 2016 5 21 35.7 3.56 1.27092 3.13 1.11741 1.21412480535285 22 4.81 1.71717 2 71
6709 2013 10 15 1 2016 3 11 6 2016 7 4 36.5 2.7 0.9855 3.3 1.2045 1.05658352836637 19 4.73 1.72645 2 115
6709 2013 10 15 1 2016 3 11 6 2016 8 13 33.7 3.28 1.10536 3.4 1.1458 1.35614381022528 21 4.73 1.59401 2 154.5
6709 2013 10 15 1 2016 3 11 6 2016 9 24 34.3 3.47 1.19021 3.51 1.20393 1.21412480535285 21 4.65 1.59495 2 196
6709 2013 10 15 1 2016 3 11 6 2016 11 6 21.2 5.65 1.1978 3.64 0.77168 2.16349873228288 24 4.72 1.00064 2 239
6709 2013 10 15 1 2016 3 11 6 2016 12 16 20.2 5.71 1.15342 3.9 0.7878 1.84799690655495 23 4.69 0.94738 2 279.5
6709 2013 10 15 2 2017 2 28 6 2017 3 13 36.9 5.39 1.98891 3.6 1.3284 0.163498732282879 22 4.75 1.75275 2 15.5
6709 2013 10 15 2 2017 2 28 6 2017 4 21 42.2 4.15 1.7513 3.27 1.37994 -0.0588936890535687 18 4.59 1.93698 2 54
6709 2013 10 15 2 2017 2 28 6 2017 6 6 33.9 3.88 1.31532 3.34 1.13226 -1.64385618977472 14 4.69 1.58991 2 100
6709 2013 10 15 2 2017 2 28 6 2017 7 11 36.4 4.11 1.49604 3.51 1.27764 -1.32192809488736 16 4.61 1.67804 2 135.5
6709 2013 10 15 2 2017 2 28 6 2017 8 18 23.4 6.5 1.521 4.42 1.03428 0.748461233004035 25 4.32 1.01088 2 173
6709 2013 10 15 2 2017 2 28 6 2017 9 30 30.1 5.01 1.50801 3.77 1.13477 0.443606651475615 17 4.47 1.34547 2 215.5
6709 2013 10 15 2 2017 2 28 6 2017 11 13 26.1 5.17 1.34937 4 1.044 1.35614381022528 19 4.6 1.2006 2 259.5
6709 2013 10 15 2 2017 2 28 6 2017 12 28 20.6 5.49 1.13094 4.12 0.84872 2.18903382439002 23 4.53 0.93318 2 305
6709 2013 10 15 2 2017 2 28 6 2018 2 3 17.3 6.33 1.09509 4.18 0.72314 1.84799690655495 19 4.63 0.80099 2 340
6727 2014 3 10 1 2016 4 13 26 2016 5 4 28.7 4.77 1.36899 3.62 1.03894 1.05658352836637 15 4.77 1.36899 2 21.5
6727 2014 3 10 1 2016 4 13 26 2016 6 14 29.1 4.31 1.25421 3.48 1.01268 1.74846123300404 18 4.76 1.38516 2 62
6727 2014 3 10 1 2016 4 13 26 2016 7 28 26.4 4.53 1.19592 3.72 0.98208 2.9560566524124 28 4.55 1.2012 2 106.5
6727 2014 3 10 1 2016 4 13 26 2016 9 22 25.6 4.88 1.24928 4 1.024 2.31034012061215 25 4.47 1.14432 2 161.5
6727 2014 3 10 1 2016 4 13 26 2016 11 9 25.4 4.94 1.25476 4.23 1.07442 2.76553474636298 27 4.51 1.14554 2 209.5
6727 2014 3 10 1 2016 4 13 26 2017 1 13 21.6 5.28 1.14048 4.32 0.93312 2.60407132366886 18 4.47 0.96552 2 273.5
6727 2014 3 10 1 2016 4 13 26 2017 2 23 18.8 5.93 1.11484 4.36 0.81968 2.71369581484336 23 4.44 0.83472 2 314
6727 2014 3 10 2 2017 4 18 26 2017 5 18 38.5 4.71 1.81335 3.58 1.3783 -0.473931188332412 16 4.56 1.7556 2 30.5
6727 2014 3 10 2 2017 4 18 26 2017 7 4 37.9 3.99 1.51221 3.7 1.4023 2.08406426478847 23 4.51 1.70929 2 77.5
6727 2014 3 10 2 2017 4 18 26 2017 8 25 31.4 4.46 1.40044 3.86 1.21204 1.35614381022528 15 4.53 1.42242 2 129
6727 2014 3 10 2 2017 4 18 26 2017 10 11 25.4 4.86 1.23444 4.22 1.07188 1.71369581484336 34 4.54 1.15316 2 176
6727 2014 3 10 2 2017 4 18 26 2017 11 22 25.1 5.74 1.44074 4.23 1.06173 2.84799690655495 22 4.41 1.10691 2 217.5
6727 2014 3 10 2 2017 4 18 26 2018 1 10 19.9 6.16 1.22584 4.41 0.87759 2.33342373372519 21 4.5 0.8955 2 265.5
6727 2014 3 10 2 2017 4 18 26 2018 2 21 10.9 6.85 0.74665 4.69 0.51121 3.15055967657538 25 4.38 0.47742 2 307
6834 2015 3 8 1 2017 1 16 11 2017 1 25 23.1 5.27 1.21737 3.83 0.88473 2.23878685958712 20 4.5 1.0395 9 9
6834 2015 3 8 1 2017 1 16 11 2017 3 4 33.3 4.03 1.34199 3.34 1.11222 1.35614381022528 18 4.76 1.58508 9 49
6834 2015 3 8 1 2017 1 16 11 2017 4 14 33.1 4.1 1.3571 3.37 1.11547 0.815575428862573 17 4.71 1.55901 9 89.5
6834 2015 3 8 1 2017 1 16 11 2017 5 31 31 3.97 1.2307 3.42 1.0602 2.35614381022528 24 4.67 1.4477 9 137
6834 2015 3 8 1 2017 1 16 11 2017 7 13 22 3.07 0.6754 3.6 0.792 0.356143810225275 18 4.78 1.0516 9 180
6834 2015 3 8 1 2017 1 16 11 2017 8 23 21.2 4.11 0.87132 3.85 0.8162 0.678071905112638 19 4.76 1.00912 9 220.5
6834 2015 3 8 1 2017 1 16 11 2017 9 30 22.9 4.05 0.92745 3.97 0.90913 1.48542682717024 14 4.68 1.07172 9 258
6834 2015 3 8 1 2017 1 16 11 2017 11 8 23.3 4.68 1.09044 3.93 0.91569 0.748461233004035 21 4.51 1.05083 9 297
6834 2015 3 8 1 2017 1 16 11 2017 12 17 20.6 5.1 1.0506 4.09 0.84254 1.40053792958373 22 4.54 0.93524 9 336.5
6848 2015 4 4 1 2017 4 1 33 2017 4 21 27.8 5.1 1.4178 3.36 0.93408 1.05658352836637 28 4.71 1.30938 9 20
6848 2015 4 4 1 2017 4 1 33 2017 6 7 40.3 3.8 1.5314 3.23 1.30169 -0.836501267717121 40 4.72 1.90216 9 67
6848 2015 4 4 1 2017 4 1 33 2017 7 19 37.8 3.81 1.44018 3.22 1.21716 -1.05889368905357 29 4.78 1.80684 9 109.5
6848 2015 4 4 1 2017 4 1 33 2017 9 1 33.1 4.05 1.34055 3.68 1.21808 0.163498732282879 46 4.65 1.53915 9 152.5
6848 2015 4 4 1 2017 4 1 33 2017 10 13 28.3 4.47 1.26501 3.93 1.11219 4.4905701304462 35 4.63 1.31029 9 195
6848 2015 4 4 1 2017 4 1 33 2017 11 29 28.3 4.59 1.29897 3.93 1.11219 0.163498732282879 26 4.63 1.31029 9 241.5
6848 2015 4 4 1 2017 4 1 33 2018 1 12 26.9 4.65 1.25085 3.84 1.03296 -0.184424571137427 31 4.78 1.28582 9 284.5
6848 2015 4 4 1 2017 4 1 33 2018 2 28 23.9 5.1 1.2189 4.08 0.97512 0.678071905112638 19 4.62 1.10418 9 331
6850 2015 3 24 1 2017 3 25 24 2017 4 4 25.4 6.31 1.60274 3.81 0.96774 2.23878685958712 28 4.47 1.13538 9 9.5
6850 2015 3 24 1 2017 3 25 24 2017 5 19 40 4.34 1.736 3.28 1.312 1.87970576628229 22 4.67 1.868 9 55
6850 2015 3 24 1 2017 3 25 24 2017 7 5 39 3.91 1.5249 3.31 1.2909 2.67807190511264 22 4.67 1.8213 9 102
6850 2015 3 24 1 2017 3 25 24 2017 8 18 40.6 3.74 1.51844 3.51 1.42506 0.163498732282879 25 4.58 1.85948 9 145.5
6850 2015 3 24 1 2017 3 25 24 2017 10 5 38.3 4.07 1.55881 3.6 1.3788 1.11103131238874 28 4.52 1.73116 9 193.5
6850 2015 3 24 1 2017 3 25 24 2017 11 22 36.7 4.41 1.61847 3.77 1.38359 1 29 4.51 1.65517 9 241
6850 2015 3 24 1 2017 3 25 24 2018 1 9 30.5 5.04 1.5372 4.04 1.2322 1.44360665147561 27 4.47 1.36335 9 288
6850 2015 3 24 1 2017 3 25 24 2018 2 22 19.8 5.47 1.08306 4.15 0.8217 2.74846123300404 24 4.45 0.8811 9 331.5
6872 2013 5 14 1 2015 5 22 29 2016 1 17 33.5 3.88 1.2998 3.25 1.08875 0.748461233004035 20 4.55 1.52425 9 238
6872 2013 5 14 1 2015 5 22 29 2016 2 28 26 3.98 1.0348 3.56 0.9256 2.89530262133331 25 4.48 1.1648 9 279.5
6872 2013 5 14 2 2017 5 24 29 2017 6 18 50.3 3.83 1.92649 2.94 1.47882 -0.836501267717121 15 4.49 2.25847 9 24.5
6872 2013 5 14 2 2016 5 3 29 2016 5 29 50.8 3.97 2.01676 3.05 1.5494 1.56559717585423 25 4.44 2.25552 9 26
6872 2013 5 14 2 2017 5 24 29 2017 7 30 54 3.47 1.8738 3.06 1.6524 2.64154602908752 20 4.54 2.4516 9 67
6872 2013 5 14 2 2016 5 3 29 2016 7 10 47.6 3.2 1.5232 2.78 1.32328 0.263034405833794 18 4.45 2.1182 9 68
6872 2013 5 14 2 2016 5 3 29 2016 8 21 47.1 3.21 1.51191 3.06 1.44126 1.40053792958373 18 4.58 2.15718 9 109.5
6872 2013 5 14 2 2017 5 24 29 2017 9 17 45.8 4.18 1.91444 3.27 1.49766 -0.473931188332412 22 4.54 2.07932 9 115
6872 2013 5 14 2 2016 5 3 29 2016 10 2 43 3.42 1.4706 3.25 1.3975 0.0565835283663674 18 4.51 1.9393 9 151.5
6872 2013 5 14 2 2017 5 24 29 2017 10 29 43.5 3.9 1.6965 3.42 1.4877 0.526068811667588 28 4.52 1.9662 9 157.5
6872 2013 5 14 2 2016 5 3 29 2016 11 13 37 4.04 1.4948 3.56 1.3172 1.60407132366886 28 4.45 1.6465 9 193
6872 2013 5 14 2 2017 5 24 29 2017 12 10 37.4 3.71 1.38754 3.5 1.309 3.20163386116965 23 4.42 1.65308 9 199.5
6872 2013 5 14 2 2016 5 3 29 2016 12 29 35.7 3.87 1.38159 3.45 1.23165 1.05658352836637 33 4.48 1.59936 9 239.5
6872 2013 5 14 2 2017 5 24 29 2018 1 21 31.1 4.75 1.47725 3.86 1.20046 2.92599941855622 24 4.42 1.37462 9 240
6872 2013 5 14 2 2016 5 3 29 2017 2 12 25.9 4.11 1.06449 3.91 1.01269 2 30 4.41 1.14219 9 282.5
6872 2013 5 14 2 2017 5 24 29 2018 4 15 42.7 4.97 2.12219 3.9 1.6653 1.56559717585423 16 4.31 1.84037 9 325.5
6872 2013 5 14 2 2016 5 3 29 2017 3 26 15.3 4.83 0.73899 4.25 0.65025 5.65535182861255 16 4.24 0.64872 9 327
6911 2015 6 19 1 2017 5 10 40 2017 6 2 30.2 4.8 1.4496 2.95 0.8909 1.78240856492737 23 4.85 1.4647 9 22.5
6911 2015 6 19 1 2017 5 10 40 2017 7 14 38.6 3.95 1.5247 3.16 1.21976 0.604071323668861 26 4.89 1.88754 9 65
6911 2015 6 19 1 2017 5 10 40 2017 8 23 34.6 4.42 1.52932 3.55 1.2283 0.815575428862573 29 4.71 1.62966 9 104.5
6911 2015 6 19 1 2017 5 10 40 2017 10 4 31.6 4.98 1.57368 3.9 1.2324 1.31034012061215 27 4.66 1.47256 9 146.5
6911 2015 6 19 1 2017 5 10 40 2017 11 16 27.8 5.31 1.47618 4.15 1.1537 0.748461233004035 25 4.52 1.25656 9 189
6911 2015 6 19 1 2017 5 10 40 2018 1 4 23.9 5.57 1.33123 4.18 0.99902 1.71369581484336 30 4.67 1.11613 9 237
6911 2015 6 19 1 2017 5 10 40 2018 2 16 16.2 7.11 1.15182 4.25 0.6885 1.74846123300404 24 4.43 0.71766 9 279.5
6968 2014 9 6 1 2017 3 29 23 2017 4 11 30 3.97 1.191 3.35 1.005 0.748461233004035 21 4.72 1.416 2 12.5
6968 2014 9 6 1 2017 3 29 23 2017 5 20 40.4 3.75 1.515 3.15 1.2726 0.604071323668861 25 4.8 1.9392 2 52
6968 2014 9 6 1 2017 3 29 23 2017 6 27 41.2 3.32 1.36784 3.22 1.32664 1 16 4.83 1.98996 2 89.5
6968 2014 9 6 1 2017 3 29 23 2017 8 10 28.8 3.68 1.05984 3.28 0.94464 1.11103131238874 30 4.9 1.4112 2 133.5
6968 2014 9 6 1 2017 3 29 23 2017 9 22 29 3.96 1.1484 3.83 1.1107 1.78240856492737 24 4.62 1.3398 2 176
6968 2014 9 6 1 2017 3 29 23 2017 11 1 31.6 4.74 1.49784 3.95 1.2482 2.64154602908752 17 4.56 1.44096 2 216
6968 2014 9 6 1 2017 3 29 23 2017 12 19 29.6 4.62 1.36752 3.81 1.12776 2.58496250072116 20 4.62 1.36752 2 264.5
6968 2014 9 6 1 2017 3 29 23 2018 1 30 27.8 4.57 1.27046 3.84 1.06752 2 18 4.67 1.29826 2 305
6974 2014 6 17 1 2016 5 18 10 2016 5 31 22.2 3.98 0.88356 3.79 0.84138 1.11103131238874 25 4.75 1.0545 9 13
6974 2014 6 17 1 2016 5 18 10 2016 6 28 29.1 4.08 1.18728 3.36 0.97776 0.0565835283663674 22 4.69 1.36479 9 40.5
6974 2014 6 17 1 2016 5 18 10 2016 7 23 28.3 3.92 1.10936 3.23 0.91409 -0.473931188332412 28 4.7 1.3301 9 66
6974 2014 6 17 1 2016 5 18 10 2016 8 23 27.6 3.98 1.09848 3.36 0.92736 0.163498732282879 31 4.59 1.26684 9 96.5
6974 2014 6 17 1 2016 5 18 10 2016 9 20 23.9 4.03 0.96317 3.54 0.84606 -0.184424571137427 30 4.55 1.08745 9 124
6974 2014 6 17 1 2016 5 18 10 2016 10 18 23.8 3.98 0.94724 3.64 0.86632 0.163498732282879 22 4.45 1.0591 9 152.5
6974 2014 6 17 1 2016 5 18 10 2016 11 14 23.2 4.47 1.03704 3.66 0.84912 1.11103131238874 16 4.42 1.02544 9 179
6974 2014 6 17 1 2016 5 18 10 2016 12 12 22.8 4.55 1.0374 3.81 0.86868 1.40053792958373 22 4.48 1.02144 9 207.5
6974 2014 6 17 1 2016 5 18 10 2017 1 10 23 4.6 1.058 3.83 0.8809 1.87970576628229 16 4.43 1.0189 9 235
6974 2014 6 17 1 2016 5 18 10 2017 2 6 22.2 4.68 1.03896 3.77 0.83694 0.879705766282288 17 4.43 0.98346 9 261.5
6974 2014 6 17 1 2016 5 18 10 2017 3 3 20.2 4.8 0.9696 3.89 0.78578 1.21412480535285 17 4.5 0.909 9 289
6974 2014 6 17 2 2017 4 24 10 2017 5 3 32.2 5.42 1.74524 3.88 1.24936 1.11103131238874 19 4.49 1.44578 9 9.5
6974 2014 6 17 2 2017 4 24 10 2017 5 31 38.5 3.84 1.4784 3.25 1.25125 2.02856915219677 18 4.65 1.79025 9 37.5
6974 2014 6 17 2 2017 4 24 10 2017 6 28 39.5 3.37 1.33115 3.3 1.3035 1.60407132366886 17 4.65 1.83675 9 65
6974 2014 6 17 2 2017 4 24 10 2017 7 26 37.3 3.61 1.34653 3.43 1.27939 2.42223300068305 18 4.5 1.6785 9 93.5
6974 2014 6 17 2 2017 4 24 10 2017 8 23 31 4.12 1.2772 3.63 1.1253 2.11103131238874 18 4.49 1.3919 9 121
6974 2014 6 17 2 2017 4 24 10 2017 9 19 31 3.99 1.2369 3.57 1.1067 1.56559717585423 20 4.41 1.3671 9 147.5
6974 2014 6 17 2 2017 4 24 10 2017 10 18 28.1 4.24 1.19144 3.64 1.02284 2.89530262133331 21 4.34 1.21954 9 177
6974 2014 6 17 2 2017 4 24 10 2017 11 14 24.7 4.55 1.12385 3.76 0.92872 1.60407132366886 17 4.31 1.06457 9 203.5
6974 2014 6 17 2 2017 4 24 10 2017 12 15 22.9 4.63 1.06027 3.89 0.89081 2.37851162325373 22 4.29 0.98241 9 235
6974 2014 6 17 2 2017 4 24 10 2018 1 11 19.3 5.56 1.07308 4.01 0.77393 3.94860084749336 20 4.37 0.84341 9 260.5
6974 2014 6 17 2 2017 4 24 10 2018 2 7 20.3 4.83 0.98049 4.05 0.82215 2.11103131238874 23 4.38 0.88914 9 287
7029 2014 2 6 1 2016 2 19 6 2016 2 26 28.2 6.14 1.73148 3.66 1.03212 4.34482849699744 12 4.35 1.2267 2 7
7029 2014 2 6 1 2016 2 19 6 2016 4 11 38.3 4.03 1.54349 3.02 1.15666 1.31034012061215 15 4.6 1.7618 2 53
7029 2014 2 6 1 2016 2 19 6 2016 5 21 34.1 3.48 1.18668 3.05 1.04005 2.33342373372519 19 4.58 1.56178 2 93.5
7029 2014 2 6 1 2016 2 19 6 2016 7 4 37.6 2.64 0.99264 3.16 1.18816 1.21412480535285 16 4.74 1.78224 2 137.5
7029 2014 2 6 1 2016 2 19 6 2016 8 13 33.6 3.94 1.32384 3.21 1.07856 1.78240856492737 20 4.57 1.53552 2 177
7029 2014 2 6 1 2016 2 19 6 2016 9 24 29.8 4.24 1.26352 3.38 1.00724 1.52606881166759 28 4.46 1.32908 2 218.5
7029 2014 2 6 1 2016 2 19 6 2016 11 6 22.1 4.52 0.99892 3.61 0.79781 2.42223300068305 18 4.54 1.00334 2 261.5
7029 2014 2 6 2 2017 1 19 6 2017 1 28 35.2 5.86 2.06272 3.97 1.39744 1.87970576628229 28 4.38 1.54176 2 9
7029 2014 2 6 2 2017 1 19 6 2017 3 13 53.1 3.73 1.98063 3.09 1.64079 0.748461233004035 21 4.52 2.40012 2 55
7029 2014 2 6 2 2017 1 19 6 2017 4 21 52.7 3.31 1.74437 3.1 1.6337 -0.184424571137427 20 4.61 2.42947 2 93.5
7029 2014 2 6 2 2017 1 19 6 2017 6 6 51 3.46 1.7646 3.1 1.581 0.815575428862573 16 4.54 2.3154 2 139.5
7029 2014 2 6 2 2017 1 19 6 2017 7 11 41.3 3.81 1.57353 3.27 1.35051 1.16349873228288 22 4.51 1.86263 2 175
7029 2014 2 6 2 2017 1 19 6 2017 8 18 40.2 3.87 1.55574 3.37 1.35474 0.941106310946431 26 4.37 1.75674 2 212.5
7029 2014 2 6 2 2017 1 19 6 2017 9 30 35.8 3.83 1.37114 3.47 1.24226 1.44360665147561 20 4.36 1.56088 2 255
7029 2014 2 6 2 2017 1 19 6 2017 11 13 25.5 4.65 1.18575 3.81 0.97155 2.02856915219677 22 4.18 1.0659 2 299
7029 2014 2 6 2 2017 1 19 6 2017 12 28 18.4 5.12 0.94208 4.06 0.74704 2.37851162325373 27 4.3 0.7912 2 344.5
7056 2015 5 1 1 2017 3 24 37 2017 4 6 29.6 3.93 1.16328 3.24 0.95904 1.16349873228288 18 4.75 1.406 2 12.5
7056 2015 5 1 1 2017 3 24 37 2017 5 3 40.2 3.18 1.27836 2.98 1.19796 -0.643856189774725 17 4.58 1.84116 2 40
7056 2015 5 1 1 2017 3 24 37 2017 5 31 40.2 2.97 1.19394 2.99 1.20198 0.879705766282288 21 4.66 1.87332 2 68
7056 2015 5 1 1 2017 3 24 37 2017 7 5 43.2 2.71 1.17072 3.11 1.34352 0.815575428862573 21 4.66 2.01312 2 103
7056 2015 5 1 1 2017 3 24 37 2017 8 2 40.6 2.66 1.07996 3.21 1.30326 0.815575428862573 23 4.71 1.91226 2 130.5
7056 2015 5 1 1 2017 3 24 37 2017 8 30 38.2 3.07 1.17274 3.42 1.30644 1.94110631094643 20 4.77 1.82214 2 158.5
7056 2015 5 1 1 2017 3 24 37 2017 9 27 34.2 4.21 1.43982 3.9 1.3338 0.263034405833794 29 4.62 1.58004 2 186
7056 2015 5 1 1 2017 3 24 37 2017 10 27 32.6 3.98 1.29748 3.67 1.19642 -0.643856189774725 30 4.71 1.53546 2 216.5
7056 2015 5 1 1 2017 3 24 37 2017 11 22 33.8 4.12 1.39256 3.6 1.2168 -0.321928094887362 27 4.64 1.56832 2 242
7056 2015 5 1 1 2017 3 24 37 2017 12 20 29.2 4.03 1.17676 3.58 1.04536 -0.321928094887362 26 4.51 1.31692 2 270.5
7056 2015 5 1 1 2017 3 24 37 2018 1 17 27.8 4.16 1.15648 3.68 1.02304 0.443606651475615 24 4.7 1.3066 2 297
7139 2014 12 12 1 2016 10 28 1 2016 11 2 22.6 5.69 1.28594 4.21 0.95146 1.05658352836637 29 4.43 1.00118 2 4.5
7139 2014 12 12 1 2016 10 28 1 2016 12 15 33.3 4.11 1.36863 3.17 1.05561 1.26303440583379 20 4.74 1.57842 2 48
7139 2014 12 12 1 2016 10 28 1 2017 1 27 36.1 4.17 1.50537 3.47 1.25267 1 19 4.54 1.63894 2 89.5
7139 2014 12 12 1 2016 10 28 1 2017 3 10 36.2 4.37 1.58194 3.32 1.20184 2.86393845042397 16 4.84 1.75208 2 133.5
7139 2014 12 12 1 2016 10 28 1 2017 4 27 34.1 4.32 1.47312 3.51 1.19691 -0.643856189774725 25 4.8 1.6368 2 181
7139 2014 12 12 1 2016 10 28 1 2017 6 16 29.4 4.5 1.323 3.76 1.10544 5.20476675065461 23 4.66 1.37004 2 231
7139 2014 12 12 1 2016 10 28 1 2017 7 28 28.6 4.25 1.2155 3.64 1.04104 2.42223300068305 23 4.72 1.34992 2 273.5
7139 2014 12 12 1 2016 10 28 1 2017 9 15 31.7 4.42 1.40114 3.56 1.12852 1 24 4.73 1.49941 2 321.5
7139 2014 12 12 1 2016 10 28 1 2017 10 25 30.1 4.48 1.34848 3.66 1.10166 0.941106310946431 23 4.56 1.37256 2 362
7141 2013 7 24 1 2015 8 2 1 2016 2 12 23.9 4.84 1.15676 3.6 0.8604 0.678071905112638 17 4.55 1.08745 2 192
7141 2013 7 24 1 2015 8 2 1 2016 3 24 21.2 4.86 1.03032 3.56 0.75472 0.678071905112638 18 4.63 0.98156 2 234.5
7141 2013 7 24 1 2015 8 2 1 2016 5 11 22.9 4.7 1.0763 3.58 0.81982 0.263034405833794 29 4.62 1.05798 2 282.5
7141 2013 7 24 2 2017 5 12 1 2017 6 16 34.9 4.37 1.52513 3.09 1.07841 0.0565835283663674 15 4.72 1.64728 2 34.5
7141 2013 7 24 2 2016 6 19 1 2016 8 5 29.2 4.03 1.17676 3.49 1.01908 0.356143810225275 21 4.7 1.3724 2 47
7141 2013 7 24 2 2017 5 12 1 2017 7 28 41 4.09 1.6769 3.15 1.2915 0.163498732282879 19 4.64 1.9024 2 77
7141 2013 7 24 2 2016 6 19 1 2016 9 23 25.3 4.37 1.10561 3.4 0.8602 0.163498732282879 18 4.7 1.1891 2 95.5
7141 2013 7 24 2 2017 5 12 1 2017 9 15 39 4.29 1.6731 3.31 1.2909 0.678071905112638 19 4.57 1.7823 2 125
7141 2013 7 24 2 2016 6 19 1 2016 11 2 26.6 4.53 1.20498 3.98 1.05868 0.356143810225275 29 4.51 1.19966 2 135.5
7141 2013 7 24 2 2017 5 12 1 2017 10 25 36.6 4.44 1.62504 3.56 1.30296 1.64154602908752 15 4.62 1.69092 2 165.5
7141 2013 7 24 2 2016 6 19 1 2016 12 15 27.9 4.46 1.24434 3.92 1.09368 2.35614381022528 13 4.55 1.26945 2 179
7141 2013 7 24 2 2017 5 12 1 2017 12 1 33.7 4.67 1.57379 3.92 1.32104 2.50589092972996 21 4.45 1.49965 2 202.5
7141 2013 7 24 2 2016 6 19 1 2017 1 27 27.9 4.94 1.37826 3.82 1.06578 1.35614381022528 21 4.5 1.2555 2 220.5
7141 2013 7 24 2 2017 5 12 1 2018 1 18 26.8 4.39 1.17652 3.86 1.03448 2.60407132366886 19 4.5 1.206 2 249
7141 2013 7 24 2 2016 6 19 1 2017 3 10 25.7 4.73 1.21561 3.85 0.98945 1 10 4.61 1.18477 2 264.5
7141 2013 7 24 2 2017 5 12 1 2018 4 12 33.1 5.28 1.74768 4.49 1.48619 4.09761079662642 15 4.33 1.43323 2 334.5
7202 2015 5 6 1 2017 4 26 22 2017 6 5 36.1 4 1.444 2.96 1.06856 1.97085365434048 23 4.68 1.68948 2 40
7202 2015 5 6 1 2017 4 26 22 2017 7 9 34.7 4.68 1.62396 3.41 1.18327 3.29865831556452 31 4.57 1.58579 2 74.5
7202 2015 5 6 1 2017 4 26 22 2017 8 17 18.5 4.7 0.8695 3.21 0.59385 2.50589092972996 20 4.53 0.83805 2 113
7202 2015 5 6 1 2017 4 26 22 2017 9 22 30.9 3.73 1.15257 3.11 0.96099 1.05658352836637 17 4.59 1.41831 2 148.5
7202 2015 5 6 1 2017 4 26 22 2017 10 24 30.8 3.98 1.22584 3.33 1.02564 1.64154602908752 15 4.34 1.33672 2 181
7202 2015 5 6 1 2017 4 26 22 2017 11 20 28.8 3.97 1.14336 3.59 1.03392 2.40053792958373 18 4.47 1.28736 2 207.5
7202 2015 5 6 1 2017 4 26 22 2017 12 19 31.3 3.92 1.22696 3.5 1.0955 2.05658352836637 17 4.45 1.39285 2 237
7202 2015 5 6 1 2017 4 26 22 2018 1 17 27.4 4.19 1.14806 3.49 0.95626 0.748461233004035 20 4.65 1.2741 2 264.5
7202 2015 5 6 1 2017 4 26 22 2018 2 13 24.6 4.07 1.00122 3.67 0.90282 1.87970576628229 13 4.52 1.11192 2 291
7202 2015 5 6 1 2017 4 26 22 2018 4 11 27.4 5.05 1.3837 4.36 1.19464 3.58496250072116 11 4.31 1.18094 2 350
7212 2015 2 17 1 2017 3 7 23 2017 4 11 21.2 4.68 0.99216 3.31 0.70172 0.526068811667588 30 4.84 1.02608 2 34.5
7212 2015 2 17 1 2017 3 7 23 2017 5 20 21.4 4.36 0.93304 3.43 0.73402 0.604071323668861 19 4.88 1.04432 2 74
7212 2015 2 17 1 2017 3 7 23 2017 6 27 19.6 5.01 0.98196 3.54 0.69384 2.91073266190291 12 4.84 0.94864 2 111.5
7212 2015 2 17 1 2017 3 7 23 2017 8 10 19 4.7 0.893 3.72 0.7068 0.678071905112638 25 4.83 0.9177 2 155.5
7212 2015 2 17 1 2017 3 7 23 2017 9 22 17.8 4.97 0.88466 3.49 0.62122 0.163498732282879 24 4.62 0.82236 2 198
7212 2015 2 17 1 2017 3 7 23 2017 11 1 18.4 5 0.92 3.7 0.6808 0.526068811667588 13 4.66 0.85744 2 238
7212 2015 2 17 1 2017 3 7 23 2017 12 19 18 4.94 0.8892 3.61 0.6498 -0.184424571137427 16 4.71 0.8478 2 286.5
7212 2015 2 17 1 2017 3 7 23 2018 1 30 17 4.82 0.8194 3.54 0.6018 0.443606651475615 17 4.71 0.8007 2 327
7214 2014 3 31 1 2016 4 10 10 2016 5 4 32.9 4.47 1.47063 3.59 1.18111 0.356143810225275 18 4.72 1.55288 9 24.5
7214 2014 3 31 1 2016 4 10 10 2016 5 31 34.5 4.26 1.4697 3.42 1.1799 1.81557542886257 26 4.79 1.65255 9 51.5
7214 2014 3 31 1 2016 4 10 10 2016 6 28 30.3 3.89 1.17867 3.32 1.00596 2.52606881166759 28 4.68 1.41804 9 79
7214 2014 3 31 1 2016 4 10 10 2016 7 23 29.3 4.24 1.24232 3.26 0.95518 1.84799690655495 32 4.58 1.34194 9 104.5
7214 2014 3 31 1 2016 4 10 10 2016 8 23 24.3 4.54 1.10322 3.37 0.81891 2.86393845042397 34 4.47 1.08621 9 135
7214 2014 3 31 1 2016 4 10 10 2016 9 20 22.5 4.26 0.9585 3.35 0.75375 2.40053792958373 37 4.45 1.00125 9 162.5
7214 2014 3 31 1 2016 4 10 10 2016 10 18 21.9 4.2 0.9198 3.65 0.79935 2.21412480535285 30 4.51 0.98769 9 191
7214 2014 3 31 1 2016 4 10 10 2016 11 14 23 4.51 1.0373 3.84 0.8832 2 26 4.44 1.0212 9 217.5
7214 2014 3 31 1 2016 4 10 10 2016 12 12 25.1 4.99 1.25249 3.94 0.98894 3.76553474636298 23 4.55 1.14205 9 246
7214 2014 3 31 1 2016 4 10 10 2017 1 10 24.5 4.94 1.2103 3.97 0.97265 3.94860084749336 25 4.48 1.0976 9 273.5
7214 2014 3 31 1 2016 4 10 10 2017 2 6 19.7 5.56 1.09532 4.17 0.82149 3.05658352836637 25 4.68 0.92196 9 300
7214 2014 3 31 1 2016 4 10 10 2017 3 3 16.5 5.18 0.8547 4.41 0.72765 3.96347412397489 18 4.78 0.7887 9 327.5
7214 2014 3 31 2 2017 4 8 10 2017 5 3 36.9 4.29 1.58301 3.95 1.45755 3.790772037862 14 4.58 1.69002 9 25.5
7214 2014 3 31 2 2017 4 8 10 2017 5 31 37.2 3.52 1.30944 3.65 1.3578 3.01435529297707 20 4.65 1.7298 9 53.5
7214 2014 3 31 2 2017 4 8 10 2017 7 26 35.5 4.62 1.6401 3.6 1.278 3.33342373372519 21 4.5 1.5975 9 109.5
7214 2014 3 31 2 2017 4 8 10 2017 8 23 33.2 4.65 1.5438 3.78 1.25496 2.89530262133331 23 4.6 1.5272 9 137
7214 2014 3 31 2 2017 4 8 10 2017 9 19 30 4.69 1.407 3.81 1.143 2.44360665147561 24 4.47 1.341 9 163.5
7214 2014 3 31 2 2017 4 8 10 2017 10 18 21.2 5.42 1.14904 3.69 0.78228 2.02856915219677 30 4.4 0.9328 9 193
7214 2014 3 31 2 2017 4 8 10 2017 11 14 23.1 5.23 1.20813 3.83 0.88473 3.09761079662642 19 4.27 0.98637 9 219.5
7214 2014 3 31 2 2017 4 8 10 2017 12 15 24.9 5.03 1.25247 3.87 0.96363 2.48542682717024 22 4.33 1.07817 9 251
7214 2014 3 31 2 2017 4 8 10 2018 1 11 21.7 5.09 1.10453 3.93 0.85281 2.64154602908752 22 4.33 0.93961 9 276.5
7214 2014 3 31 2 2017 4 8 10 2018 2 7 18.8 5.19 0.97572 4.17 0.78396 3.15055967657538 28 4.34 0.81592 9 303
7246 2013 3 12 1 2015 2 19 45 2016 1 9 18.9 5.3 1.0017 4.07 0.76923 1.84799690655495 19 4.35 0.82215 9 324.5
7246 2013 3 12 1 2015 2 19 45 2016 2 11 15.3 5.22 0.79866 4.17 0.63801 2.31034012061215 17 4.31 0.65943 9 357
7246 2013 3 12 2 2016 3 24 45 2016 4 23 41 4.2 1.722 3.48 1.4268 3.93357263826102 20 4.47 1.8327 9 29.5
7246 2013 3 12 2 2017 4 13 45 2017 5 13 37.6 3.79 1.42504 3.23 1.21448 1.16349873228288 10 4.41 1.65816 9 30.5
7246 2013 3 12 2 2016 3 24 45 2016 5 31 39.8 3.78 1.50444 3.27 1.30146 3.9560566524124 18 4.56 1.81488 9 68
7246 2013 3 12 2 2017 4 13 45 2017 6 20 47.4 3.41 1.61634 3.19 1.51206 1.91073266190291 19 4.49 2.12826 9 68
7246 2013 3 12 2 2017 4 13 45 2017 7 26 40.1 3.15 1.26315 3.24 1.29924 3.57531233068744 20 4.34 1.74034 9 104.5
7246 2013 3 12 2 2017 4 13 45 2017 8 26 40 3.87 1.548 3.58 1.432 4.0071955014042 18 4.48 1.792 9 135
7246 2013 3 12 2 2016 3 24 45 2016 8 9 32 4.59 1.4688 3.73 1.1936 4.28095631383106 19 4.46 1.4272 9 137.5
7246 2013 3 12 2 2016 3 24 45 2016 9 8 32 3.74 1.1968 3.61 1.1552 4.85199883711245 18 4.38 1.4016 9 167
7246 2013 3 12 2 2017 4 13 45 2017 9 30 22.1 5.36 1.18456 3.38 0.74698 3.90303827011291 24 4.16 0.91936 9 169.5
7246 2013 3 12 2 2016 3 24 45 2016 10 11 30.3 4.21 1.27563 3.76 1.13928 4.26303440583379 13 4.42 1.33926 9 200.5
7246 2013 3 12 2 2017 4 13 45 2017 11 4 29.7 4.29 1.27413 3.67 1.08999 4.36737106564853 21 4.21 1.25037 9 204.5
7246 2013 3 12 2 2016 3 24 45 2016 11 15 28 4.55 1.274 3.87 1.0836 4.16349873228288 19 4.39 1.2292 9 235
7246 2013 3 12 2 2017 4 13 45 2017 12 7 26.7 5.06 1.35102 3.72 0.99324 3.54596836910529 20 4.3 1.1481 9 238
7246 2013 3 12 2 2017 4 13 45 2018 1 11 25.4 4.75 1.2065 3.77 0.95758 4.78240856492737 15 4.24 1.07696 9 271.5
7246 2013 3 12 2 2016 3 24 45 2016 12 22 25.6 4.68 1.19808 3.9 0.9984 4.70043971814109 16 4.32 1.10592 9 272.5
7246 2013 3 12 2 2016 3 24 45 2017 1 26 24.3 4.67 1.13481 3.94 0.95742 4.33342373372519 16 4.37 1.06191 9 306
7311 2015 6 5 1 2017 4 21 20 2017 6 9 29.7 3.59 1.06623 3.31 0.98307 1.81557542886257 17 4.65 1.38105 2 49
7311 2015 6 5 1 2017 4 21 20 2017 7 19 25.4 4.54 1.15316 3.62 0.91948 0.356143810225275 21 4.69 1.19126 2 89.5
7311 2015 6 5 1 2017 4 21 20 2017 9 1 21.9 4.77 1.04463 3.84 0.84096 -0.184424571137427 17 4.66 1.02054 2 132.5
7311 2015 6 5 1 2017 4 21 20 2017 10 13 21.3 5.25 1.11825 3.9 0.8307 1.71369581484336 18 4.64 0.98832 2 175
7311 2015 6 5 1 2017 4 21 20 2017 11 25 18.7 5.62 1.05094 4.03 0.75361 2.62293035092018 24 4.56 0.85272 2 217.5
7311 2015 6 5 1 2017 4 21 20 2018 1 9 17.7 6.29 1.11333 4.26 0.75402 1.16349873228288 22 4.59 0.81243 2 261.5
7311 2015 6 5 1 2017 4 21 20 2018 2 20 15.1 6.46 0.97546 4.27 0.64477 0.941106310946431 23 4.54 0.68554 2 303
7313 2015 4 9 1 2017 3 12 20 2017 4 25 34.5 3.52 1.2144 3.36 1.1592 1.71369581484336 22 4.67 1.61115 2 43.5
7313 2015 4 9 1 2017 3 12 20 2017 6 9 31.2 3.51 1.09512 3.27 1.02024 1.81557542886257 15 4.7 1.4664 2 88.5
7313 2015 4 9 1 2017 3 12 20 2017 7 19 29.5 3.05 0.89975 3.34 0.9853 3.23878685958712 26 4.61 1.35995 2 129
7313 2015 4 9 1 2017 3 12 20 2017 9 1 24.1 3.31 0.79771 3.37 0.81217 2.7311832415722 23 4.42 1.06522 2 172
7313 2015 4 9 1 2017 3 12 20 2017 10 13 27.2 3.53 0.96016 3.46 0.94112 2.54596836910529 18 4.42 1.20224 2 214.5
7313 2015 4 9 1 2017 3 12 20 2017 11 25 22.4 3.88 0.86912 3.66 0.81984 1.91073266190291 19 4.42 0.99008 2 257
7313 2015 4 9 1 2017 3 12 20 2018 1 9 22.4 3.96 0.88704 3.51 0.78624 2.23878685958712 18 4.43 0.99232 2 301
7313 2015 4 9 1 2017 3 12 20 2018 2 20 17.6 4.34 0.76384 3.72 0.65472 3.1243281350022 20 4.44 0.78144 2 342.5
7328 2014 11 22 1 2017 2 21 25 2017 3 18 29.3 4.69 1.37417 3.02 0.88486 0.163498732282879 23 4.56 1.33608 2 27.5
7328 2014 11 22 1 2017 2 21 25 2017 4 13 31.3 4.71 1.47423 3.33 1.04229 -0.473931188332412 35 4.65 1.45545 2 53
7328 2014 11 22 1 2017 2 21 25 2017 5 11 33.1 4.98 1.64838 3.29 1.08899 -0.184424571137427 38 4.68 1.54908 2 81.5
7328 2014 11 22 1 2017 2 21 25 2017 6 9 30.8 4.85 1.4938 3.37 1.03796 -0.836501267717121 29 4.64 1.42912 2 110
7328 2014 11 22 1 2017 2 21 25 2017 7 6 28 4.57 1.2796 3.27 0.9156 -1.05889368905357 22 4.72 1.3216 2 137.5
7328 2014 11 22 1 2017 2 21 25 2017 8 1 26.7 4.85 1.29495 3.43 0.91581 -0.473931188332412 29 4.6 1.2282 2 163
7328 2014 11 22 1 2017 2 21 25 2017 8 31 27 4.6 1.242 3.74 1.0098 -0.473931188332412 35 4.63 1.2501 2 193
7328 2014 11 22 1 2017 2 21 25 2017 9 26 26.4 4.97 1.31208 3.89 1.02696 -0.473931188332412 30 4.62 1.21968 2 218.5
7328 2014 11 22 1 2017 2 21 25 2017 10 26 25.8 5.34 1.37772 3.9 1.0062 -0.643856189774725 26 4.59 1.18422 2 249
7328 2014 11 22 1 2017 2 21 25 2017 11 23 26.5 5.48 1.4522 4.13 1.09445 -0.0588936890535687 21 4.72 1.2508 2 276.5
7328 2014 11 22 1 2017 2 21 25 2017 12 21 25.6 5.75 1.472 4.18 1.07008 -0.0588936890535687 19 4.73 1.21088 2 305
7328 2014 11 22 1 2017 2 21 25 2018 1 18 20 6.53 1.306 4.27 0.854 0.0565835283663674 23 4.72 0.944 2 331.5
7369 2015 4 25 1 2017 3 13 5 2017 3 19 24.2 3.97 0.96074 3.69 0.89298 2.71369581484336 17 4.51 1.09142 9 6
7369 2015 4 25 1 2017 3 13 5 2017 4 23 32.1 3.37 1.08177 3.1 0.9951 1.87970576628229 16 4.75 1.52475 9 40.5
7369 2015 4 25 1 2017 3 13 5 2017 5 30 36.9 3.24 1.19556 3.09 1.14021 2.42223300068305 23 4.76 1.75644 9 78
7369 2015 4 25 1 2017 3 13 5 2017 7 2 35.3 3.88 1.36964 3.28 1.15784 2.52606881166759 37 4.79 1.69087 9 111
7369 2015 4 25 1 2017 3 13 5 2017 8 4 31.6 3.58 1.13128 3.39 1.07124 4.55581615506164 24 4.68 1.47888 9 143.5
7369 2015 4 25 1 2017 3 13 5 2017 9 7 29.4 4.04 1.18776 3.45 1.0143 3.66902676550963 23 4.72 1.38768 9 177
7369 2015 4 25 1 2017 3 13 5 2017 10 11 24.6 4.33 1.06518 3.33 0.81918 3.21412480535285 25 4.46 1.09716 9 211.5
7369 2015 4 25 1 2017 3 13 5 2017 11 14 30.4 4.48 1.36192 3.67 1.11568 2.94110631094643 20 4.54 1.38016 9 245
7369 2015 4 25 1 2017 3 13 5 2017 12 17 26 4.44 1.1544 3.63 0.9438 2.35614381022528 14 4.59 1.1934 9 278.5
7369 2015 4 25 1 2017 3 13 5 2018 1 20 28.4 4.13 1.17292 3.6 1.0224 1.87970576628229 17 4.78 1.35752 9 311
7412 2014 5 27 1 2016 5 16 32 2016 6 14 20 4.48 0.896 2.83 0.566 4.67807190511264 23 4.73 0.946 2 28.5
7412 2014 5 27 1 2016 5 16 32 2016 7 8 24.3 4.2 1.0206 3.11 0.75573 4.04264433740849 22 4.71 1.14453 2 53
7412 2014 5 27 1 2016 5 16 32 2016 8 6 26.4 4.16 1.09824 3.37 0.88968 4.06350294230616 21 4.7 1.2408 2 81.5
7412 2014 5 27 1 2016 5 16 32 2016 9 3 23.3 4.17 0.97161 3.27 0.76191 3.8073549220576 16 4.74 1.10442 2 109
7412 2014 5 27 1 2016 5 16 32 2016 10 1 23.7 4.09 0.96933 3.44 0.81528 3.33342373372519 17 4.78 1.13286 2 137.5
7412 2014 5 27 1 2016 5 16 32 2016 11 1 20.8 4.27 0.88816 3.4 0.7072 2.94110631094643 21 4.77 0.99216 2 168
7412 2014 5 27 1 2016 5 16 32 2016 11 29 20.9 4.37 0.91333 3.52 0.73568 2.81557542886257 23 4.71 0.98439 2 196
7412 2014 5 27 1 2016 5 16 32 2016 12 28 17.9 4.6 0.8234 3.61 0.64619 3.18903382439002 17 4.8 0.8592 2 225.5
7412 2014 5 27 1 2016 5 16 32 2017 1 26 15.1 4.89 0.73839 3.75 0.56625 3.70487196445635 21 4.78 0.72178 2 253
7412 2014 5 27 1 2016 5 16 32 2017 2 22 11.6 5.25 0.609 4.15 0.4814 3.58496250072116 13 4.8 0.5568 2 279.5
7412 2014 5 27 2 2017 4 14 32 2017 4 22 28.7 4.71 1.35177 3.92 1.12504 2.05658352836637 31 4.44 1.27428 2 8
7412 2014 5 27 2 2017 4 14 32 2017 5 23 35.1 3.94 1.38294 3.04 1.06704 1.60407132366886 26 4.7 1.6497 2 39.5
7412 2014 5 27 2 2017 4 14 32 2017 6 21 40.2 3.98 1.59996 3.2 1.2864 3.37851162325373 29 4.73 1.90146 2 68
7412 2014 5 27 2 2017 4 14 32 2017 7 19 39.9 3.93 1.56807 3.39 1.35261 3.37851162325373 30 4.76 1.89924 2 96.5
7412 2014 5 27 2 2017 4 14 32 2017 8 17 37.9 3.93 1.48947 3.46 1.31134 3.8073549220576 27 4.66 1.76614 2 125
7412 2014 5 27 2 2017 4 14 32 2017 9 15 27.9 4.46 1.24434 3.5 0.9765 3.6507645591169 27 4.62 1.28898 2 153.5
7412 2014 5 27 2 2017 4 14 32 2017 10 12 32.1 4.36 1.39956 3.62 1.16202 3.58496250072116 25 4.65 1.49265 2 181
7412 2014 5 27 2 2017 4 14 32 2017 11 9 26.2 4.74 1.24188 3.54 0.92748 4.26303440583379 23 4.68 1.22616 2 208.5
7412 2014 5 27 2 2017 4 14 32 2017 12 6 21.7 4.53 0.98301 3.6 0.7812 3.85598969730848 23 4.61 1.00037 2 236
7412 2014 5 27 2 2017 4 14 32 2018 1 3 20.5 4.87 0.99835 3.85 0.78925 3.70487196445635 20 4.6 0.943 2 262.5
7412 2014 5 27 2 2017 4 14 32 2018 2 2 15.3 5.33 0.81549 4.12 0.63036 4.18269229751619 19 4.6 0.7038 2 292
7431 2013 11 18 1 2016 4 24 7 2016 5 12 36.6 4.21 1.54086 2.57 0.94062 1.64154602908752 16 4.77 1.74582 2 18.5
7431 2013 11 18 1 2016 4 24 7 2016 6 9 36.4 3.93 1.43052 2.88 1.04832 3.0703893278914 19 4.61 1.67804 2 46
7431 2013 11 18 1 2016 4 24 7 2016 7 7 36.5 3.5 1.2775 3.1 1.1315 1.64154602908752 29 4.64 1.6936 2 74.5
7431 2013 11 18 1 2016 4 24 7 2016 8 6 30 4.17 1.251 3.15 0.945 2.08406426478847 28 4.63 1.389 2 104
7431 2013 11 18 1 2016 4 24 7 2016 9 6 32.8 4.21 1.38088 3.45 1.1316 2.21412480535285 25 4.49 1.47272 2 134.5
7431 2013 11 18 1 2016 4 24 7 2016 10 5 30.5 4.65 1.41825 3.61 1.10105 1.71369581484336 19 4.49 1.36945 2 164
7431 2013 11 18 1 2016 4 24 7 2016 11 1 28.8 4.78 1.37664 3.8 1.0944 2.13750352374994 22 4.49 1.29312 2 190.5
7431 2013 11 18 1 2016 4 24 7 2016 11 29 31.9 5.13 1.63647 3.9 1.2441 2.02856915219677 25 4.63 1.47697 2 218.5
7431 2013 11 18 1 2016 4 24 7 2016 12 30 30.4 5.44 1.65376 3.94 1.19776 1.16349873228288 20 4.7 1.4288 2 250
7431 2013 11 18 2 2017 3 18 7 2017 3 29 38.6 5.03 1.94158 3.77 1.45522 2.83187724119167 18 4.77 1.84122 2 11
7431 2013 11 18 2 2017 3 18 7 2017 4 26 43.9 4.39 1.92721 3.24 1.42236 2.28688114778816 18 4.83 2.12037 2 38.5
7431 2013 11 18 2 2017 3 18 7 2017 5 24 42.6 4.13 1.75938 3.45 1.4697 0.526068811667588 26 4.62 1.96812 2 67
7431 2013 11 18 2 2017 3 18 7 2017 6 20 41.3 4.04 1.66852 3.47 1.43311 1.48542682717024 22 4.69 1.93697 2 93.5
7431 2013 11 18 2 2017 3 18 7 2017 7 20 42.7 4.28 1.82756 3.46 1.47742 1.31034012061215 21 4.59 1.95993 2 124
7431 2013 11 18 2 2017 3 18 7 2017 8 18 39.2 4.02 1.57584 3.54 1.38768 1.48542682717024 17 4.58 1.79536 2 152.5
7431 2013 11 18 2 2017 3 18 7 2017 9 12 33.3 3.73 1.24209 3.57 1.18881 1.31034012061215 17 4.56 1.51848 2 177
7431 2013 11 18 2 2017 3 18 7 2017 10 10 33.8 5.37 1.81506 3.64 1.23032 1.11103131238874 16 4.51 1.52438 2 205.5
7431 2013 11 18 2 2017 3 18 7 2017 11 9 32 5.3 1.696 3.74 1.1968 2.18903382439002 21 4.54 1.4528 2 235
7431 2013 11 18 2 2017 3 18 7 2017 12 12 31 5.19 1.6089 3.89 1.2059 2.76553474636298 21 4.51 1.3981 2 268.5
7431 2013 11 18 2 2017 3 18 7 2018 1 12 28.1 5.08 1.42748 3.84 1.07904 2.26303440583379 17 4.51 1.26731 2 298
7431 2013 11 18 2 2017 3 18 7 2018 2 9 25.8 5.38 1.38804 3.85 0.9933 2.21412480535285 18 4.55 1.1739 2 325.5
7443 2015 5 25 1 2017 4 29 35 2017 5 23 26.9 4.29 1.15401 3.33 0.89577 1.40053792958373 19 4.74 1.27506 2 24.5
7443 2015 5 25 1 2017 4 29 35 2017 6 22 27.7 4.25 1.17725 3.48 0.96396 1.52606881166759 23 4.84 1.34068 2 54
7443 2015 5 25 1 2017 4 29 35 2017 7 19 28.2 4.16 1.17312 3.72 1.04904 1.21412480535285 18 4.72 1.33104 2 81.5
7443 2015 5 25 1 2017 4 29 35 2017 8 16 27.3 4.22 1.15206 3.83 1.04559 0.356143810225275 15 4.62 1.26126 2 109
7443 2015 5 25 1 2017 4 29 35 2017 9 12 26.5 4.02 1.0653 3.99 1.05735 0.443606651475615 20 4.59 1.21635 2 135.5
7443 2015 5 25 1 2017 4 29 35 2017 10 11 25.1 4.85 1.21735 4.18 1.04918 1.11103131238874 27 4.53 1.13703 2 165
7443 2015 5 25 1 2017 4 29 35 2017 11 7 20.5 6.25 1.28125 4.31 0.88355 3.55581615506164 24 4.42 0.9061 2 191.5
7443 2015 5 25 1 2017 4 29 35 2017 12 4 18.6 5.53 1.02858 4.23 0.78678 2.64154602908752 30 4.45 0.8277 2 219
7443 2015 5 25 1 2017 4 29 35 2018 1 4 18.4 5.48 1.00832 4.34 0.79856 1.71369581484336 23 4.47 0.82248 2 248.5
7443 2015 5 25 1 2017 4 29 35 2018 1 31 17.4 6.83 1.18842 4.35 0.7569 1.56559717585423 23 4.53 0.78822 2 275.5
7443 2015 5 25 1 2017 4 29 35 2018 4 24 42.1 4.08 1.71768 3.68 1.54928 1.21412480535285 18 4.77 2.00817 2 360
7595 2013 3 3 1 2015 4 9 30 2016 1 29 14.2 4.37 0.62054 3.9 0.5538 2.05658352836637 20 4.5 0.639 2 293.5
7595 2013 3 3 2 2017 3 3 30 2017 3 24 40.2 2.65 1.0653 3.3 1.3266 -1.05889368905357 22 4.58 1.84116 2 21
7595 2013 3 3 2 2016 3 28 30 2016 4 22 38.6 3.92 1.51312 3.15 1.2159 1.26303440583379 21 4.65 1.7949 2 24.5
7595 2013 3 3 2 2017 3 3 30 2017 5 5 35.8 3.64 1.30312 3.29 1.17782 0.941106310946431 28 4.53 1.62174 2 63
7595 2013 3 3 2 2016 3 28 30 2016 6 3 33.2 3.52 1.16864 3.14 1.04248 1.11103131238874 26 4.56 1.51392 2 66.5
7595 2013 3 3 2 2017 3 3 30 2017 6 16 38.2 3.07 1.17274 3.21 1.22622 -0.0588936890535687 22 4.52 1.72664 2 104.5
7595 2013 3 3 2 2016 3 28 30 2016 7 15 35.8 1.55 0.5549 3.29 1.17782 0.526068811667588 23 4.66 1.66828 2 109
7595 2013 3 3 2 2017 3 3 30 2017 7 28 35 2.98 1.043 3.47 1.2145 -0.184424571137427 37 4.49 1.5715 2 147
7595 2013 3 3 2 2016 3 28 30 2016 8 26 30 2.8 0.84 3.47 1.041 1.84799690655495 40 4.36 1.308 2 150.5
7595 2013 3 3 2 2017 3 3 30 2017 9 6 30.6 3.36 1.02816 3.61 1.10466 0.526068811667588 29 4.44 1.35864 2 186
7595 2013 3 3 2 2016 3 28 30 2016 10 7 26.6 4.17 1.10922 3.85 1.0241 1.40053792958373 26 4.49 1.19434 2 192.5
7595 2013 3 3 2 2016 3 28 30 2016 11 18 17.6 4.95 0.8712 4.16 0.73216 2.21412480535285 21 4.34 0.76384 2 234
7595 2013 3 3 2 2017 3 3 30 2017 10 24 28 3.76 1.0528 3.86 1.0808 1.40053792958373 33 4.43 1.2404 2 234.5
7595 2013 3 3 2 2017 3 3 30 2017 12 1 20.8 4.66 0.96928 4.04 0.84032 1.35614381022528 29 4.41 0.91728 2 272.5
7595 2013 3 3 2 2017 3 3 30 2018 1 12 19.8 4.31 0.85338 4.26 0.84348 1.21412480535285 25 4.39 0.86922 2 313
7597 2014 2 25 1 2016 3 14 29 2016 5 29 34.2 3.71 1.26882 3.4 1.1628 0.941106310946431 21 4.77 1.63134 9 76
7597 2014 2 25 1 2016 3 14 29 2016 7 10 35.9 4.04 1.45036 3.42 1.22778 0.443606651475615 22 4.75 1.70525 9 118
7597 2014 2 25 1 2016 3 14 29 2016 8 21 33.5 3.88 1.2998 3.58 1.1993 0.604071323668861 23 4.82 1.6147 9 159.5
7597 2014 2 25 1 2016 3 14 29 2016 10 2 33.9 3.82 1.29498 3.55 1.20345 -0.473931188332412 23 4.84 1.64076 9 201.5
7597 2014 2 25 1 2016 3 14 29 2016 11 13 30.8 4.31 1.32748 3.71 1.14268 2.21412480535285 21 4.74 1.45992 9 243
7597 2014 2 25 2 2017 1 20 29 2017 2 12 37.1 5.31 1.97001 3.97 1.47287 2.02856915219677 25 4.75 1.76225 9 22.5
7597 2014 2 25 2 2017 1 20 29 2017 3 26 37.8 4.35 1.6443 3.46 1.30788 3.28688114778816 23 4.7 1.7766 9 67
7597 2014 2 25 2 2017 1 20 29 2017 5 7 35.5 4.14 1.4697 3.56 1.2638 2.08406426478847 29 4.77 1.69335 9 109
7597 2014 2 25 2 2017 1 20 29 2017 6 18 33.5 4.03 1.35005 3.65 1.22275 4.24488705912353 24 4.65 1.55775 9 150.5
7597 2014 2 25 2 2017 1 20 29 2017 7 30 34.7 4.22 1.46434 3.7 1.2839 2.97085365434048 32 4.58 1.58926 9 193
7597 2014 2 25 2 2017 1 20 29 2017 9 17 34 4.14 1.4076 3.85 1.309 2.40053792958373 26 4.59 1.5606 9 241
7597 2014 2 25 2 2017 1 20 29 2017 10 29 29.7 4.3 1.2771 3.89 1.15533 3.57531233068744 29 4.62 1.37214 9 283.5
7597 2014 2 25 2 2017 1 20 29 2017 12 10 29.5 4.29 1.26555 3.96 1.1682 3.76553474636298 26 4.64 1.3688 9 325.5
7632 2015 7 1 1 2017 5 29 25 2017 6 9 25.4 5.31 1.34874 3.43 0.87122 1.05658352836637 23 4.69 1.19126 2 10.5
7632 2015 7 1 1 2017 5 29 25 2017 7 6 29.3 3.91 1.14563 3.4 0.9962 -0.0588936890535687 14 4.85 1.42105 2 38
7632 2015 7 1 1 2017 5 29 25 2017 8 1 30.7 4.34 1.33238 3.63 1.11441 0.356143810225275 17 4.83 1.48281 2 63.5
7632 2015 7 1 1 2017 5 29 25 2017 8 31 31.6 4.3 1.3588 3.53 1.11548 0.941106310946431 22 4.62 1.45992 2 93.5
7632 2015 7 1 1 2017 5 29 25 2017 9 26 28.4 4.73 1.34332 3.75 1.065 0.879705766282288 23 4.62 1.31208 2 119
7632 2015 7 1 1 2017 5 29 25 2017 10 26 30.4 5.03 1.52912 3.8 1.1552 0.678071905112638 24 4.58 1.39232 2 149.5
7632 2015 7 1 1 2017 5 29 25 2017 11 23 28.9 5.34 1.54326 3.98 1.15022 1.16349873228288 24 4.63 1.33807 2 177
7632 2015 7 1 1 2017 5 29 25 2017 12 21 27.4 5.14 1.40836 3.93 1.07682 0.678071905112638 18 4.62 1.26588 2 205.5
7632 2015 7 1 1 2017 5 29 25 2018 1 18 26.5 5.02 1.3303 3.92 1.0388 0.526068811667588 14 4.64 1.2296 2 232
7632 2015 7 1 1 2017 5 29 25 2018 2 15 22.6 5.14 1.16164 3.94 0.89044 0.526068811667588 16 4.65 1.0509 2 259.5
7632 2015 7 1 1 2017 5 29 25 2018 4 12 36.1 5.03 1.81583 4.13 1.49093 0.748461233004035 15 4.51 1.62811 2 317.5
7634 2013 3 23 1 2015 5 13 25 2016 1 19 22.4 4.7 1.0528 4.01 0.89824 0.748461233004035 20 4.62 1.03488 2 249
7634 2013 3 23 1 2015 5 13 25 2016 2 16 16.3 4.97 0.81011 3.99 0.65037 1.64154602908752 19 4.65 0.75795 2 276.5
7634 2013 3 23 1 2015 5 13 25 2016 3 16 18.9 5.98 1.13022 3.93 0.74277 1.97085365434048 17 4.57 0.86373 2 307
7634 2013 3 23 2 2016 4 17 25 2016 5 11 37.9 4.29 1.62591 3.27 1.23933 -0.321928094887362 15 4.81 1.82299 2 24.5
7634 2013 3 23 2 2017 5 14 25 2017 6 9 43.1 5.08 2.18948 2.93 1.26283 0.163498732282879 19 4.64 1.99984 2 25.5
7634 2013 3 23 2 2016 4 17 25 2016 6 8 38.6 4.99 1.92614 3.39 1.30854 0.526068811667588 16 4.74 1.82964 2 52
7634 2013 3 23 2 2017 5 14 25 2017 7 6 44.9 4.42 1.98458 3.15 1.41435 -1.64385618977472 14 4.7 2.1103 2 53
7634 2013 3 23 2 2017 5 14 25 2017 8 1 35.6 4.84 1.72304 3.28 1.16768 1.84799690655495 18 4.59 1.63404 2 78.5
7634 2013 3 23 2 2016 4 17 25 2016 7 6 25.8 4.74 1.22292 3.36 0.86688 1.26303440583379 20 4.23 1.09134 2 80.5
7634 2013 3 23 2 2016 4 17 25 2016 8 3 31.5 4.38 1.3797 3.59 1.13085 0.356143810225275 20 4.68 1.4742 2 108
7634 2013 3 23 2 2017 5 14 25 2017 8 31 37.3 4.54 1.69342 3.35 1.24955 -0.643856189774725 26 4.6 1.7158 2 108.5
7634 2013 3 23 2 2017 5 14 25 2017 9 26 34 4.94 1.6796 3.64 1.2376 -0.473931188332412 27 4.59 1.5606 2 134
7634 2013 3 23 2 2016 4 17 25 2016 8 31 25.9 4.72 1.22248 3.59 0.92981 0.163498732282879 16 4.51 1.16809 2 136
7634 2013 3 23 2 2016 4 17 25 2016 9 28 28.6 5.26 1.50436 3.73 1.06678 1.40053792958373 19 4.51 1.28986 2 163.5
7634 2013 3 23 2 2017 5 14 25 2017 10 26 24.7 4.61 1.13867 3.8 0.9386 -0.0588936890535687 26 4.52 1.11644 2 164.5
7634 2013 3 23 2 2017 5 14 25 2017 11 23 28.9 4.69 1.35541 3.97 1.14733 0.678071905112638 24 4.44 1.28316 2 192
7634 2013 3 23 2 2016 4 17 25 2016 10 27 23.7 5.35 1.26795 4.05 0.95985 2.26303440583379 24 4.49 1.06413 2 193
7634 2013 3 23 2 2016 4 17 25 2016 11 23 19.6 5.59 1.09564 4.25 0.833 2.92599941855622 25 4.39 0.86044 2 219.5
7634 2013 3 23 2 2017 5 14 25 2017 12 21 28.3 5.27 1.49141 4.04 1.14332 1.31034012061215 18 4.47 1.26501 2 220.5
7634 2013 3 23 2 2017 5 14 25 2018 1 18 14.8 4.2 0.6216 3.79 0.56092 3.09761079662642 11 4.41 0.65268 2 247
7634 2013 3 23 2 2016 4 17 25 2016 12 21 16.8 6.01 1.00968 4.27 0.71736 2.87970576628229 25 4.41 0.74088 2 248
7634 2013 3 23 2 2017 5 14 25 2018 2 15 17.2 5.46 0.93912 3.98 0.68456 2.74846123300404 19 4.36 0.74992 2 274.5
7634 2013 3 23 2 2016 4 17 25 2017 1 19 14.2 6.27 0.89034 4.28 0.60776 2.799087306074 20 4.39 0.62338 2 275.5
7634 2013 3 23 2 2017 5 14 25 2018 4 12 35.1 5.27 1.84977 3.49 1.22499 1.60407132366886 18 4.49 1.57599 2 332.5
7636 2015 1 16 1 2017 1 4 25 2017 1 19 24.8 4.54 1.12592 3.25 0.806 1 20 4.43 1.09864 2 15
7636 2015 1 16 1 2017 1 4 25 2017 2 15 30.1 3.95 1.18895 3.44 1.03544 -0.643856189774725 28 4.67 1.40567 2 41.5
7636 2015 1 16 1 2017 1 4 25 2017 3 18 30.6 5.01 1.53306 3.78 1.15668 -1.64385618977472 26 4.7 1.4382 2 75
7636 2015 1 16 1 2017 1 4 25 2017 4 13 28.8 4.77 1.37376 3.83 1.10304 -1.05889368905357 34 4.57 1.31616 2 100.5
7636 2015 1 16 1 2017 1 4 25 2017 5 11 28.8 5.18 1.49184 3.81 1.09728 -0.0588936890535687 35 4.56 1.31328 2 129
7636 2015 1 16 1 2017 1 4 25 2017 6 9 30.3 5.51 1.66953 3.87 1.17261 -0.0588936890535687 27 4.58 1.38774 2 157.5
7636 2015 1 16 1 2017 1 4 25 2017 7 6 28.8 5.09 1.46592 3.77 1.08576 -0.473931188332412 19 4.47 1.28736 2 185
7636 2015 1 16 1 2017 1 4 25 2017 8 1 29.3 5.34 1.56462 4 1.172 0.263034405833794 28 4.55 1.33315 2 210.5
7636 2015 1 16 1 2017 1 4 25 2017 8 31 25.4 5.52 1.40208 4.1 1.0414 -0.184424571137427 27 4.46 1.13284 2 240.5
7636 2015 1 16 1 2017 1 4 25 2017 9 26 22.6 5.8 1.3108 4.35 0.9831 -0.184424571137427 27 4.38 0.98988 2 266
7636 2015 1 16 1 2017 1 4 25 2017 10 26 23 6.04 1.3892 4.53 1.0419 0.748461233004035 22 4.43 1.0189 2 296.5
7636 2015 1 16 1 2017 1 4 25 2017 11 23 20.8 6.28 1.30624 4.68 0.97344 -0.0588936890535687 22 4.45 0.9256 2 324
7636 2015 1 16 1 2017 1 4 25 2017 12 21 21.1 6.29 1.32719 4.71 0.99381 0.604071323668861 20 4.47 0.94317 2 352.5
7665 2014 4 28 1 2016 2 21 1 2016 3 24 15.4 4.79 0.73766 3.81 0.58674 2.28688114778816 20 4.74 0.72996 2 33.5
7665 2014 4 28 1 2016 2 21 1 2016 5 11 19.8 4.51 0.89298 3.59 0.71082 1.31034012061215 30 4.79 0.94842 2 81.5
7665 2014 4 28 1 2016 2 21 1 2016 6 22 20.6 4.88 1.00528 3.58 0.73748 2.13750352374994 18 4.61 0.94966 2 123
7665 2014 4 28 1 2016 2 21 1 2016 8 5 20.8 4.32 0.89856 3.61 0.75088 1.05658352836637 22 4.64 0.96512 2 167
7665 2014 4 28 1 2016 2 21 1 2016 9 23 20 4.13 0.826 3.67 0.734 0.263034405833794 18 4.61 0.922 2 215.5
7665 2014 4 28 1 2016 2 21 1 2016 11 2 18.4 4.65 0.8556 4 0.736 0.604071323668861 32 4.59 0.84456 2 255.5
7665 2014 4 28 1 2016 2 21 1 2016 12 15 19.5 4.76 0.9282 3.87 0.75465 1.05658352836637 20 4.67 0.91065 2 299
7665 2014 4 28 1 2016 2 21 1 2017 1 27 18.6 4.67 0.86862 3.89 0.72354 0.526068811667588 19 4.66 0.86676 2 340.5
7665 2014 4 28 2 2017 4 2 1 2017 4 27 43.7 4.74 2.07138 3.34 1.45958 0.879705766282288 19 4.72 2.06264 2 25
7665 2014 4 28 2 2017 4 2 1 2017 6 16 44.1 3.44 1.51704 3.02 1.33182 1.26303440583379 17 4.56 2.01096 2 75
7665 2014 4 28 2 2017 4 2 1 2017 7 28 38 3.64 1.3832 3.11 1.1818 0.748461233004035 19 4.48 1.7024 2 117.5
7665 2014 4 28 2 2017 4 2 1 2017 9 15 35.8 3.4 1.2172 3.36 1.20288 1.16349873228288 22 4.51 1.61458 2 165.5
7665 2014 4 28 2 2017 4 2 1 2017 10 25 35.4 3.8 1.3452 3.45 1.2213 1.35614381022528 20 4.41 1.56114 2 206
7665 2014 4 28 2 2017 4 2 1 2017 12 1 27.9 3.85 1.07415 3.68 1.02672 1.84799690655495 27 4.43 1.23597 2 243
7665 2014 4 28 2 2017 4 2 1 2018 1 18 21.4 4.82 1.03148 3.89 0.83246 2.33342373372519 25 4.46 0.95444 2 289.5
7665 2014 4 28 2 2017 4 2 1 2018 3 2 7.7 5.33 0.41041 4.36 0.33572 5.02147972741045 20 4.1 0.3157 2 334.5
7710 2013 9 7 1 2016 1 18 24 2016 2 27 42.6 4.37 1.86162 2.97 1.26522 2.46466826700344 28 4.71 2.00646 9 39.5
7710 2013 9 7 1 2016 1 18 24 2016 4 13 37.1 2.81 1.04251 3.09 1.14639 2.65992455840238 29 4.72 1.75112 9 86.5
7710 2013 9 7 1 2016 1 18 24 2016 5 26 33.8 3.44 1.16272 3.23 1.09174 3.51601514700366 35 4.58 1.54804 9 130
7710 2013 9 7 1 2016 1 18 24 2016 7 8 25.6 4.09 1.04704 3.12 0.79872 3.790772037862 29 4.62 1.18272 9 173
7710 2013 9 7 1 2016 1 18 24 2016 8 19 30.5 3.92 1.1956 3.38 1.0309 1.87970576628229 29 4.58 1.3969 9 214.5
7710 2013 9 7 1 2016 1 18 24 2016 10 4 24.1 4.39 1.05799 3.51 0.84591 1.94110631094643 24 4.56 1.09896 9 260.5
7710 2013 9 7 1 2016 1 18 24 2016 11 17 20.1 4.39 0.88239 3.57 0.71757 2.62293035092018 24 4.46 0.89646 9 304
7710 2013 9 7 2 2016 12 20 24 2017 1 3 32.5 4.85 1.57625 3.81 1.23825 0.879705766282288 25 4.58 1.4885 9 12.5
7710 2013 9 7 2 2016 12 20 24 2017 2 19 37.5 4.23 1.58625 3.58 1.3425 1.35614381022528 30 4.62 1.7325 9 59
7710 2013 9 7 2 2016 12 20 24 2017 4 4 32.7 4.22 1.37994 3.68 1.20336 3.72246602447109 31 4.47 1.46169 9 105
7710 2013 9 7 2 2016 12 20 24 2017 5 19 30.6 4.18 1.27908 3.58 1.09548 2.37851162325373 31 4.41 1.34946 9 150.5
7710 2013 9 7 2 2016 12 20 24 2017 7 5 24.4 4.56 1.11264 3.64 0.88816 2.799087306074 28 4.54 1.10776 9 197.5
7710 2013 9 7 2 2016 12 20 24 2017 8 18 19.3 4.08 0.78744 3.73 0.71989 2.65992455840238 25 4.5 0.8685 9 241
7710 2013 9 7 2 2016 12 20 24 2017 10 5 20 4.47 0.894 3.75 0.75 3.66902676550963 27 4.28 0.856 9 289
7710 2013 9 7 2 2016 12 20 24 2017 11 22 15.3 4.46 0.68238 3.76 0.57528 3.28688114778816 25 4.39 0.67167 9 336.5
7712 2014 9 16 1 2017 3 1 13 2017 4 4 28.8 5.24 1.50912 3.05 0.8784 1.81557542886257 27 4.86 1.39968 9 33.5
7712 2014 9 16 1 2017 3 1 13 2017 5 15 19.9 4.41 0.87759 3.59 0.71441 3.63226821549951 28 4.4 0.8756 9 75
7712 2014 9 16 1 2017 3 1 13 2017 9 29 15.4 4.73 0.72842 4.03 0.62062 0.815575428862573 22 4.61 0.70994 9 211
7714 2015 4 16 1 2017 5 11 13 2017 9 29 24.8 4.1 1.0168 3.62 0.89776 1.67807190511264 31 4.72 1.17056 9 140
7714 2015 4 16 1 2017 5 11 13 2017 11 23 14.1 5.79 0.81639 3.52 0.49632 2.05658352836637 39 4.57 0.64437 9 195
7714 2015 4 16 1 2017 5 11 13 2018 1 23 18.8 4.89 0.91932 3.93 0.73884 1.52606881166759 39 4.5 0.846 9 255
7812 2014 6 27 1 2016 11 15 46 2016 11 22 15.8 6.35 1.0033 4.24 0.66992 5.92789645372882 23 2.95 0.4661 2 7
7812 2014 6 27 1 2016 11 15 46 2016 12 20 30.6 3.99 1.22094 3.08 0.94248 2.18903382439002 27 4.73 1.44738 2 35.5
7812 2014 6 27 1 2016 11 15 46 2017 1 17 29.6 4.2 1.2432 3.33 0.98568 1.16349873228288 25 4.76 1.40896 2 62
7812 2014 6 27 1 2016 11 15 46 2017 2 15 28.9 4.47 1.29183 3.64 1.05196 1.11103131238874 23 4.75 1.37275 2 90.5
7812 2014 6 27 1 2016 11 15 46 2017 3 14 30.2 4.4 1.3288 3.84 1.15968 1.52606881166759 23 4.77 1.44054 2 120
7812 2014 6 27 1 2016 11 15 46 2017 4 11 28.9 4.71 1.36119 3.94 1.13866 0.604071323668861 18 4.77 1.37853 2 147.5
7812 2014 6 27 1 2016 11 15 46 2017 5 16 28.3 4.7 1.3301 4.01 1.13483 1.91073266190291 19 4.79 1.35557 2 183
7812 2014 6 27 1 2016 11 15 46 2017 6 14 27.1 4.76 1.28996 3.9 1.0569 0.604071323668861 18 4.62 1.25202 2 211.5
7812 2014 6 27 1 2016 11 15 46 2017 7 12 25.9 4.57 1.18363 4.01 1.03859 0.526068811667588 19 4.69 1.21471 2 240
7812 2014 6 27 1 2016 11 15 46 2017 8 12 26.1 4.6 1.2006 4.06 1.05966 0.748461233004035 22 4.71 1.22931 2 270.5
7812 2014 6 27 1 2016 11 15 46 2017 9 9 25.2 4.77 1.20204 4.27 1.07604 0.526068811667588 21 4.7 1.1844 2 298
7812 2014 6 27 1 2016 11 15 46 2017 10 10 24.1 4.86 1.17126 4.07 0.98087 0.879705766282288 13 4.55 1.09655 2 329.5
7812 2014 6 27 1 2016 11 15 46 2017 11 7 23.5 5.07 1.19145 4.16 0.9776 1.91073266190291 20 4.53 1.06455 2 357
7862 2014 3 4 1 2016 3 7 37 2016 3 16 31 7.88 2.4428 3.92 1.2152 4.66902676550963 17 4.3 1.333 2 9
7862 2014 3 4 1 2016 3 7 37 2016 4 13 26.4 6.67 1.76088 3.52 0.92928 2.44360665147561 20 4.62 1.21968 2 36.5
7862 2014 3 4 1 2016 3 7 37 2016 5 18 28.2 3.4 0.9588 3.41 0.96162 1 25 4.8 1.3536 2 72
7862 2014 3 4 1 2016 3 7 37 2016 6 15 27 3.6 0.972 3.36 0.9072 1.74846123300404 19 4.69 1.2663 2 99.5
7862 2014 3 4 1 2016 3 7 37 2016 7 13 25.6 3.63 0.92928 3.36 0.86016 2.02856915219677 26 4.66 1.19296 2 128
7862 2014 3 4 1 2016 3 7 37 2016 8 10 25 3.62 0.905 3.48 0.87 1.78240856492737 26 4.62 1.155 2 155.5
7862 2014 3 4 1 2016 3 7 37 2016 9 14 26.2 3.61 0.94582 3.44 0.90128 1.97085365434048 16 4.59 1.20258 2 190
7862 2014 3 4 1 2016 3 7 37 2016 10 12 20.2 4.47 0.90294 3.73 0.75346 1.74846123300404 31 4.58 0.92516 2 218.5
7862 2014 3 4 1 2016 3 7 37 2016 11 16 20.6 4.45 0.9167 3.78 0.77868 3.15055967657538 17 4.46 0.91876 2 253
7862 2014 3 4 1 2016 3 7 37 2016 12 14 18.4 4.54 0.83536 3.83 0.70472 3.08406426478847 27 4.56 0.83904 2 281.5
7862 2014 3 4 2 2017 2 3 37 2017 2 8 26 5.01 1.3026 4.38 1.1388 2.33342373372519 22 4.46 1.1596 2 5
7862 2014 3 4 2 2017 2 3 37 2017 3 7 33.2 5.02 1.66664 3.31 1.09892 1.44360665147561 21 4.53 1.50396 2 34.5
7862 2014 3 4 2 2017 2 3 37 2017 4 6 37.8 4.4 1.6632 3.01 1.13778 1.48542682717024 21 4.61 1.74258 2 64
7862 2014 3 4 2 2017 2 3 37 2017 5 3 40.2 2.89 1.16178 3.13 1.25826 2.05658352836637 20 4.48 1.80096 2 91.5
7862 2014 3 4 2 2017 2 3 37 2017 5 31 41.4 3.58 1.48212 3.09 1.27926 0.941106310946431 26 4.59 1.90026 2 119.5
7862 2014 3 4 2 2017 2 3 37 2017 7 5 39.2 2.58 1.01136 3.2 1.2544 1.94110631094643 20 4.58 1.79536 2 154.5
7862 2014 3 4 2 2017 2 3 37 2017 8 2 37.6 3.04 1.14304 3.34 1.25584 1.21412480535285 26 4.65 1.7484 2 182
7862 2014 3 4 2 2017 2 3 37 2017 8 30 34.6 3.73 1.29058 3.64 1.25944 2.71369581484336 21 4.57 1.58122 2 210
7862 2014 3 4 2 2017 2 3 37 2017 9 27 33.8 3.75 1.2675 3.78 1.27764 3.36737106564853 27 4.46 1.50748 2 237.5
7862 2014 3 4 2 2017 2 3 37 2017 10 27 31 3.47 1.0757 3.83 1.1873 1.84799690655495 30 4.5 1.395 2 268
7862 2014 3 4 2 2017 2 3 37 2017 11 22 27.6 4.11 1.13436 3.91 1.07916 2.40053792958373 28 4.48 1.23648 2 293.5
7862 2014 3 4 2 2017 2 3 37 2017 12 20 24.2 4.97 1.20274 4.01 0.97042 3.0703893278914 24 4.36 1.05512 2 322
7862 2014 3 4 2 2017 2 3 37 2018 1 17 21 4.28 0.8988 4.18 0.8778 2.94110631094643 21 4.49 0.9429 2 348.5
7960 2014 6 13 1 2016 6 3 11 2016 6 29 31 4.35 1.3485 3.17 0.9827 0.604071323668861 33 4.77 1.4787 9 26
7960 2014 6 13 1 2016 6 3 11 2016 8 9 32.3 3.58 1.15634 3.21 1.03683 0.356143810225275 29 4.65 1.50195 9 67
7960 2014 6 13 1 2016 6 3 11 2016 9 16 32.6 3.5 1.141 3.29 1.07254 2.98550043030489 37 4.62 1.50612 9 104.5
7960 2014 6 13 1 2016 6 3 11 2016 10 27 30.6 3.64 1.11384 3.66 1.11996 1.44360665147561 22 4.58 1.40148 9 146
7960 2014 6 13 1 2016 6 3 11 2016 12 8 24.7 4.95 1.22265 3.69 0.91143 1.11103131238874 25 4.44 1.09668 9 188
7960 2014 6 13 1 2016 6 3 11 2017 1 25 22.6 4.73 1.06898 4.1 0.9266 1.52606881166759 33 4.65 1.0509 9 234.5
7960 2014 6 13 1 2016 6 3 11 2017 3 4 21.3 5.19 1.10547 3.94 0.83922 0.748461233004035 22 4.51 0.96063 9 274.5
7960 2014 6 13 2 2017 5 7 11 2017 5 31 38.4 5.37 2.06208 3.46 1.32864 4.05658352836637 23 4.69 1.80096 9 24
7960 2014 6 13 2 2017 5 7 11 2017 7 13 39.2 3.67 1.43864 3.35 1.3132 2.6959938131099 15 4.73 1.85416 9 67
7960 2014 6 13 2 2017 5 7 11 2017 8 23 35.3 3.72 1.31316 3.61 1.27433 2.84799690655495 26 4.52 1.59556 9 107.5
7960 2014 6 13 2 2017 5 7 11 2017 9 30 32.4 4.05 1.3122 3.63 1.17612 2.58496250072116 22 4.58 1.48392 9 145
7960 2014 6 13 2 2017 5 7 11 2017 11 8 28.1 4.79 1.34599 3.86 1.08466 3.38956681176273 28 4.43 1.24483 9 184
7960 2014 6 13 2 2017 5 7 11 2017 12 17 27.3 5.16 1.40868 3.98 1.08654 2.87970576628229 24 4.33 1.18209 9 223.5
7960 2014 6 13 2 2017 5 7 11 2018 1 26 20.1 5.92 1.18992 4.11 0.82611 3.46466826700344 23 4.32 0.86832 9 262
7960 2014 6 13 2 2017 5 7 11 2018 4 19 41.9 5.52 2.31288 3.8 1.5922 0.443606651475615 19 4.49 1.88131 9 346.5
7968 2015 6 29 1 2017 4 25 34 2017 5 2 22.3 4.11 0.91653 3.9 0.8697 0.815575428862573 21 4.71 1.05033 2 7.5
7968 2015 6 29 1 2017 4 25 34 2017 5 31 28.9 3.83 1.10687 3.1 0.8959 0.815575428862573 26 4.74 1.36986 2 36.5
7968 2015 6 29 1 2017 4 25 34 2017 6 27 30.5 3.13 0.95465 3.18 0.9699 0.263034405833794 21 4.72 1.4396 2 63
7968 2015 6 29 1 2017 4 25 34 2017 7 25 32.6 2.4 0.7824 3.3 1.0758 0.526068811667588 15 4.75 1.5485 2 91.5
7968 2015 6 29 1 2017 4 25 34 2017 8 22 31.1 2.6 0.8086 3.47 1.07917 0.263034405833794 23 4.78 1.48658 2 119
7968 2015 6 29 1 2017 4 25 34 2017 9 19 30.8 2.84 0.87472 3.55 1.0934 0.356143810225275 21 4.68 1.44144 2 146.5
7968 2015 6 29 1 2017 4 25 34 2017 10 17 31.1 2.73 0.84903 3.63 1.12893 0.748461233004035 21 4.78 1.48658 2 175
7968 2015 6 29 1 2017 4 25 34 2017 11 14 27.4 3.5 0.959 3.74 1.02476 -0.0588936890535687 24 4.75 1.3015 2 202.5
7968 2015 6 29 1 2017 4 25 34 2017 12 12 28.2 3.19 0.89958 3.85 1.0857 0.356143810225275 26 4.71 1.32822 2 231
7968 2015 6 29 1 2017 4 25 34 2018 1 23 26.5 3.32 0.8798 3.7 0.9805 1 21 4.68 1.2402 2 271.5
7968 2015 6 29 1 2017 4 25 34 2018 4 17 38.1 4.03 1.53543 3.83 1.45923 1.84799690655495 22 4.56 1.73736 2 357
8157 2014 12 28 1 2016 12 26 9 2017 1 25 17.5 4.4 0.77 3.51 0.61425 5.51601514700366 16 4.9 0.8575 2 28.5
8157 2014 12 28 1 2016 12 26 9 2017 3 8 23.9 4.17 0.99663 3.59 0.85801 2.23878685958712 17 4.87 1.16393 2 72.5
8157 2014 12 28 1 2016 12 26 9 2017 4 26 22.6 4.46 1.00796 3.96 0.89496 3 22 4.73 1.06898 2 121
8157 2014 12 28 1 2016 12 26 9 2017 6 1 22.9 4.29 0.98241 3.95 0.90455 2.33342373372519 21 4.73 1.08317 2 157
8157 2014 12 28 1 2016 12 26 9 2017 7 14 22.7 4.41 1.00107 3.96 0.89892 0.604071323668861 24 4.73 1.07371 2 200.5
8157 2014 12 28 1 2016 12 26 9 2017 8 30 21.2 4.57 0.96884 4.21 0.89252 1.31034012061215 23 4.68 0.99216 2 247
8157 2014 12 28 1 2016 12 26 9 2017 10 14 18.4 4.86 0.89424 4.52 0.83168 1.44360665147561 17 4.57 0.84088 2 292
8157 2014 12 28 1 2016 12 26 9 2017 11 24 15.5 5.73 0.88815 4.88 0.7564 2.31034012061215 23 4.45 0.68975 2 332.5
8177 2014 6 14 1 2016 4 9 7 2016 5 12 28.3 4.16 1.17728 2.94 0.83202 2.21412480535285 17 4.79 1.35557 2 33.5
8177 2014 6 14 1 2016 4 9 7 2016 6 9 23.6 3.3 0.7788 3.17 0.74812 2.60407132366886 14 4.82 1.13752 2 61
8177 2014 6 14 1 2016 4 9 7 2016 7 7 26.5 3.46 0.9169 3.31 0.87715 2.71369581484336 29 4.75 1.25875 2 89.5
8177 2014 6 14 1 2016 4 9 7 2016 8 6 22.9 4.17 0.95493 3.18 0.72822 2.81557542886257 31 4.69 1.07401 2 119
8177 2014 6 14 1 2016 4 9 7 2016 9 6 20.5 4.74 0.9717 3.43 0.70315 3.21412480535285 25 4.62 0.9471 2 149.5
8177 2014 6 14 1 2016 4 9 7 2016 10 5 19.4 4.8 0.9312 3.65 0.7081 3.52606881166759 23 4.62 0.89628 2 179
8177 2014 6 14 1 2016 4 9 7 2016 11 1 21.6 4.96 1.07136 3.77 0.81432 3.56559717585422 19 4.71 1.01736 2 205.5
8177 2014 6 14 1 2016 4 9 7 2016 11 29 21.3 4.94 1.05222 3.68 0.78384 3.65992455840238 21 4.74 1.00962 2 233.5
8177 2014 6 14 1 2016 4 9 7 2016 12 30 18.4 5.35 0.9844 3.86 0.71024 3.16349873228288 22 4.73 0.87032 2 265
8177 2014 6 14 1 2016 4 9 7 2017 2 1 17.5 5.51 0.96425 3.7 0.6475 4.67355642399014 23 4.68 0.819 2 296
8177 2014 6 14 2 2017 4 4 7 2017 4 26 31.2 4.71 1.46952 3.73 1.16376 6.20789285164133 14 4.64 1.44768 2 22
8177 2014 6 14 2 2017 4 4 7 2017 5 24 38.8 4.15 1.6102 3.31 1.28428 4.48026512205446 20 4.66 1.80808 2 50.5
8177 2014 6 14 2 2017 4 4 7 2017 6 20 41.1 3.59 1.47549 3.21 1.31931 5.61588707391606 22 4.61 1.89471 2 77
8177 2014 6 14 2 2017 4 4 7 2017 7 20 37.3 4.12 1.53676 3.36 1.25328 4.44360665147561 26 4.62 1.72326 2 107.5
8177 2014 6 14 2 2017 4 4 7 2017 8 18 34.8 3.42 1.19016 3.55 1.2354 3.50589092972996 18 4.67 1.62516 2 136
8177 2014 6 14 2 2017 4 4 7 2017 9 12 30 7.08 2.124 3.34 1.002 4.22650852980868 14 4.41 1.323 2 160.5
8177 2014 6 14 2 2017 4 4 7 2017 10 10 31.1 5.01 1.55811 3.84 1.19424 5.52356195605701 22 4.5 1.3995 2 189
8177 2014 6 14 2 2017 4 4 7 2017 11 9 27.4 5.4 1.4796 3.9 1.0686 4.47508488294878 22 4.52 1.23848 2 218.5
8177 2014 6 14 2 2017 4 4 7 2017 12 12 25.5 5.23 1.33365 4.06 1.0353 4.94110631094643 26 4.56 1.1628 2 252
8177 2014 6 14 2 2017 4 4 7 2018 1 12 22.6 5.07 1.14582 3.93 0.88818 4.73984810269933 21 4.59 1.03734 2 281.5
8177 2014 6 14 2 2017 4 4 7 2018 2 9 20.6 5.05 1.0403 3.89 0.80134 5.85598969730848 19 4.52 0.93112 2 309
8190 2014 5 25 1 2016 4 24 35 2016 5 17 30.3 3.44 1.04232 2.85 0.86355 2.40053792958373 23 4.59 1.39077 2 23.5
8190 2014 5 25 1 2016 4 24 35 2016 6 13 34.6 3.96 1.37016 3.23 1.11758 1.44360665147561 16 4.79 1.65734 2 50
8190 2014 5 25 1 2016 4 24 35 2016 7 12 37.4 5.77 2.15798 3.13 1.17062 1.91073266190291 21 4.58 1.71292 2 79.5
8190 2014 5 25 1 2016 4 24 35 2016 8 8 36.5 3.7 1.3505 3.55 1.29575 0.163498732282879 22 4.7 1.7155 2 106
8190 2014 5 25 1 2016 4 24 35 2016 9 7 33.3 3.93 1.30869 3.56 1.18548 0.748461233004035 25 4.58 1.52514 2 135.5
8190 2014 5 25 1 2016 4 24 35 2016 10 3 31.2 3.98 1.24176 3.53 1.10136 0.0565835283663674 24 4.6 1.4352 2 162
8190 2014 5 25 1 2016 4 24 35 2016 10 31 31.1 4.11 1.27821 3.7 1.1507 -0.643856189774725 28 4.44 1.38084 2 190
8190 2014 5 25 1 2016 4 24 35 2016 11 29 28.9 4.7 1.3583 4.09 1.18201 0.0565835283663674 25 4.5 1.3005 2 218.5
8190 2014 5 25 1 2016 4 24 35 2016 12 27 23.6 5.06 1.19416 4.04 0.95344 1 28 4.52 1.06672 2 247
8190 2014 5 25 1 2016 4 24 35 2017 1 25 23.7 5.08 1.20396 4.12 0.97644 0.263034405833794 22 4.47 1.05939 2 274.5
8190 2014 5 25 2 2017 4 9 35 2017 4 25 37.9 4.4 1.6676 3.47 1.31513 0.443606651475615 25 4.48 1.69792 2 16
8190 2014 5 25 2 2017 4 9 35 2017 5 23 48.6 4.21 2.04606 3.17 1.54062 -0.184424571137427 24 4.46 2.16756 2 44.5
8190 2014 5 25 2 2017 4 9 35 2017 6 22 47.8 3.81 1.82118 3.17 1.51526 1.05658352836637 22 4.65 2.2227 2 74
8190 2014 5 25 2 2017 4 9 35 2017 7 19 44.9 3.46 1.55354 3.34 1.49966 -0.473931188332412 18 4.62 2.07438 2 101.5
8190 2014 5 25 2 2017 4 9 35 2017 8 16 42.2 3.91 1.65002 3.53 1.48966 -0.321928094887362 24 4.53 1.91166 2 129
8190 2014 5 25 2 2017 4 9 35 2017 9 12 41.9 4.05 1.69695 3.65 1.52935 -0.473931188332412 23 4.62 1.93578 2 155.5
8190 2014 5 25 2 2017 4 9 35 2017 10 11 35.1 4.53 1.59003 3.81 1.33731 0.678071905112638 32 4.42 1.55142 2 185
8190 2014 5 25 2 2017 4 9 35 2017 11 7 33.8 4.98 1.68324 3.86 1.30468 0.604071323668861 26 4.43 1.49734 2 211.5
8190 2014 5 25 2 2017 4 9 35 2017 12 4 28.4 5.18 1.47112 4.08 1.15872 0.678071905112638 29 4.44 1.26096 2 239
8190 2014 5 25 2 2017 4 9 35 2018 1 4 25.7 5.33 1.36981 4.06 1.04342 0.678071905112638 28 4.29 1.10253 2 268.5
8190 2014 5 25 2 2017 4 9 35 2018 1 31 21.2 5.3 1.1236 4.12 0.87344 0.879705766282288 25 4.38 0.92856 2 295.5
8253 2015 3 23 1 2017 3 19 27 2017 4 5 27.7 4.3 1.1911 3.43 0.95011 6.03386345186628 22 4.63 1.28251 2 16.5
8253 2015 3 23 1 2017 3 19 27 2017 5 2 32.2 3.38 1.08836 3.24 1.04328 6.10097764772482 19 4.57 1.47154 2 44
8253 2015 3 23 1 2017 3 19 27 2017 5 30 30.6 3.62 1.10772 3.31 1.01286 5.73552217729654 19 4.47 1.36782 2 72
8253 2015 3 23 1 2017 3 19 27 2017 6 28 30.1 3.65 1.09865 3.34 1.00534 6.16832111573972 11 4.52 1.36052 2 100.5
8253 2015 3 23 1 2017 3 19 27 2017 7 25 28.5 3.48 0.9918 3.44 0.9804 5.44890095114513 20 4.46 1.2711 2 128
8253 2015 3 23 1 2017 3 19 27 2017 8 22 27.6 3.84 1.05984 3.52 0.97152 3.83187724119167 18 4.5 1.242 2 155.5
8253 2015 3 23 1 2017 3 19 27 2017 9 19 28.3 4.13 1.16879 3.66 1.03578 4.47508488294878 17 4.55 1.28765 2 183
8253 2015 3 23 1 2017 3 19 27 2017 10 17 28.4 4.17 1.18428 3.74 1.06216 4.92599941855622 24 4.46 1.26664 2 211.5
8253 2015 3 23 1 2017 3 19 27 2017 11 14 23.4 4.02 0.94068 3.91 0.91494 2.23878685958712 22 4.51 1.05534 2 239
8253 2015 3 23 1 2017 3 19 27 2017 12 6 29.1 5.01 1.45791 3.66 1.06506 1.60407132366886 26 4.07 1.18437 2 261.5
8253 2015 3 23 1 2017 3 19 27 2018 1 4 23.7 4.75 1.12575 3.94 0.93378 2.52606881166759 27 4.51 1.06887 2 289
8283 2014 2 23 1 2016 3 25 26 2016 5 4 26 3.79 0.9854 3.5 0.91 0.0565835283663674 11 4.75 1.235 2 40
8283 2014 2 23 1 2016 3 25 26 2016 6 14 25.6 4.52 1.15712 3.57 0.91392 1.67807190511264 20 4.77 1.22112 2 80.5
8283 2014 2 23 1 2016 3 25 26 2016 7 28 23.5 4.6 1.081 3.65 0.85775 1.44360665147561 31 4.61 1.08335 2 125
8283 2014 2 23 1 2016 3 25 26 2016 9 22 23.2 4.62 1.07184 3.76 0.87232 0.604071323668861 25 4.58 1.06256 2 180
8283 2014 2 23 1 2016 3 25 26 2016 11 9 23.2 5.02 1.16464 4.03 0.93496 0.356143810225275 32 4.58 1.06256 2 228
8283 2014 2 23 1 2016 3 25 26 2017 1 13 16.1 4.9 0.7889 4.04 0.65044 0.526068811667588 20 4.64 0.74704 2 292
8283 2014 2 23 2 2017 3 21 26 2017 4 6 28.3 4.16 1.17728 3.35 0.94805 0.748461233004035 15 4.61 1.30463 2 15.5
8283 2014 2 23 2 2017 3 21 26 2017 5 18 35.3 3.82 1.34846 3.84 1.35552 -0.0588936890535687 14 4.58 1.61674 2 58
8283 2014 2 23 2 2017 3 21 26 2017 7 4 31.2 5.63 1.75656 3.71 1.15752 0.604071323668861 24 4.51 1.40712 2 105
8283 2014 2 23 2 2017 3 21 26 2017 8 25 28.9 4.66 1.34674 3.89 1.12421 -0.0588936890535687 17 4.57 1.32073 2 156.5
8283 2014 2 23 2 2017 3 21 26 2017 10 11 24.4 5.08 1.23952 4.04 0.98576 1 34 4.67 1.13948 2 203.5
8283 2014 2 23 2 2017 3 21 26 2017 11 22 23.2 5.32 1.23424 4.1 0.9512 1.74846123300404 23 4.54 1.05328 2 245
8283 2014 2 23 2 2017 3 21 26 2018 1 10 16.4 5.99 0.98236 4.1 0.6724 2.46466826700344 23 4.52 0.74128 2 293
8321 2015 4 17 1 2017 3 30 1 2017 4 27 29.1 4.52 1.31532 3.66 1.06506 0.678071905112638 19 4.64 1.35024 2 27.5
8321 2015 4 17 1 2017 3 30 1 2017 6 16 31.4 4.54 1.42556 3.52 1.10528 1 16 4.67 1.46638 2 77.5
8321 2015 4 17 1 2017 3 30 1 2017 7 28 30.5 4.21 1.28405 3.61 1.10105 0.815575428862573 19 4.65 1.41825 2 120
8321 2015 4 17 1 2017 3 30 1 2017 9 15 30.3 5.09 1.54227 3.99 1.20897 3.29865831556452 17 4.48 1.35744 2 168
8321 2015 4 17 1 2017 3 30 1 2017 10 25 25.1 4.52 1.13452 3.8 0.9538 0.443606651475615 19 4.44 1.11444 2 208.5
8321 2015 4 17 1 2017 3 30 1 2017 12 1 28.3 4.52 1.27916 3.75 1.06125 1.11103131238874 20 4.48 1.26784 2 245.5
8321 2015 4 17 1 2017 3 30 1 2018 1 18 29.4 4.6 1.3524 3.8 1.1172 -0.321928094887362 19 4.52 1.32888 2 292
8351 2013 5 23 1 2015 5 23 37 2016 1 19 26.2 5.02 1.31524 3.92 1.02704 1.52606881166759 23 4.75 1.2445 2 239
8351 2013 5 23 1 2015 5 23 37 2016 2 17 24 5.18 1.2432 4.01 0.9624 1.94110631094643 24 4.75 1.14 2 267.5
8351 2013 5 23 1 2015 5 23 37 2016 3 16 25 5.13 1.2825 4.03 1.0075 3 24 4.76 1.19 2 297
8351 2013 5 23 2 2017 3 24 37 2017 4 6 45.4 4.47 2.02938 3.7 1.6798 0.163498732282879 19 4.68 2.12472 2 12.5
8351 2013 5 23 2 2016 5 1 37 2016 5 18 34.8 4.76 1.65648 3.76 1.30848 1.35614381022528 23 4.82 1.67736 2 17
8351 2013 5 23 2 2017 3 24 37 2017 5 3 48.6 4.24 2.06064 3.53 1.71558 -0.473931188332412 19 4.79 2.32794 2 40
8351 2013 5 23 2 2016 5 1 37 2016 6 15 39.2 3.94 1.54448 3.7 1.4504 4.43295940727611 16 4.84 1.89728 2 44.5
8351 2013 5 23 2 2017 3 24 37 2017 5 31 49.4 4.3 2.1242 3.4 1.6796 -0.321928094887362 23 4.71 2.32674 2 68
8351 2013 5 23 2 2016 5 1 37 2016 7 13 34.8 4.44 1.54512 3.77 1.31196 5.03913839390696 22 4.74 1.64952 2 73
8351 2013 5 23 2 2016 5 1 37 2016 8 10 33.6 4.74 1.59264 3.93 1.32048 2.35614381022528 24 4.71 1.58256 2 100.5
8351 2013 5 23 2 2017 3 24 37 2017 7 5 41.4 4.97 2.05758 3.63 1.50282 3.59454854955035 20 4.73 1.95822 2 103
8351 2013 5 23 2 2017 3 24 37 2017 8 2 40.8 4.38 1.78704 3.75 1.53 1 25 4.65 1.8972 2 130.5
8351 2013 5 23 2 2016 5 1 37 2016 9 14 34.2 4.69 1.60398 3.75 1.2825 5.06004738366994 23 4.74 1.62108 2 135
8351 2013 5 23 2 2017 3 24 37 2017 8 30 37 4.74 1.7538 3.87 1.4319 5.70265754339091 25 4.64 1.7168 2 158.5
8351 2013 5 23 2 2016 5 1 37 2016 10 12 32 4.89 1.5648 3.92 1.2544 2.94110631094643 22 4.67 1.4944 2 163.5
8351 2013 5 23 2 2017 3 24 37 2017 9 27 33.8 4.82 1.62916 3.63 1.22694 2.52606881166759 25 4.43 1.49734 2 186
8351 2013 5 23 2 2016 5 1 37 2016 11 16 27.2 5.08 1.38176 3.87 1.05264 3.72246602447109 15 4.66 1.26752 2 198
8351 2013 5 23 2 2017 3 24 37 2017 10 27 31.4 5.07 1.59198 4.19 1.31566 2.13750352374994 29 4.6 1.4444 2 216.5
8351 2013 5 23 2 2016 5 1 37 2016 12 14 29.4 5.18 1.52292 4.07 1.19658 4.52606881166759 28 4.66 1.37004 2 226.5
8351 2013 5 23 2 2017 3 24 37 2017 11 22 29.2 5.45 1.5914 4.16 1.21472 1.97085365434048 27 4.63 1.35196 2 242
8351 2013 5 23 2 2016 5 1 37 2017 1 11 25 5.45 1.3625 4.14 1.035 2.23878685958712 18 4.66 1.165 2 253
8351 2013 5 23 2 2017 3 24 37 2017 12 20 26 5.27 1.3702 4.24 1.1024 1.71369581484336 23 4.52 1.1752 2 270.5
8351 2013 5 23 2 2017 3 24 37 2018 1 17 24.2 5.24 1.26808 4.16 1.00672 1.87970576628229 20 4.54 1.09868 2 297
8373 2014 6 18 1 2016 5 16 34 2016 6 3 28 3.56 0.9968 3.23 0.9044 2.52606881166759 22 4.5 1.26 2 17.5
8373 2014 6 18 1 2016 5 16 34 2016 7 1 32.7 3.18 1.03986 2.85 0.93195 1.87970576628229 23 4.71 1.54017 2 46
8373 2014 6 18 1 2016 5 16 34 2016 7 29 33.3 3.11 1.03563 2.84 0.94572 1.67807190511264 25 4.69 1.56177 2 74
8373 2014 6 18 1 2016 5 16 34 2016 8 25 27.6 3.42 0.94392 2.8 0.7728 1.60407132366886 43 4.69 1.29444 2 100.5
8373 2014 6 18 1 2016 5 16 34 2016 9 20 30.2 2.99 0.90298 3.15 0.9513 1.31034012061215 28 4.62 1.39524 2 126
8373 2014 6 18 1 2016 5 16 34 2016 10 18 27.4 3.12 0.85488 3.37 0.92338 1.40053792958373 28 4.5 1.233 2 154.5
8373 2014 6 18 1 2016 5 16 34 2016 11 15 25.3 3.96 1.00188 3.6 0.9108 2.33342373372519 22 4.52 1.14356 2 182
8373 2014 6 18 1 2016 5 16 34 2016 12 13 25.7 3.94 1.01258 3.46 0.88922 -0.0588936890535687 25 4.51 1.15907 2 210.5
8373 2014 6 18 1 2016 5 16 34 2017 1 10 27.9 4.08 1.13832 3.5 0.9765 0.678071905112638 15 4.62 1.28898 2 237
8373 2014 6 18 1 2016 5 16 34 2017 2 8 24.7 4.07 1.00529 3.37 0.83239 1.94110631094643 18 4.58 1.13126 2 265.5
8373 2014 6 18 1 2016 5 16 34 2017 3 7 22.9 3.92 0.89768 3.36 0.76944 1.16349873228288 19 4.56 1.04424 2 295
8373 2014 6 18 2 2017 5 9 34 2017 5 31 43.2 3.38 1.46016 2.87 1.23984 0.815575428862573 32 4.68 2.02176 2 22
8373 2014 6 18 2 2017 5 9 34 2017 6 27 39.1 3.38 1.32158 2.94 1.14954 1.26303440583379 27 4.66 1.82206 2 48.5
8373 2014 6 18 2 2017 5 9 34 2017 7 25 40.9 2.8 1.1452 3.13 1.28017 1.97085365434048 28 4.59 1.87731 2 77
8373 2014 6 18 2 2017 5 9 34 2017 8 22 36.6 3.14 1.14924 3.27 1.19682 2.56559717585422 34 4.61 1.68726 2 104.5
8373 2014 6 18 2 2017 5 9 34 2017 9 19 30.2 3.46 1.04492 3.28 0.99056 1.78240856492737 23 4.49 1.35598 2 132
8373 2014 6 18 2 2017 5 9 34 2017 10 17 30.5 3.71 1.13155 3.51 1.07055 2.65992455840238 34 4.6 1.403 2 160.5
8373 2014 6 18 2 2017 5 9 34 2017 11 14 26.7 4.11 1.09737 3.7 0.9879 2.02856915219677 30 4.55 1.21485 2 188
8373 2014 6 18 2 2017 5 9 34 2017 12 12 24.5 4.07 0.99715 3.73 0.91385 3.09761079662642 34 4.58 1.1221 2 216.5
8373 2014 6 18 2 2017 5 9 34 2018 1 23 23.1 4.07 0.94017 3.58 0.82698 1.52606881166759 22 4.53 1.04643 2 257
8373 2014 6 18 2 2017 5 9 34 2018 4 17 45.2 4.01 1.81252 3.58 1.61816 2.42223300068305 20 4.59 2.07468 2 342.5
8382 2014 3 17 1 2016 2 29 20 2016 3 12 23.4 4.47 1.04598 3.75 0.8775 2.23878685958712 18 4.64 1.08576 2 13.5
8382 2014 3 17 1 2016 2 29 20 2016 4 26 24.4 4.44 1.08336 3.69 0.90036 -0.836501267717121 23 4.61 1.12484 2 58
8382 2014 3 17 1 2016 2 29 20 2016 6 2 24.5 3.53 0.86485 3.84 0.9408 0.815575428862573 21 4.54 1.1123 2 95
8382 2014 3 17 1 2016 2 29 20 2016 7 12 24.3 3.29 0.79947 3.68 0.89424 -0.184424571137427 12 4.5 1.0935 2 135.5
8382 2014 3 17 1 2016 2 29 20 2016 8 20 20.3 3.25 0.65975 3.95 0.80185 0.443606651475615 25 4.52 0.91756 2 174
8382 2014 3 17 1 2016 2 29 20 2016 9 30 20 5 1 4.05 0.81 0.678071905112638 13 4.32 0.864 2 214.5
8382 2014 3 17 1 2016 2 29 20 2016 11 12 11.5 5.43 0.62445 4.46 0.5129 1 25 4.41 0.50715 2 257.5
8382 2014 3 17 1 2016 2 29 20 2016 12 20 16 5.17 0.8272 4.5 0.72 0.815575428862573 20 4.44 0.7104 2 296
8382 2014 3 17 2 2017 2 17 20 2017 3 10 35.4 4.72 1.67088 3.74 1.32396 -0.473931188332412 17 4.65 1.6461 2 23.5
8382 2014 3 17 2 2017 2 17 20 2017 4 25 34.3 4.19 1.43717 3.8 1.3034 0.526068811667588 22 4.45 1.52635 2 69
8382 2014 3 17 2 2017 2 17 20 2017 6 9 34.2 3.47 1.18674 3.77 1.28934 -0.184424571137427 19 4.5 1.539 2 114
8382 2014 3 17 2 2017 2 17 20 2017 7 19 32.3 3.81 1.23063 3.88 1.25324 0.443606651475615 33 4.48 1.44704 2 154.5
8382 2014 3 17 2 2017 2 17 20 2017 9 1 28.6 3.58 1.02388 4.09 1.16974 0.443606651475615 29 4.54 1.29844 2 197.5
8382 2014 3 17 2 2017 2 17 20 2017 10 13 29.2 3.78 1.10376 4.23 1.23516 1.05658352836637 27 4.5 1.314 2 240
8382 2014 3 17 2 2017 2 17 20 2017 11 25 20 5.07 1.014 4.66 0.932 0.604071323668861 28 4.31 0.862 2 282.5
8382 2014 3 17 2 2017 2 17 20 2018 1 9 15.5 6.23 0.96565 4.75 0.73625 4.28688114778816 29 4.32 0.6696 2 326.5
8386 2013 6 4 1 2015 4 25 49 2016 1 6 19.6 5.27 1.03292 4.17 0.81732 0.879705766282288 21 4.6 0.9016 2 254.5
8386 2013 6 4 2 2017 2 5 49 2017 2 23 45.8 4.27 1.95566 3.53 1.61674 0.443606651475615 27 4.63 2.12054 2 18
8386 2013 6 4 2 2016 3 15 49 2016 4 5 39.1 4.08 1.59528 3.69 1.44279 4.09085343045111 18 4.65 1.81815 2 20.5
8386 2013 6 4 2 2017 2 5 49 2017 4 7 46.9 4.05 1.89945 3.39 1.58991 0.263034405833794 28 4.7 2.2043 2 63
8386 2013 6 4 2 2016 3 15 49 2016 5 27 35.7 3.82 1.36374 3.8 1.3566 3.790772037862 26 4.69 1.67433 2 73
8386 2013 6 4 2 2017 2 5 49 2017 5 23 39 3.7 1.443 3.58 1.3962 0.0565835283663674 26 4.62 1.8018 2 109.5
8386 2013 6 4 2 2016 3 15 49 2016 7 5 35.5 3.78 1.3419 3.76 1.3348 5.83794324189103 31 4.61 1.63655 2 112
8386 2013 6 4 2 2017 2 5 49 2017 7 4 37.8 4.02 1.51956 3.65 1.3797 0.263034405833794 25 4.65 1.7577 2 151.5
8386 2013 6 4 2 2016 3 15 49 2016 8 23 34 4.47 1.5198 3.69 1.2546 6.22496636500027 29 4.56 1.5504 2 160.5
8386 2013 6 4 2 2017 2 5 49 2017 8 18 33.8 4.05 1.3689 3.56 1.20328 1.67807190511264 24 4.57 1.54466 2 196
8386 2013 6 4 2 2016 3 15 49 2016 10 14 27.3 4.79 1.30767 4.12 1.12476 3.01435529297707 27 4.59 1.25307 2 212.5
8386 2013 6 4 2 2017 2 5 49 2017 10 10 29.4 4.86 1.42884 4.14 1.21716 2.08406426478847 28 4.49 1.32006 2 249
8386 2013 6 4 2 2016 3 15 49 2016 11 30 22.9 5.6 1.2824 4.51 1.03279 3.33342373372519 24 4.43 1.01447 2 259
8386 2013 6 4 2 2017 2 5 49 2017 11 24 21 5.45 1.1445 4.33 0.9093 1.48542682717024 34 4.34 0.9114 2 293.5
8386 2013 6 4 2 2017 2 5 49 2017 12 22 21.9 5.79 1.26801 4.54 0.99426 1.74846123300404 23 4.39 0.96141 2 322
8386 2013 6 4 2 2017 2 5 49 2018 1 25 18.1 5.96 1.07876 4.72 0.85432 1.40053792958373 27 4.41 0.79821 2 354.5
8514 2014 11 26 1 2016 10 30 32 2016 11 29 25.4 5.14 1.30556 2.77 0.70358 3.16349873228288 24 4.75 1.2065 2 29.5
8514 2014 11 26 1 2016 10 30 32 2016 12 28 28.9 4.16 1.20224 3.03 0.87567 1.21412480535285 20 4.86 1.40454 2 59
8514 2014 11 26 1 2016 10 30 32 2017 1 26 23 4.33 0.9959 3.04 0.6992 1.91073266190291 28 4.84 1.1132 2 86.5
8514 2014 11 26 1 2016 10 30 32 2017 2 22 27.4 3.83 1.04942 3.43 0.93982 1.94110631094643 20 4.81 1.31794 2 113
8514 2014 11 26 1 2016 10 30 32 2017 3 24 28.5 4.13 1.17705 3.47 0.98895 0.879705766282288 32 4.86 1.3851 2 145.5
8514 2014 11 26 1 2016 10 30 32 2017 4 22 27.4 4.27 1.16998 3.62 0.99188 0.879705766282288 30 4.73 1.29602 2 174
8514 2014 11 26 1 2016 10 30 32 2017 5 23 26.9 3.68 0.98992 3.42 0.91998 0.815575428862573 26 4.65 1.25085 2 205.5
8514 2014 11 26 1 2016 10 30 32 2017 6 21 30.1 3.87 1.16487 3.49 1.05049 0.526068811667588 27 4.78 1.43878 2 234
8514 2014 11 26 1 2016 10 30 32 2017 7 19 29 3.59 1.0411 3.52 1.0208 1.84799690655495 29 4.7 1.363 2 262.5
8514 2014 11 26 1 2016 10 30 32 2017 8 17 29 4.19 1.2151 3.63 1.0527 1.74846123300404 32 4.76 1.3804 2 291
8514 2014 11 26 1 2016 10 30 32 2017 9 15 25.1 4.63 1.16213 3.85 0.96635 2.16349873228288 32 4.71 1.18221 2 319.5
8514 2014 11 26 1 2016 10 30 32 2017 10 12 23 4.52 1.0396 3.9 0.897 1.35614381022528 29 4.57 1.0511 2 347
8519 2013 11 1 1 2015 9 30 43 2016 1 27 28.3 4.89 1.38387 3.35 0.94805 1.11103131238874 27 4.53 1.28199 2 118
8519 2013 11 1 1 2015 9 30 43 2016 3 8 28.3 4.8 1.3584 3.64 1.03012 0.263034405833794 23 4.5 1.2735 2 160
8519 2013 11 1 1 2015 9 30 43 2016 4 20 25.4 4.83 1.22682 3.57 0.90678 0.678071905112638 31 4.4 1.1176 2 202.5
8519 2013 11 1 1 2015 9 30 43 2016 6 2 23.7 4.91 1.16367 3.72 0.88164 1.44360665147561 22 4.4 1.0428 2 245.5
8519 2013 11 1 1 2015 9 30 43 2016 7 14 23.5 4.65 1.09275 3.66 0.8601 1.16349873228288 24 4.41 1.03635 2 288
8519 2013 11 1 1 2015 9 30 43 2016 8 25 18.7 5.22 0.97614 4.01 0.74987 1.31034012061215 30 4.46 0.83402 2 329.5
8519 2013 11 1 2 2016 11 1 43 2016 11 16 26 6.18 1.6068 4.28 1.1128 1.56559717585423 25 4.06 1.0556 2 15
8519 2013 11 1 2 2016 11 1 43 2016 12 28 39.8 4.72 1.87856 3.32 1.32136 0.263034405833794 23 4.5 1.791 2 57.5
8519 2013 11 1 2 2016 11 1 43 2017 2 9 35.1 4.5 1.5795 3.6 1.2636 0.443606651475615 23 4.55 1.59705 2 98.5
8519 2013 11 1 2 2016 11 1 43 2017 3 21 29.2 4.9 1.4308 3.69 1.07748 1.94110631094643 33 4.42 1.29064 2 141
8519 2013 11 1 2 2016 11 1 43 2017 5 3 29.3 4.2 1.2306 3.82 1.11926 2.64154602908752 26 4.43 1.29799 2 184
8519 2013 11 1 2 2016 11 1 43 2017 6 22 25.3 4.85 1.22705 3.74 0.94622 2.35614381022528 33 4.56 1.15368 2 233.5
8519 2013 11 1 2 2016 11 1 43 2017 9 21 20.3 5.15 1.04545 3.87 0.78561 2.40053792958373 23 4.33 0.87899 2 324
8543 2012 12 10 1 2015 3 16 41 2016 1 18 9.8 5.56 0.54488 3.88 0.38024 1.94110631094643 23 4.44 0.43512 2 306
8543 2012 12 10 1 2015 3 16 41 2016 2 27 10.5 5.21 0.54705 3.93 0.41265 2.08406426478847 20 4.49 0.47145 2 345.5
8543 2012 12 10 2 2016 5 12 41 2016 5 17 21.2 4.7 0.9964 4.02 0.85224 2.6959938131099 27 4.46 0.94552 2 5
8543 2012 12 10 2 2017 4 22 41 2017 5 3 25.3 4.18 1.05754 3.97 1.00441 2.05658352836637 14 4.47 1.13091 2 11.5
8543 2012 12 10 2 2016 5 12 41 2016 6 24 32.7 3.38 1.10526 3.02 0.98754 2.56559717585422 22 4.89 1.59903 2 42.5
8543 2012 12 10 2 2017 4 22 41 2017 6 15 33.8 3.91 1.32158 3.51 1.18638 -0.0588936890535687 32 4.62 1.56156 2 54
8543 2012 12 10 2 2016 5 12 41 2016 8 2 27.8 3.96 1.10088 3.26 0.90628 3.32192809488736 39 4.69 1.30382 2 81.5
8543 2012 12 10 2 2017 4 22 41 2017 7 29 28.1 3.83 1.07623 3.19 0.89639 0.748461233004035 21 4.56 1.28136 2 98.5
8543 2012 12 10 2 2016 5 12 41 2016 9 8 21.3 3.75 0.79875 3.5 0.7455 5.98913900736823 23 4.72 1.00536 2 118
8543 2012 12 10 2 2017 4 22 41 2017 9 7 22.6 4.31 0.97406 3.59 0.81134 0.526068811667588 23 4.53 1.02378 2 137.5
8543 2012 12 10 2 2016 5 12 41 2016 10 18 17.7 4.3 0.7611 3.73 0.66021 3.85598969730848 21 4.49 0.79473 2 158.5
8543 2012 12 10 2 2017 4 22 41 2017 10 18 15.9 4.57 0.72663 3.65 0.58035 6.12928301694497 38 4.3 0.6837 2 179
8543 2012 12 10 2 2016 5 12 41 2016 11 29 20.6 4.77 0.98262 4.03 0.83018 3.83995958748953 29 4.54 0.93524 2 200
8543 2012 12 10 2 2017 4 22 41 2017 11 30 11.9 5.41 0.64379 3.99 0.47481 3.41142624572647 25 4.4 0.5236 2 221.5
8543 2012 12 10 2 2016 5 12 41 2017 1 4 14.5 5.51 0.79895 4.31 0.62495 3.93357263826102 32 4.54 0.6583 2 235
8543 2012 12 10 2 2017 4 22 41 2018 1 15 8.3 5.34 0.44322 4.37 0.36271 2.799087306074 24 4.49 0.37267 2 266.5
8543 2012 12 10 2 2016 5 12 41 2017 2 16 7.4 5.71 0.42254 4.26 0.31524 5.66902676550963 14 4.45 0.3293 2 277.5
8579 2014 3 19 1 2016 2 15 22 2016 3 25 36.4 3.55 1.2922 3.21 1.16844 1.40053792958373 23 4.69 1.70716 2 40.5
8579 2014 3 19 1 2016 2 15 22 2016 5 8 31.4 3.77 1.18378 3.19 1.00166 0.815575428862573 35 4.78 1.50092 2 84.5
8579 2014 3 19 1 2016 2 15 22 2016 6 29 30 3.93 1.179 3.59 1.077 2.26303440583379 31 4.69 1.407 2 136
8579 2014 3 19 1 2016 2 15 22 2016 7 27 23.7 3.86 0.91482 3.36 0.79632 1.81557542886257 31 4.64 1.09968 2 164.5
8579 2014 3 19 1 2016 2 15 22 2016 8 20 22.5 4.34 0.9765 3.7 0.8325 4.01435529297707 28 4.6 1.035 2 188
8579 2014 3 19 1 2016 2 15 22 2016 9 18 26.4 4.08 1.07712 3.82 1.00848 2.13750352374994 31 4.63 1.22232 2 216.5
8579 2014 3 19 1 2016 2 15 22 2016 10 20 22.2 4.9 1.0878 3.88 0.86136 1.44360665147561 36 4.51 1.00122 2 249
8579 2014 3 19 1 2016 2 15 22 2016 11 13 22.8 4.51 1.02828 3.87 0.88236 2.83187724119167 24 4.41 1.00548 2 272.5
8579 2014 3 19 2 2017 1 30 22 2017 2 17 35.8 4.4 1.5752 3.71 1.32818 0.356143810225275 20 4.64 1.66112 2 17.5
8579 2014 3 19 2 2017 1 30 22 2017 3 28 36.1 4.19 1.51259 3.15 1.13715 -0.0588936890535687 26 4.56 1.64616 2 59
8579 2014 3 19 2 2017 1 30 22 2017 4 23 38.1 4.28 1.63068 3.38 1.28778 1 31 4.61 1.75641 2 84.5
8579 2014 3 19 2 2017 1 30 22 2017 6 5 44.6 3.84 1.71264 3.4 1.5164 -0.321928094887362 22 4.63 2.06498 2 127.5
8579 2014 3 19 2 2017 1 30 22 2017 7 9 37.2 4.13 1.53636 3.3 1.2276 0.163498732282879 23 4.66 1.73352 2 162
8579 2014 3 19 2 2017 1 30 22 2017 8 17 34.4 4.4 1.5136 3.48 1.19712 0.526068811667588 20 4.41 1.51704 2 200.5
8579 2014 3 19 2 2017 1 30 22 2017 9 22 32.8 4.55 1.4924 3.73 1.22344 -0.0588936890535687 29 4.51 1.47928 2 236
8579 2014 3 19 2 2017 1 30 22 2017 10 24 30.7 4.33 1.32931 3.83 1.17581 0.263034405833794 24 4.44 1.36308 2 268.5
8579 2014 3 19 2 2017 1 30 22 2017 11 20 29.9 5.07 1.51593 4.03 1.20497 1.16349873228288 25 4.49 1.34251 2 295
8579 2014 3 19 2 2017 1 30 22 2017 12 19 25.4 5.12 1.30048 4.31 1.09474 2 25 4.35 1.1049 2 324.5
8579 2014 3 19 2 2017 1 30 22 2018 1 17 21 5.13 1.0773 4.55 0.9555 2.11103131238874 21 4.46 0.9366 2 352
8602 2015 6 28 1 2017 4 25 10 2017 5 3 24.7 4.66 1.15102 3.86 0.95342 0.879705766282288 17 4.7 1.1609 9 8.5
8602 2015 6 28 1 2017 4 25 10 2017 5 31 30.2 4.38 1.32276 3.33 1.00566 -0.836501267717121 22 4.94 1.49188 9 36.5
8602 2015 6 28 1 2017 4 25 10 2017 6 28 27.8 5.12 1.42336 3.25 0.9035 0.0565835283663674 19 4.82 1.33996 9 64
8602 2015 6 28 1 2017 4 25 10 2017 7 26 31.8 3.87 1.23066 3.45 1.0971 -0.184424571137427 21 4.76 1.51368 9 92.5
8602 2015 6 28 1 2017 4 25 10 2017 8 23 30 4.09 1.227 3.63 1.089 0.163498732282879 18 4.74 1.422 9 120
8602 2015 6 28 1 2017 4 25 10 2017 9 19 26.3 4.15 1.09145 3.57 0.93891 -0.836501267717121 19 4.66 1.22558 9 146.5
8602 2015 6 28 1 2017 4 25 10 2017 10 18 26.8 4.32 1.15776 3.64 0.97552 -0.321928094887362 19 4.59 1.23012 9 176
8602 2015 6 28 1 2017 4 25 10 2017 11 14 26.7 4.36 1.16412 3.83 1.02261 0.356143810225275 14 4.59 1.22553 9 202.5
8602 2015 6 28 1 2017 4 25 10 2017 12 15 25 4.91 1.2275 4.07 1.0175 0.163498732282879 17 4.58 1.145 9 234
8602 2015 6 28 1 2017 4 25 10 2018 1 11 23.6 5.15 1.2154 4.12 0.97232 -0.184424571137427 18 4.68 1.10448 9 259.5
8602 2015 6 28 1 2017 4 25 10 2018 2 7 19.8 5.15 1.0197 4.07 0.80586 0.526068811667588 19 4.58 0.90684 9 286
8602 2015 6 28 1 2017 4 25 10 2018 4 10 32.4 4.94 1.60056 4.38 1.41912 0.815575428862573 12 4.57 1.48068 9 350
8616 2015 4 5 1 2017 4 1 48 2017 4 7 25.5 5.2 1.326 4.1 1.0455 2.02856915219677 16 4.66 1.1883 2 6
8616 2015 4 5 1 2017 4 1 48 2017 5 16 30.3 3.94 1.19382 3.02 0.91506 1 18 5.03 1.52409 2 45.5
8616 2015 4 5 1 2017 4 1 48 2017 6 26 32.3 3.89 1.25647 2.81 0.90763 0.879705766282288 20 5.1 1.6473 2 86
8616 2015 4 5 1 2017 4 1 48 2017 8 9 32 3.72 1.1904 3.26 1.0432 1.26303440583379 25 4.84 1.5488 2 130
8616 2015 4 5 1 2017 4 1 48 2017 9 20 30.3 3.91 1.18473 3.32 1.00596 1.31034012061215 21 4.9 1.4847 2 171.5
8616 2015 4 5 1 2017 4 1 48 2017 10 31 30.2 4.3 1.2986 3.5 1.057 1.35614381022528 23 4.87 1.47074 2 213
8616 2015 4 5 1 2017 4 1 48 2017 12 12 28 4.33 1.2124 3.58 1.0024 1.21412480535285 24 4.86 1.3608 2 255
8616 2015 4 5 1 2017 4 1 48 2018 1 23 19.2 4.5 0.864 3.91 0.75072 1.44360665147561 11 5.07 0.97344 2 295.5
8668 2015 3 31 1 2017 4 6 23 2017 4 11 25.8 3.54 0.91332 3.42 0.88236 2.44360665147561 21 4.4 1.1352 2 5
8668 2015 3 31 1 2017 4 6 23 2017 5 20 33.2 3.65 1.2118 3.32 1.10224 1.67807190511264 21 4.78 1.58696 2 44.5
8668 2015 3 31 1 2017 4 6 23 2017 6 27 32.8 2.92 0.95776 3.39 1.11192 0.941106310946431 17 4.74 1.55472 2 82
8668 2015 3 31 1 2017 4 6 23 2017 8 10 29.2 2.52 0.73584 3.48 1.01616 1 18 4.72 1.37824 2 126
8668 2015 3 31 1 2017 4 6 23 2017 9 22 19 3.84 0.7296 3.86 0.7334 2.16349873228288 23 4.51 0.8569 2 168.5
8668 2015 3 31 1 2017 4 6 23 2017 11 1 23.8 4.16 0.99008 3.72 0.88536 2.31034012061215 15 4.46 1.06148 2 208.5
8668 2015 3 31 1 2017 4 6 23 2017 12 19 22.4 4.31 0.96544 3.8 0.8512 1.35614381022528 20 4.72 1.05728 2 257
8668 2015 3 31 1 2017 4 6 23 2018 1 30 21.8 4.17 0.90906 3.61 0.78698 0.604071323668861 20 4.81 1.04858 2 297.5
8670 2012 8 23 1 2015 3 30 9 2016 2 8 10.9 5.96 0.64964 4.15 0.45235 1.35614381022528 31 4.49 0.48941 2 312.5
8670 2012 8 23 2 2017 3 30 9 2017 4 26 38 4.72 1.7936 3.75 1.425 1.81557542886257 23 4.53 1.7214 2 26.5
8670 2012 8 23 2 2016 4 7 9 2016 5 6 36.8 5.36 1.97248 3.61 1.32848 2.02856915219677 11 4.59 1.68912 2 29.5
8670 2012 8 23 2 2017 3 30 9 2017 6 1 33.9 4.99 1.69161 3.67 1.24413 1.81557542886257 35 4.62 1.56618 2 62.5
8670 2012 8 23 2 2016 4 7 9 2016 6 24 27.6 5.44 1.50144 3.61 0.99636 2.35614381022528 21 4.6 1.2696 2 78
8670 2012 8 23 2 2017 3 30 9 2017 7 14 35.9 4.91 1.76269 3.89 1.39651 2.11103131238874 29 4.52 1.62268 2 106
8670 2012 8 23 2 2016 4 7 9 2016 8 9 26.2 4.71 1.23402 3.77 0.98774 3.0703893278914 19 4.63 1.21306 2 124
8670 2012 8 23 2 2017 3 30 9 2017 8 30 34.2 5.23 1.78866 3.91 1.33722 1.64154602908752 30 4.55 1.5561 2 152.5
8670 2012 8 23 2 2016 4 7 9 2016 9 23 21.5 5.65 1.21475 3.98 0.8557 3.08406426478847 28 4.43 0.95245 2 168.5
8670 2012 8 23 2 2017 3 30 9 2017 10 14 17.3 6.4 1.1072 3.95 0.68335 3.67807190511264 22 4.37 0.75601 2 197.5
8670 2012 8 23 2 2016 4 7 9 2016 11 4 13.6 5.93 0.80648 4.46 0.60656 4.77399632511117 27 4.31 0.58616 2 210.5
8670 2012 8 23 2 2017 3 30 9 2017 11 24 12.3 5.43 0.66789 4.32 0.53136 4.23878685958712 24 4.07 0.50061 2 238
8670 2012 8 23 2 2016 4 7 9 2016 12 16 8.9 6.09 0.54201 4.51 0.40139 4.85996954822103 31 4.19 0.37291 2 253
8670 2012 8 23 2 2017 3 30 9 2018 1 5 9.1 6.86 0.62426 4.44 0.40404 5.40599235967584 20 3.63 0.33033 2 279
8686 2013 11 21 1 2015 12 13 21 2016 2 8 35.8 4.09 1.46422 3.48 1.24584 -2.05889368905357 19 4.83 1.72914 9 55
8686 2013 11 21 1 2015 12 13 21 2016 3 20 23.8 4.32 1.02816 3.65 0.8687 0.748461233004035 16 4.69 1.11622 9 97.5
8686 2013 11 21 1 2015 12 13 21 2016 5 1 31.7 4.2 1.3314 3.67 1.16339 -0.643856189774725 15 4.76 1.50892 9 139.5
8686 2013 11 21 1 2015 12 13 21 2016 6 26 31.9 4.18 1.33342 3.81 1.21539 0.163498732282879 31 4.8 1.5312 9 195
8686 2013 11 21 1 2015 12 13 21 2016 8 7 30.4 3.99 1.21296 3.79 1.15216 0.0565835283663674 30 4.74 1.44096 9 237
8686 2013 11 21 1 2015 12 13 21 2016 9 18 26.6 4.31 1.14646 3.79 1.00814 1.16349873228288 21 4.83 1.28478 9 278.5
8686 2013 11 21 1 2015 12 13 21 2016 10 30 21.3 4.53 0.96489 3.6 0.7668 1.67807190511264 17 4.83 1.02879 9 321
8686 2013 11 21 2 2016 12 16 21 2017 1 22 37 3.92 1.4504 3.62 1.3394 -0.0588936890535687 16 4.87 1.8019 9 35.5
8686 2013 11 21 2 2016 12 16 21 2017 3 5 38.7 5.04 1.95048 3.69 1.42803 -0.184424571137427 17 4.75 1.83825 9 79.5
8686 2013 11 21 2 2016 12 16 21 2017 4 17 39.2 3.96 1.55232 3.92 1.53664 0.443606651475615 23 4.78 1.87376 9 122
8686 2013 11 21 2 2016 12 16 21 2017 6 4 35.7 3.72 1.32804 4.04 1.44228 1.31034012061215 28 4.9 1.7493 9 170
8686 2013 11 21 2 2016 12 16 21 2017 7 16 37.7 4.12 1.55324 3.75 1.41375 1.67807190511264 21 4.74 1.78698 9 212.5
8686 2013 11 21 2 2016 12 16 21 2017 8 27 35.8 4.09 1.46422 3.79 1.35682 1.52606881166759 16 4.8 1.7184 9 254
8686 2013 11 21 2 2016 12 16 21 2017 10 7 33.3 4.34 1.44522 3.79 1.26207 1.67807190511264 15 4.73 1.57509 9 295
8686 2013 11 21 2 2016 12 16 21 2017 11 18 27 4.61 1.2447 3.94 1.0638 2.6959938131099 20 4.73 1.2771 9 336.5
8715 2015 5 23 1 2017 3 26 37 2017 4 6 30 4.65 1.395 3.47 1.041 1.56559717585423 25 4.57 1.371 2 10.5
8715 2015 5 23 1 2017 3 26 37 2017 5 3 38 4.28 1.6264 3.33 1.2654 4.49569516262407 27 4.57 1.7366 2 38
8715 2015 5 23 1 2017 3 26 37 2017 5 31 38.2 3.54 1.35228 3.1 1.1842 1.31034012061215 33 4.52 1.72664 2 66
8715 2015 5 23 1 2017 3 26 37 2017 7 5 34.6 3.45 1.1937 3.22 1.11412 1.40053792958373 26 4.6 1.5916 2 101
8715 2015 5 23 1 2017 3 26 37 2017 8 2 32 3.67 1.1744 3.44 1.1008 0.356143810225275 28 4.46 1.4272 2 128.5
8715 2015 5 23 1 2017 3 26 37 2017 8 30 33.2 4.61 1.53052 3.78 1.25496 1 26 4.56 1.51392 2 156.5
8715 2015 5 23 1 2017 3 26 37 2017 9 27 25.6 4.41 1.12896 3.88 0.99328 2.65992455840238 28 4.58 1.17248 2 184
8715 2015 5 23 1 2017 3 26 37 2017 10 27 24.6 5.06 1.24476 4.25 1.0455 1.16349873228288 32 4.53 1.11438 2 214.5
8715 2015 5 23 1 2017 3 26 37 2017 11 22 25.2 5.58 1.40616 4.28 1.07856 0.678071905112638 29 4.48 1.12896 2 240
8715 2015 5 23 1 2017 3 26 37 2017 12 20 22 6.36 1.3992 4.61 1.0142 1.71369581484336 20 4.42 0.9724 2 268.5
8715 2015 5 23 1 2017 3 26 37 2018 1 17 17 6.55 1.1135 4.71 0.8007 3.11103131238874 23 4.52 0.7684 2 295
8796 2014 2 16 1 2016 1 13 28 2016 1 29 28.8 5.37 1.54656 3.4 0.9792 1.48542682717024 21 4.87 1.40256 2 16
8796 2014 2 16 1 2016 1 13 28 2016 3 1 33.3 4.52 1.50516 3.19 1.06227 1.44360665147561 27 5.06 1.68498 2 49
8796 2014 2 16 1 2016 1 13 28 2016 4 5 30.2 4.38 1.32276 3.43 1.03586 1.44360665147561 23 4.95 1.4949 2 83.5
8796 2014 2 16 1 2016 1 13 28 2016 5 3 27.5 4.18 1.1495 3.46 0.9515 0.879705766282288 26 4.86 1.3365 2 112
8796 2014 2 16 1 2016 1 13 28 2016 6 7 26.1 4.12 1.07532 3.4 0.8874 0.748461233004035 26 4.75 1.23975 2 146.5
8796 2014 2 16 1 2016 1 13 28 2016 8 3 27.9 4.41 1.23039 3.6 1.0044 0.604071323668861 19 4.7 1.3113 2 203.5
8796 2014 2 16 1 2016 1 13 28 2016 9 18 24 5.73 1.3752 3.52 0.8448 0.879705766282288 38 4.69 1.1256 2 249
8796 2014 2 16 1 2016 1 13 28 2016 10 27 18.9 5.12 0.96768 3.97 0.75033 0.941106310946431 26 4.71 0.89019 2 288.5
8796 2014 2 16 2 2016 12 20 28 2017 1 8 36.9 5.14 1.89666 3.45 1.27305 -0.184424571137427 28 4.8 1.7712 2 17.5
8796 2014 2 16 2 2016 12 20 28 2017 2 13 33 4.12 1.3596 3.31 1.0923 -0.321928094887362 29 4.85 1.6005 2 53
8796 2014 2 16 2 2016 12 20 28 2017 3 5 38.4 4.49 1.72416 3.27 1.25568 -0.0588936890535687 37 4.79 1.83936 2 75.5
8796 2014 2 16 2 2016 12 20 28 2017 4 2 33 4.66 1.5378 3.53 1.1649 0.163498732282879 35 4.69 1.5477 2 103
8796 2014 2 16 2 2016 12 20 28 2017 4 30 31.8 4.27 1.35786 3.81 1.21158 0.604071323668861 22 4.61 1.46598 2 131
8796 2014 2 16 2 2016 12 20 28 2017 5 27 30.9 4.47 1.38123 3.66 1.13094 0.678071905112638 36 4.68 1.44612 2 158.5
8796 2014 2 16 2 2016 12 20 28 2017 7 3 30.1 4.53 1.36353 3.54 1.06554 0.678071905112638 25 4.7 1.4147 2 195.5
8796 2014 2 16 2 2016 12 20 28 2017 8 7 29.2 4.92 1.43664 3.64 1.06288 1.21412480535285 25 4.69 1.36948 2 230
8796 2014 2 16 2 2016 12 20 28 2017 9 10 23.6 4.71 1.11156 3.83 0.90388 0.941106310946431 25 4.63 1.09268 2 263.5
8796 2014 2 16 2 2016 12 20 28 2017 10 8 22.4 4.86 1.08864 4.07 0.91168 2.05658352836637 27 4.51 1.01024 2 292
8796 2014 2 16 2 2016 12 20 28 2017 11 6 15.1 3.92 0.59192 4.16 0.62816 1.97085365434048 27 4.66 0.70366 2 320.5
8796 2014 2 16 2 2016 12 20 28 2017 12 3 6.8 4.86 0.33048 4.37 0.29716 3.21412480535285 30 4.52 0.30736 2 348
8804 2013 12 12 1 2015 11 25 34 2016 1 12 29.7 3.45 1.02465 3.26 0.96822 -0.0588936890535687 22 4.66 1.38402 2 47
8804 2013 12 12 1 2015 11 25 34 2016 2 11 30.5 3.75 1.14375 3.52 1.0736 -0.184424571137427 29 4.67 1.42435 2 76.5
8804 2013 12 12 1 2015 11 25 34 2016 3 8 29.6 3.41 1.00936 3.59 1.06264 0.941106310946431 28 4.64 1.37344 2 104
8804 2013 12 12 1 2015 11 25 34 2016 4 5 27.4 3.94 1.07956 3.3 0.9042 0.748461233004035 24 4.72 1.29328 2 131.5
8804 2013 12 12 1 2015 11 25 34 2016 5 3 25.9 4.22 1.09298 3.32 0.85988 1.26303440583379 20 4.61 1.19399 2 160
8804 2013 12 12 1 2015 11 25 34 2016 6 3 27.6 3.96 1.09296 3.4 0.9384 0.526068811667588 24 4.66 1.28616 2 190.5
8804 2013 12 12 1 2015 11 25 34 2016 7 1 29.1 3.67 1.06797 3.36 0.97776 1.11103131238874 22 4.68 1.36188 2 219
8804 2013 12 12 1 2015 11 25 34 2016 7 29 25.2 3.95 0.9954 3.4 0.8568 0.941106310946431 26 4.66 1.17432 2 247
8804 2013 12 12 1 2015 11 25 34 2016 8 25 17.6 4.32 0.76032 3.26 0.57376 2.97085365434048 22 4.59 0.80784 2 273.5
8804 2013 12 12 2 2016 11 6 34 2016 11 15 33.3 4.17 1.38861 4.02 1.33866 1.35614381022528 18 4.46 1.48518 2 9
8804 2013 12 12 2 2016 11 6 34 2016 12 13 35.2 3.32 1.16864 3.22 1.13344 -0.184424571137427 27 4.72 1.66144 2 37.5
8804 2013 12 12 2 2016 11 6 34 2017 1 10 38.3 3.7 1.4171 3.36 1.28688 0.526068811667588 20 4.63 1.77329 2 64
8804 2013 12 12 2 2016 11 6 34 2017 2 8 39.7 3.74 1.48478 3.4 1.3498 1.16349873228288 23 4.69 1.86193 2 92.5
8804 2013 12 12 2 2016 11 6 34 2017 3 7 36.4 4.52 1.64528 3.4 1.2376 1.87970576628229 21 4.7 1.7108 2 122
8804 2013 12 12 2 2016 11 6 34 2017 4 4 35.7 3.7 1.3209 3.29 1.17453 0.356143810225275 19 4.59 1.63863 2 149.5
8804 2013 12 12 2 2016 11 6 34 2017 5 2 33.6 4.22 1.41792 3.49 1.17264 1.56559717585423 15 4.56 1.53216 2 178
8804 2013 12 12 2 2016 11 6 34 2017 5 31 35.4 3.52 1.24608 3.36 1.18944 1.74846123300404 28 4.66 1.64964 2 207
8804 2013 12 12 2 2016 11 6 34 2017 6 27 30.1 3.99 1.20099 3.37 1.01437 1.52606881166759 28 4.63 1.39363 2 233.5
8804 2013 12 12 2 2016 11 6 34 2017 7 25 26.7 3.64 0.97188 3.57 0.95319 1.91073266190291 23 4.53 1.20951 2 262
8804 2013 12 12 2 2016 11 6 34 2017 8 22 24.9 3.92 0.97608 3.79 0.94371 2.92599941855622 30 4.39 1.09311 2 289.5
8804 2013 12 12 2 2016 11 6 34 2017 9 19 25.7 3.5 0.8995 3.87 0.99459 3.32192809488736 22 4.28 1.09996 2 317
8804 2013 12 12 2 2016 11 6 34 2017 10 17 24.7 3.76 0.92872 3.93 0.97071 3.16349873228288 31 4.37 1.07939 2 345.5
8806 2015 4 12 1 2017 2 12 34 2017 3 7 28 3.94 1.1032 3.46 0.9688 1.11103131238874 29 4.77 1.3356 2 25.5
8806 2015 4 12 1 2017 2 12 34 2017 4 4 31.1 3.68 1.14448 3.46 1.07606 0.263034405833794 19 4.69 1.45859 2 53
8806 2015 4 12 1 2017 2 12 34 2017 5 2 32.3 3.35 1.08205 3.7 1.1951 1.52606881166759 17 4.73 1.52779 2 81.5
8806 2015 4 12 1 2017 2 12 34 2017 5 31 27.3 4.44 1.21212 3.48 0.95004 1.26303440583379 31 4.74 1.29402 2 110.5
8806 2015 4 12 1 2017 2 12 34 2017 6 27 30.7 4.01 1.23107 3.7 1.1359 1.56559717585423 29 4.71 1.44597 2 137
8806 2015 4 12 1 2017 2 12 34 2017 7 25 30.5 3.8 1.159 3.78 1.1529 1.84799690655495 23 4.74 1.4457 2 165.5
8806 2015 4 12 1 2017 2 12 34 2017 8 22 31.6 3.64 1.15024 3.83 1.21028 1.60407132366886 28 4.73 1.49468 2 193
8806 2015 4 12 1 2017 2 12 34 2017 9 19 28.3 4.03 1.14049 3.84 1.08672 1.52606881166759 27 4.63 1.31029 2 220.5
8806 2015 4 12 1 2017 2 12 34 2017 10 17 28 3.97 1.1116 3.96 1.1088 1.48542682717024 24 4.66 1.3048 2 249
8806 2015 4 12 1 2017 2 12 34 2017 11 14 24.2 4.68 1.13256 3.98 0.96316 1.60407132366886 25 4.34 1.05028 2 276.5
8806 2015 4 12 1 2017 2 12 34 2017 12 12 23.2 4.59 1.06488 4.34 1.00688 1.78240856492737 24 4.49 1.04168 2 305
8806 2015 4 12 1 2017 2 12 34 2018 1 23 21.6 4.63 1.00008 4.34 0.93744 2.89530262133331 31 4.52 0.97632 2 345.5
8883 2013 11 9 1 2015 11 20 15 2016 1 16 38 3.55 1.349 3.18 1.2084 2.05658352836637 23 4.61 1.7518 2 56
8883 2013 11 9 1 2015 11 20 15 2016 2 11 33.2 3.76 1.24832 2.98 0.98936 0.263034405833794 29 4.67 1.55044 2 81.5
8883 2013 11 9 1 2015 11 20 15 2016 3 11 33.4 3.61 1.20574 3.23 1.07882 0.443606651475615 24 4.45 1.4863 2 112
8883 2013 11 9 1 2015 11 20 15 2016 4 9 32.5 4.39 1.42675 3.38 1.0985 0.604071323668861 30 4.53 1.47225 2 140.5
8883 2013 11 9 1 2015 11 20 15 2016 5 10 29.9 3.71 1.10929 3.53 1.05547 3.89530262133331 37 4.49 1.34251 2 172
8883 2013 11 9 1 2015 11 20 15 2016 6 9 23.3 3.01 0.70133 3.24 0.75492 2.16349873228288 21 4.39 1.02287 2 201.5
8883 2013 11 9 1 2015 11 20 15 2016 7 7 28 3.67 1.0276 3.43 0.9604 3.47508488294878 34 4.44 1.2432 2 230
8883 2013 11 9 1 2015 11 20 15 2016 8 2 27.8 3.55 0.9869 3.32 0.92296 3.91838623444635 27 4.52 1.25656 2 255.5
8883 2013 11 9 1 2015 11 20 15 2016 9 2 21.6 3.94 0.85104 3.38 0.73008 2.52606881166759 39 4.45 0.9612 2 286
8883 2013 11 9 1 2015 11 20 15 2016 9 29 18.2 4.1 0.7462 3.21 0.58422 2.13750352374994 30 4.4 0.8008 2 313
8883 2013 11 9 1 2015 11 20 15 2016 11 2 20.9 4.44 0.92796 3.57 0.74613 2.84799690655495 29 4.37 0.91333 2 347
8883 2013 11 9 2 2017 3 28 15 2017 4 11 41.8 4.39 1.83502 3.5 1.463 3.90303827011291 30 4.54 1.89772 2 13.5
8883 2013 11 9 2 2017 3 28 15 2017 5 12 46.4 3.19 1.48016 3.3 1.5312 4.28688114778816 24 4.61 2.13904 2 45
8883 2013 11 9 2 2017 3 28 15 2017 6 9 42.5 3.16 1.343 3.12 1.326 4.27500704749987 25 4.57 1.94225 2 72.5
8883 2013 11 9 2 2017 3 28 15 2017 7 11 36.7 3.3 1.2111 3.21 1.17807 5.55090066464752 26 4.54 1.66618 2 105
8883 2013 11 9 2 2017 3 28 15 2017 8 9 36.7 3.37 1.23679 3.31 1.21477 5.86195536414487 30 4.52 1.65884 2 133.5
8883 2013 11 9 2 2017 3 28 15 2017 9 7 31.9 3.55 1.13245 3.42 1.09098 5.68032435684402 36 4.39 1.40041 2 162
8883 2013 11 9 2 2017 3 28 15 2017 10 8 30.5 3.8 1.159 3.46 1.0553 5.30451104180995 32 4.4 1.342 2 193.5
8883 2013 11 9 2 2017 3 28 15 2017 11 4 23.3 4.33 1.00889 3.42 0.79686 4.43295940727611 23 4.39 1.02287 2 220
8883 2013 11 9 2 2017 3 28 15 2017 12 1 23 4.22 0.9706 3.71 0.8533 4.62760683812965 26 4.42 1.0166 2 247.5
8883 2013 11 9 2 2017 3 28 15 2018 1 3 20.4 4.29 0.87516 3.79 0.77316 5.85598969730848 24 4.51 0.92004 2 279
8885 2014 11 24 1 2016 10 31 40 2016 12 15 25.7 5.85 1.50345 2.73 0.70161 0.678071905112638 27 4.5 1.1565 9 45
8885 2014 11 24 1 2016 10 31 40 2017 1 25 31.5 4.21 1.32615 3.32 1.0458 0.879705766282288 23 4.72 1.4868 9 84.5
8885 2014 11 24 1 2016 10 31 40 2017 3 10 25.7 4.83 1.24131 3.61 0.92777 1 20 4.48 1.15136 9 130.5
8885 2014 11 24 1 2016 10 31 40 2017 4 21 25.5 4.21 1.07355 3.68 0.9384 -0.321928094887362 28 4.52 1.1526 9 172
8885 2014 11 24 1 2016 10 31 40 2017 6 2 21.9 4.95 1.08405 3.77 0.82563 0.815575428862573 35 4.48 0.98112 9 214
8885 2014 11 24 1 2016 10 31 40 2017 7 14 24.8 5.36 1.32928 3.96 0.98208 0.941106310946431 37 4.55 1.1284 9 256.5
8885 2014 11 24 1 2016 10 31 40 2017 8 23 22.3 4.82 1.07486 3.88 0.86524 0.815575428862573 33 4.36 0.97228 9 296
8885 2014 11 24 1 2016 10 31 40 2017 10 4 20.8 5.35 1.1128 4.18 0.86944 1.05658352836637 33 4.44 0.92352 9 338
8897 2015 3 13 1 2017 4 24 15 2017 5 12 32 4.29 1.3728 3.46 1.1072 -0.473931188332412 18 4.64 1.4848 2 18.5
8897 2015 3 13 1 2017 4 24 15 2017 6 9 31.7 4.43 1.40431 3.52 1.11584 -0.0588936890535687 15 4.64 1.47088 2 46
8897 2015 3 13 1 2017 4 24 15 2017 7 11 28.4 4.09 1.16156 3.68 1.04512 -0.321928094887362 17 4.55 1.2922 2 78.5
8897 2015 3 13 1 2017 4 24 15 2017 8 9 26 4.72 1.2272 3.73 0.9698 0.0565835283663674 20 4.47 1.1622 2 107
8897 2015 3 13 1 2017 4 24 15 2017 9 7 23.7 4.9 1.1613 3.86 0.91482 -0.473931188332412 22 4.35 1.03095 2 135.5
8897 2015 3 13 1 2017 4 24 15 2017 10 8 19.6 4.37 0.85652 3.88 0.76048 -1.05889368905357 23 4.43 0.86828 2 167
8897 2015 3 13 1 2017 4 24 15 2017 11 4 23.5 5.08 1.1938 4 0.94 -0.321928094887362 17 4.37 1.02695 2 193.5
8897 2015 3 13 1 2017 4 24 15 2017 12 1 22.1 4.95 1.09395 4.18 0.92378 -0.0588936890535687 16 4.44 0.98124 2 221
8897 2015 3 13 1 2017 4 24 15 2018 1 3 18.1 5.02 0.90862 4.34 0.78554 0.263034405833794 22 4.42 0.80002 2 252.5
8897 2015 3 13 1 2017 4 24 15 2018 1 31 14.6 5.84 0.85264 4.26 0.62196 -0.0588936890535687 15 4.38 0.63948 2 280.5
8897 2015 3 13 1 2017 4 24 15 2018 3 29 18.7 5.11 0.95557 4.6 0.8602 2.799087306074 18 4.16 0.77792 2 339.5
8925 2014 5 4 1 2016 3 29 7 2016 4 12 22.6 5.07 1.14582 3.52 0.79552 3.57531233068744 15 4.69 1.05994 2 13.5
8925 2014 5 4 1 2016 3 29 7 2016 5 12 30.5 4.23 1.29015 2.98 0.9089 5.1243281350022 14 4.84 1.4762 2 44
8925 2014 5 4 1 2016 3 29 7 2016 6 9 30.7 3.89 1.19423 3.2 0.9824 3.43295940727611 15 4.72 1.44904 2 71.5
8925 2014 5 4 1 2016 3 29 7 2016 7 7 29.4 3.51 1.03194 3.37 0.99078 5.19219416528334 25 4.68 1.37592 2 100
8925 2014 5 4 1 2016 3 29 7 2016 8 6 23 4.14 0.9522 3.32 0.7636 5.90496571868403 24 4.45 1.0235 2 129.5
8925 2014 5 4 1 2016 3 29 7 2016 9 6 19.1 4.11 0.78501 3.17 0.60547 6.16832111573972 22 4.42 0.84422 2 160
8925 2014 5 4 1 2016 3 29 7 2016 10 5 23.1 4.15 0.95865 3.59 0.82929 5.68481873755322 15 4.56 1.05336 2 189.5
8925 2014 5 4 1 2016 3 29 7 2016 11 1 24.6 4.34 1.06764 3.63 0.89298 5.79701297783614 20 4.63 1.13898 2 216
8925 2014 5 4 1 2016 3 29 7 2016 11 29 23.9 4.08 0.97512 3.45 0.82455 6.06522762277562 17 4.64 1.10896 2 244
8925 2014 5 4 1 2016 3 29 7 2016 12 30 19.1 4.29 0.81939 3.69 0.70479 4.0071955014042 21 4.7 0.8977 2 275.5
8925 2014 5 4 2 2017 3 1 7 2017 3 29 44.5 3.9 1.7355 3.29 1.46405 0.443606651475615 16 4.71 2.09595 2 28
8925 2014 5 4 2 2017 3 1 7 2017 4 26 38.7 4.09 1.58283 3.19 1.23453 1 15 4.72 1.82664 2 55.5
8925 2014 5 4 2 2017 3 1 7 2017 5 24 33 4.36 1.4388 3.26 1.0758 2.21412480535285 22 4.52 1.4916 2 84
8925 2014 5 4 2 2017 3 1 7 2017 6 20 39.6 3.5 1.386 3.22 1.27512 2.21412480535285 22 4.47 1.77012 2 110.5
8925 2014 5 4 2 2017 3 1 7 2017 7 20 37.4 3.74 1.39876 3.15 1.1781 3.17632277264046 20 4.47 1.67178 2 141
8925 2014 5 4 2 2017 3 1 7 2017 8 18 39.2 3.6 1.4112 3.18 1.24656 2.87970576628229 17 4.5 1.764 2 169.5
8925 2014 5 4 2 2017 3 1 7 2017 9 12 25.5 4.42 1.1271 3.08 0.7854 3.25096157353322 21 4.41 1.12455 2 194
8925 2014 5 4 2 2017 3 1 7 2017 10 10 32.3 3.92 1.26616 3.39 1.09497 2.23878685958712 18 4.42 1.42766 2 222.5
8925 2014 5 4 2 2017 3 1 7 2017 11 9 29.3 4.65 1.36245 3.39 0.99327 2.44360665147561 20 4.52 1.32436 2 252
8925 2014 5 4 2 2017 3 1 7 2017 12 12 26.5 4.23 1.12095 3.52 0.9328 5.1243281350022 23 4.47 1.18455 2 285.5
8925 2014 5 4 2 2017 3 1 7 2018 1 12 23.4 4.01 0.93834 3.57 0.83538 2.56559717585422 17 4.57 1.06938 2 315
8949 2014 10 5 1 2016 10 20 35 2016 10 31 27.5 5.28 1.452 3.56 0.979 2 22 4.48 1.232 2 11
8949 2014 10 5 1 2016 10 20 35 2016 11 29 33.3 4.13 1.37529 3.5 1.1655 2.64154602908752 18 4.78 1.59174 2 39.5
8949 2014 10 5 1 2016 10 20 35 2016 12 27 35.3 3.94 1.39082 3.51 1.23903 1.52606881166759 21 4.73 1.66969 2 68
8949 2014 10 5 1 2016 10 20 35 2017 1 25 35 3.79 1.3265 3.64 1.274 1.78240856492737 22 4.69 1.6415 2 95.5
8949 2014 10 5 1 2016 10 20 35 2017 2 27 34.1 3.62 1.23442 3.74 1.27534 2.02856915219677 29 4.75 1.61975 2 128
8949 2014 10 5 1 2016 10 20 35 2017 3 27 22.3 4.03 0.89869 3.72 0.82956 2.56559717585422 20 4.69 1.04587 2 158.5
8949 2014 10 5 1 2016 10 20 35 2017 4 25 28 3.45 0.966 3.93 1.1004 2.37851162325373 29 4.71 1.3188 2 187
8949 2014 10 5 1 2016 10 20 35 2017 5 23 28.6 3.54 1.01244 4.12 1.17832 2.23878685958712 34 4.71 1.34706 2 215.5
8949 2014 10 5 1 2016 10 20 35 2017 6 22 29.8 3.53 1.05194 4.06 1.20988 2.18903382439002 23 4.69 1.39762 2 245
8949 2014 10 5 1 2016 10 20 35 2017 7 19 28.2 3.73 1.05186 4.2 1.1844 2.21412480535285 26 4.74 1.33668 2 272.5
8949 2014 10 5 1 2016 10 20 35 2017 8 16 27.7 3.93 1.08861 4.17 1.15509 2.13750352374994 23 4.7 1.3019 2 300
8949 2014 10 5 1 2016 10 20 35 2017 9 12 20.1 4.79 0.96279 4.96 0.99696 3.43295940727611 26 4.16 0.83616 2 326.5
8949 2014 10 5 1 2016 10 20 35 2017 10 11 23.5 4.66 1.0951 4.49 1.05515 2.87970576628229 36 4.64 1.0904 2 356
8968 2013 4 9 1 2015 4 8 10 2016 1 27 15.9 5.02 0.79818 4.24 0.67416 1.16349873228288 17 4.4 0.6996 2 292.5
8968 2013 4 9 2 2017 4 24 10 2017 5 3 44.6 5 2.23 3.89 1.73494 1.11103131238874 14 4.38 1.95348 9 9.5
8968 2013 4 9 2 2016 3 13 10 2016 4 6 51.4 3.5 1.799 3.39 1.74246 0.443606651475615 16 4.67 2.40038 9 23.5
8968 2013 4 9 2 2017 4 24 10 2017 5 31 55.9 4 2.236 3.15 1.76085 0.263034405833794 16 4.58 2.56022 9 37.5
8968 2013 4 9 2 2016 3 13 10 2016 5 4 51.5 3.99 2.05485 3.37 1.73555 0.815575428862573 23 4.67 2.40505 9 52
8968 2013 4 9 2 2017 4 24 10 2017 6 28 54.9 3.99 2.19051 3.16 1.73484 0.879705766282288 11 4.69 2.57481 9 65
8968 2013 4 9 2 2016 3 13 10 2016 5 31 45.2 2.62 1.18424 3.37 1.52324 1.74846123300404 24 4.62 2.08824 9 79
8968 2013 4 9 2 2017 4 24 10 2017 7 26 45.1 3.56 1.60556 3.07 1.38457 -0.0588936890535687 14 4.57 2.06107 9 93.5
8968 2013 4 9 2 2016 3 13 10 2016 6 28 42.4 3.91 1.65784 3.35 1.4204 0.443606651475615 24 4.5 1.908 9 106.5
8968 2013 4 9 2 2017 4 24 10 2017 8 23 47.9 4.03 1.93037 3.3 1.5807 0.356143810225275 16 4.5 2.1555 9 121
8968 2013 4 9 2 2016 3 13 10 2016 7 23 42.7 3.69 1.57563 3.41 1.45607 1.26303440583379 32 4.59 1.95993 9 132
8968 2013 4 9 2 2017 4 24 10 2017 9 19 44.2 3.53 1.56026 3.6 1.5912 -0.184424571137427 18 4.53 2.00226 9 147.5
8968 2013 4 9 2 2016 3 13 10 2016 8 23 38.8 4.48 1.73824 3.66 1.42008 0.604071323668861 30 4.46 1.73048 9 162.5
8968 2013 4 9 2 2017 4 24 10 2017 10 18 43.3 4.25 1.84025 3.69 1.59777 -0.0588936890535687 19 4.44 1.92252 9 177
8968 2013 4 9 2 2016 3 13 10 2016 9 20 38.8 4.26 1.65288 3.63 1.40844 3.62293035092018 25 4.48 1.73824 9 190
8968 2013 4 9 2 2017 4 24 10 2017 11 14 43.3 4.19 1.81427 3.76 1.62808 0.356143810225275 15 4.47 1.93551 9 203.5
8968 2013 4 9 2 2016 3 13 10 2016 10 18 33 4.26 1.4058 3.93 1.2969 0.748461233004035 14 4.47 1.4751 9 218.5
8968 2013 4 9 2 2017 4 24 10 2017 12 15 36.3 4.27 1.55001 4.08 1.48104 1.05658352836637 18 4.44 1.61172 9 235
8968 2013 4 9 2 2016 3 13 10 2016 11 14 28.3 4.63 1.31029 4.15 1.17445 0.526068811667588 16 4.35 1.23105 9 245
8968 2013 4 9 2 2017 4 24 10 2018 1 11 33 4.47 1.4751 3.98 1.3134 0.604071323668861 15 4.45 1.4685 9 260.5
8968 2013 4 9 2 2016 3 13 10 2016 12 12 26.9 5.32 1.43108 4.27 1.14863 1.91073266190291 18 4.34 1.16746 9 273.5
8968 2013 4 9 2 2017 4 24 10 2018 2 7 26.8 4.83 1.29444 4.2 1.1256 2.16349873228288 26 4.35 1.1658 9 287
8968 2013 4 9 2 2016 3 13 10 2017 1 10 23 4.8 1.104 4.49 1.0327 2.18903382439002 21 4.36 1.0028 9 301
8968 2013 4 9 2 2016 3 13 10 2017 2 6 21.4 5.29 1.13206 4.59 0.98226 2.11103131238874 18 4.29 0.91806 9 327.5
8968 2013 4 9 2 2017 4 24 10 2018 4 10 44.3 5.19 2.29917 4.08 1.80744 1.26303440583379 15 4.33 1.91819 9 351
8968 2013 4 9 2 2016 3 13 10 2017 3 3 14.7 5.02 0.73794 4.76 0.69972 2.6959938131099 17 4.39 0.64533 9 355
9025 2014 1 9 1 2016 3 22 6 2016 4 11 33.9 4.27 1.44753 3.18 1.07802 1.64154602908752 14 4.68 1.58652 2 19.5
9025 2014 1 9 1 2016 3 22 6 2016 5 21 38 3.85 1.463 3.13 1.1894 2 23 4.63 1.7594 2 60
9025 2014 1 9 1 2016 3 22 6 2016 7 4 39.3 3.44 1.35192 3.39 1.33227 2.71369581484336 15 4.73 1.85889 2 104
9025 2014 1 9 1 2016 3 22 6 2016 8 13 40.3 4.23 1.70469 3.52 1.41856 4.6959938131099 21 4.65 1.87395 2 143.5
9025 2014 1 9 1 2016 3 22 6 2016 9 24 32.5 4.36 1.417 3.73 1.21225 1.40053792958373 22 4.42 1.4365 2 185
9025 2014 1 9 1 2016 3 22 6 2016 11 6 29.1 5.41 1.57431 4.13 1.20183 3.83187724119167 23 4.33 1.26003 2 228
9025 2014 1 9 1 2016 3 22 6 2016 12 16 21.5 6.31 1.35665 4.7 1.0105 3.29865831556452 31 4.32 0.9288 2 268.5
9025 2014 1 9 1 2016 3 22 6 2017 1 28 12 6.95 0.834 5.29 0.6348 3.55581615506164 32 4.01 0.4812 2 310
9025 2014 1 9 2 2017 3 15 6 2017 4 21 53.3 3.85 2.05205 3.18 1.69494 -0.321928094887362 19 4.5 2.3985 2 36.5
9025 2014 1 9 2 2017 3 15 6 2017 6 6 49.9 3.33 1.66167 3.32 1.65668 1.52606881166759 18 4.49 2.24051 2 82.5
9025 2014 1 9 2 2017 3 15 6 2017 7 11 44.9 3.91 1.75559 3.5 1.5715 2.16349873228288 21 4.53 2.03397 2 118
9025 2014 1 9 2 2017 3 15 6 2017 8 18 42.2 4.2 1.7724 3.87 1.63314 2.05658352836637 20 4.48 1.89056 2 155.5
9025 2014 1 9 2 2017 3 15 6 2017 9 30 35.4 4.55 1.6107 4.23 1.49742 2.08406426478847 20 4.38 1.55052 2 198
9025 2014 1 9 2 2017 3 15 6 2017 11 13 31 5.06 1.5686 4.63 1.4353 2.42223300068305 18 4.26 1.3206 2 242
9025 2014 1 9 2 2017 3 15 6 2017 12 28 21.9 6.4 1.4016 4.89 1.07091 2.7311832415722 19 4.24 0.92856 2 287.5
9025 2014 1 9 2 2017 3 15 6 2018 2 3 14.6 7.23 1.05558 5.55 0.8103 3.18903382439002 29 4.11 0.60006 2 322.5
9027 2015 1 17 1 2017 1 13 6 2017 1 28 33.1 4.65 1.53915 3.38 1.11878 0.815575428862573 18 4.77 1.57887 2 15
9027 2015 1 17 1 2017 1 13 6 2017 3 13 40.7 3.65 1.48555 3.03 1.23321 0.0565835283663674 31 4.66 1.89662 2 61
9027 2015 1 17 1 2017 1 13 6 2017 4 21 37.6 3.25 1.222 3.22 1.21072 0.0565835283663674 25 4.59 1.72584 2 99.5
9027 2015 1 17 1 2017 1 13 6 2017 6 6 38.4 2.87 1.10208 3.39 1.30176 1.91073266190291 21 4.66 1.78944 2 145.5
9027 2015 1 17 1 2017 1 13 6 2017 7 11 45.4 3.2 1.4528 3.41 1.54814 0.356143810225275 17 4.65 2.1111 2 181
9027 2015 1 17 1 2017 1 13 6 2017 8 18 42.9 2.78 1.19262 3.71 1.59159 0.941106310946431 20 4.52 1.93908 2 218.5
9027 2015 1 17 1 2017 1 13 6 2017 9 30 44.3 2.95 1.30685 3.76 1.66568 4.27500704749987 17 4.62 2.04666 2 261
9027 2015 1 17 1 2017 1 13 6 2017 11 13 46.4 4.35 2.0184 3.94 1.82816 1.16349873228288 22 4.45 2.0648 2 305
9027 2015 1 17 1 2017 1 13 6 2017 12 28 41 3.55 1.4555 3.84 1.5744 1.91073266190291 24 4.66 1.9106 2 350.5
9115 2013 1 23 1 2015 4 20 30 2016 1 29 15.6 6.32 0.98592 4.14 0.64584 1 27 4.68 0.73008 2 282.5
9115 2013 1 23 2 2017 4 19 30 2017 5 5 37 5.33 1.9721 3.34 1.2358 0.356143810225275 27 4.57 1.6909 2 16.5
9115 2013 1 23 2 2016 4 28 30 2016 6 3 37.8 4.9 1.8522 3.19 1.20582 -0.473931188332412 24 4.6 1.7388 2 36
9115 2013 1 23 2 2017 4 19 30 2017 6 16 43 4.3 1.849 3.34 1.4362 0.879705766282288 17 4.73 2.0339 2 58
9115 2013 1 23 2 2016 4 28 30 2016 7 15 34.2 4.18 1.42956 3.54 1.21068 0.356143810225275 18 4.63 1.58346 2 78.5
9115 2013 1 23 2 2017 4 19 30 2017 7 28 38.2 4.22 1.61204 3.7 1.4134 0.604071323668861 28 4.68 1.78776 2 100.5
9115 2013 1 23 2 2016 4 28 30 2016 8 26 27.8 5.02 1.39556 3.91 1.08698 0.678071905112638 52 4.58 1.27324 2 120
9115 2013 1 23 2 2017 4 19 30 2017 9 6 32.4 4.76 1.54224 3.89 1.26036 2.21412480535285 31 4.66 1.50984 2 139.5
9115 2013 1 23 2 2016 4 28 30 2016 10 7 29.2 5.52 1.61184 4.11 1.20012 0.163498732282879 22 4.55 1.3286 2 162
9115 2013 1 23 2 2017 4 19 30 2017 10 24 30.2 5.56 1.67912 4.17 1.25934 3.01435529297707 33 4.68 1.41336 2 188
9115 2013 1 23 2 2016 4 28 30 2016 11 18 25 6.02 1.505 4.28 1.07 1.56559717585423 16 4.48 1.12 2 203.5
9115 2013 1 23 2 2017 4 19 30 2017 12 1 22 6.31 1.3882 4.59 1.0098 3.43295940727611 29 4.7 1.034 2 226
9115 2013 1 23 2 2016 4 28 30 2016 12 30 17.8 6.51 1.15878 4.63 0.82414 1.81557542886257 24 4.71 0.83838 2 246
9115 2013 1 23 2 2017 4 19 30 2018 1 12 23.8 6.29 1.49702 4.45 1.0591 2.799087306074 26 4.52 1.07576 2 266.5
9115 2013 1 23 2 2016 4 28 30 2017 2 10 13.2 6.49 0.85668 4.81 0.63492 2.83187724119167 19 4.53 0.59796 2 286
9115 2013 1 23 2 2017 4 19 30 2018 4 6 36.2 5.99 2.16838 4.16 1.50592 1.78240856492737 32 4.42 1.60004 2 352
9198 2014 9 28 1 2017 4 27 5 2017 5 30 36.2 3.64 1.31768 3.03 1.09686 0.941106310946431 16 5.02 1.81724 9 33.5
9198 2014 9 28 1 2017 4 27 5 2017 7 2 34.6 4.52 1.56392 3.17 1.09682 0.748461233004035 39 4.93 1.70578 9 66.5
9198 2014 9 28 1 2017 4 27 5 2017 8 4 34.5 4.36 1.5042 3.63 1.25235 2.08406426478847 28 4.71 1.62495 9 99
9198 2014 9 28 1 2017 4 27 5 2017 9 7 27.4 4.68 1.28232 3.49 0.95626 4.27500704749987 21 4.76 1.30424 9 132.5
9198 2014 9 28 1 2017 4 27 5 2017 10 11 24.5 5.22 1.2789 3.47 0.85015 1.16349873228288 23 4.64 1.1368 9 167
9198 2014 9 28 1 2017 4 27 5 2017 11 14 29.8 4.68 1.39464 3.54 1.05492 3.1243281350022 25 4.58 1.36484 9 200.5
9198 2014 9 28 1 2017 4 27 5 2017 12 17 30.1 5.08 1.52908 3.91 1.17691 1.16349873228288 16 4.57 1.37557 9 234
9198 2014 9 28 1 2017 4 27 5 2018 1 20 29.5 4.98 1.4691 4.01 1.18295 1.94110631094643 17 4.66 1.3747 9 266.5
9210 2013 12 28 1 2016 2 10 18 2016 3 3 31.4 3.64 1.14296 3.17 0.99538 1.87970576628229 22 4.67 1.46638 9 23.5
9210 2013 12 28 1 2016 2 10 18 2016 4 1 35.7 3.8 1.3566 3.12 1.11384 2.05658352836637 29 4.68 1.67076 9 52
9210 2013 12 28 1 2016 2 10 18 2016 4 29 33.4 3.94 1.31596 3.16 1.05544 1.91073266190291 23 4.87 1.62658 9 80
9210 2013 12 28 1 2016 2 10 18 2016 5 27 29.9 3.55 1.06145 3.13 0.93587 1.81557542886257 22 4.67 1.39633 9 108.5
9210 2013 12 28 1 2016 2 10 18 2016 6 23 20.7 4.57 0.94599 2.78 0.57546 3.46466826700344 29 4.61 0.95427 9 135
9210 2013 12 28 1 2016 2 10 18 2016 7 21 26.8 3.43 0.91924 3.34 0.89512 1.84799690655495 22 4.59 1.23012 9 163.5
9210 2013 12 28 1 2016 2 10 18 2016 8 21 24.5 3.39 0.83055 3.4 0.833 2.54596836910529 30 4.6 1.127 9 194
9210 2013 12 28 1 2016 2 10 18 2016 9 16 21.7 4.1 0.8897 3.18 0.69006 1.48542682717024 32 4.52 0.98084 9 219.5
9210 2013 12 28 1 2016 2 10 18 2016 10 13 19.4 3.93 0.76242 3.49 0.67706 2.83187724119167 27 4.55 0.8827 9 247
9210 2013 12 28 1 2016 2 10 18 2016 11 11 19.9 4.17 0.82983 3.61 0.71839 3.17632277264046 33 4.61 0.91739 9 275.5
9210 2013 12 28 1 2016 2 10 18 2016 12 13 19.3 4.11 0.79323 3.69 0.71217 2.78240856492737 31 4.67 0.90131 9 308
9210 2013 12 28 1 2016 2 10 18 2017 1 6 17.7 4.57 0.80889 3.95 0.69915 3.35614381022528 27 4.55 0.80535 9 330.5
9210 2013 12 28 2 2017 2 25 18 2017 3 2 37.1 4.66 1.72886 4.17 1.54707 4.15055967657538 20 4.49 1.66579 9 7.5
9210 2013 12 28 2 2017 2 25 18 2017 3 30 49.8 3.52 1.75296 3.11 1.54878 6.08915913191124 20 4.61 2.29578 9 35.5
9210 2013 12 28 2 2017 2 25 18 2017 5 2 48.3 2.9 1.4007 3.22 1.55526 4.97452931248388 20 4.74 2.28942 9 68.5
9210 2013 12 28 2 2017 2 25 18 2017 5 30 45.4 3.1 1.4074 3.17 1.43918 3.67807190511264 33 4.73 2.14742 9 96.5
9210 2013 12 28 2 2017 2 25 18 2017 6 28 43.8 3.27 1.43226 3.21 1.40598 4.50080205305716 27 4.68 2.04984 9 125
9210 2013 12 28 2 2017 2 25 18 2017 7 25 39.6 3.11 1.23156 3.28 1.29888 3.27500704749987 28 4.65 1.8414 9 152.5
9210 2013 12 28 2 2017 2 25 18 2017 8 30 35.9 3.25 1.16675 3.39 1.21701 3.23878685958712 26 4.64 1.66576 9 188
9210 2013 12 28 2 2017 2 25 18 2017 9 28 26.4 4.03 1.06392 3.88 1.02432 5.7311832415722 37 4.33 1.14312 9 216.5
9210 2013 12 28 2 2017 2 25 18 2017 10 25 28 3.93 1.1004 3.56 0.9968 5.4905701304462 30 4.54 1.2712 9 244
9210 2013 12 28 2 2017 2 25 18 2017 11 22 23.2 4.03 0.93496 3.73 0.86536 3.26303440583379 35 4.57 1.06024 9 271.5
9210 2013 12 28 2 2017 2 25 18 2017 12 20 14.6 4.29 0.62634 4.01 0.58546 2.08406426478847 37 4.59 0.67014 9 300
9282 2015 4 28 1 2017 4 18 50 2017 4 26 14.9 5.67 0.84483 3.6 0.5364 2.18903382439002 20 4.22 0.62878 9 8
9282 2015 4 28 1 2017 4 18 50 2017 5 31 26.2 4.03 1.05586 2.9 0.7598 2.23878685958712 18 4.81 1.26022 9 43.5
9282 2015 4 28 1 2017 4 18 50 2017 6 28 34.7 3.41 1.18327 2.9 1.0063 0.748461233004035 16 4.81 1.66907 9 71
9282 2015 4 28 1 2017 4 18 50 2017 7 26 27.7 3.55 0.98335 2.92 0.80884 1.26303440583379 21 4.77 1.32129 9 99.5
9282 2015 4 28 1 2017 4 18 50 2017 8 30 21.5 4.32 0.9288 3.05 0.65575 1.91073266190291 17 4.61 0.99115 9 134
9282 2015 4 28 1 2017 4 18 50 2017 9 27 26.2 4.53 1.18686 3.2 0.8384 1.44360665147561 18 4.69 1.22878 9 161.5
9282 2015 4 28 1 2017 4 18 50 2017 11 1 29.7 3.55 1.05435 3.33 0.98901 2.11103131238874 21 4.71 1.39887 9 196.5
9282 2015 4 28 1 2017 4 18 50 2017 11 29 28.1 4.33 1.21673 3.47 0.97507 0.815575428862573 17 4.64 1.30384 9 224.5
9282 2015 4 28 1 2017 4 18 50 2018 1 3 28.1 3.76 1.05656 3.46 0.97226 0.678071905112638 27 4.78 1.34318 9 258.5
9282 2015 4 28 1 2017 4 18 50 2018 1 31 28.4 3.52 0.99968 3.39 0.96276 0.748461233004035 22 4.74 1.34616 9 286.5
9282 2015 4 28 1 2017 4 18 50 2018 2 28 21.6 4.76 1.02816 3.97 0.85752 1.26303440583379 21 4.7 1.0152 9 314
9337 2015 4 23 1 2017 4 3 12 2017 4 15 27 4.57 1.2339 3.36 0.9072 1.21412480535285 18 4.66 1.2582 2 12
9337 2015 4 23 1 2017 4 3 12 2017 5 13 31.6 3.34 1.05544 3.16 0.99856 0.678071905112638 22 4.72 1.49152 2 40.5
9337 2015 4 23 1 2017 4 3 12 2017 6 17 30.3 3.81 1.15443 3.02 0.91506 -0.643856189774725 22 4.66 1.41198 2 75
9337 2015 4 23 1 2017 4 3 12 2017 7 15 26.7 3.58 0.95586 3.2 0.8544 0.443606651475615 20 4.53 1.20951 2 103.5
9337 2015 4 23 1 2017 4 3 12 2017 8 12 29.9 3.75 1.12125 3.42 1.02258 1.48542682717024 24 4.6 1.3754 2 131
9337 2015 4 23 1 2017 4 3 12 2017 9 23 29.8 4.12 1.22776 3.66 1.09068 1.05658352836637 29 4.62 1.37676 2 172.5
9337 2015 4 23 1 2017 4 3 12 2017 10 21 26.8 4.46 1.19528 3.68 0.98624 1.44360665147561 22 4.46 1.19528 2 201
9337 2015 4 23 1 2017 4 3 12 2017 11 18 28.7 4.41 1.26567 3.56 1.02172 0.815575428862573 20 4.64 1.33168 2 228.5
9337 2015 4 23 1 2017 4 3 12 2017 12 16 25.5 4.57 1.16535 3.75 0.95625 2 19 4.64 1.1832 2 257
9337 2015 4 23 1 2017 4 3 12 2018 1 20 23.3 5.02 1.16966 3.77 0.87841 1.44360665147561 20 4.51 1.05083 2 290.5
9339 2015 3 16 1 2017 2 8 46 2017 2 15 19.9 4.61 0.91739 3.71 0.73829 4.81966818349646 19 4.54 0.90346 2 7
9339 2015 3 16 1 2017 2 8 46 2017 3 14 22.6 3.39 0.76614 3.34 0.75484 1.56559717585423 18 4.92 1.11192 2 36.5
9339 2015 3 16 1 2017 2 8 46 2017 4 11 30.7 4.03 1.23721 3.36 1.03152 -0.0588936890535687 18 4.89 1.50123 2 64
9339 2015 3 16 1 2017 2 8 46 2017 5 16 31.4 3.92 1.23088 3.34 1.04876 0.356143810225275 16 4.84 1.51976 2 99.5
9339 2015 3 16 1 2017 2 8 46 2017 6 14 29.6 4.18 1.23728 3.31 0.97976 0.163498732282879 20 4.76 1.40896 2 128
9339 2015 3 16 1 2017 2 8 46 2017 7 12 30.5 3.72 1.1346 3.42 1.0431 -0.184424571137427 20 4.81 1.46705 2 156.5
9339 2015 3 16 1 2017 2 8 46 2017 8 12 28.7 3.87 1.11069 3.6 1.0332 -0.321928094887362 21 4.78 1.37186 2 187
9339 2015 3 16 1 2017 2 8 46 2017 9 9 29.5 4.15 1.22425 3.75 1.10625 0.263034405833794 22 4.74 1.3983 2 214.5
9339 2015 3 16 1 2017 2 8 46 2017 10 10 26.7 4.52 1.20684 3.84 1.02528 0.526068811667588 21 4.6 1.2282 2 246
9339 2015 3 16 1 2017 2 8 46 2017 11 7 25.8 4.49 1.15842 3.82 0.98556 1.05658352836637 19 4.62 1.19196 2 273.5
9339 2015 3 16 1 2017 2 8 46 2017 12 12 24.2 4.52 1.09384 3.83 0.92686 0.748461233004035 23 4.62 1.11804 2 309
9339 2015 3 16 1 2017 2 8 46 2018 1 10 22.8 4.71 1.07388 3.84 0.87552 0.604071323668861 24 4.55 1.0374 2 336.5
9339 2015 3 16 1 2017 2 8 46 2018 2 6 16.5 5.48 0.9042 3.97 0.65505 1.74846123300404 24 4.59 0.75735 2 363
9355 2014 3 3 1 2016 1 31 6 2016 2 26 35.9 3.94 1.41446 3.32 1.19188 0.941106310946431 16 4.91 1.76269 2 25.5
9355 2014 3 3 1 2016 1 31 6 2016 4 11 36.3 3.55 1.28865 3.21 1.16523 1.21412480535285 20 4.78 1.73514 2 71.5
9355 2014 3 3 1 2016 1 31 6 2016 5 21 34.5 3.58 1.2351 3.34 1.1523 0.678071905112638 20 4.82 1.6629 2 112
9355 2014 3 3 1 2016 1 31 6 2016 7 4 37.9 2.84 1.07636 3.57 1.35303 1.97085365434048 13 4.92 1.86468 2 156
9355 2014 3 3 1 2016 1 31 6 2016 8 13 32.2 4.25 1.3685 3.66 1.17852 2.64154602908752 20 4.73 1.52306 2 195.5
9355 2014 3 3 1 2016 1 31 6 2016 9 24 34.9 3.13 1.09237 3.78 1.31922 2.33342373372519 25 4.86 1.69614 2 237
9355 2014 3 3 1 2016 1 31 6 2016 11 6 34.3 4.05 1.38915 3.95 1.35485 3.1243281350022 20 4.77 1.63611 2 280
9355 2014 3 3 1 2016 1 31 6 2016 12 16 29.7 5.02 1.49094 3.89 1.15533 3.04264433740849 22 4.64 1.37808 2 320.5
9355 2014 3 3 2 2017 2 12 6 2017 3 13 44.5 4.79 2.13155 3.17 1.41065 -0.184424571137427 20 4.76 2.1182 2 31.5
9355 2014 3 3 2 2017 2 12 6 2017 4 21 40.8 3.39 1.38312 3.14 1.28112 0.604071323668861 19 4.8 1.9584 2 70
9355 2014 3 3 2 2017 2 12 6 2017 6 6 43.3 4.17 1.80561 3.43 1.48519 1.71369581484336 12 4.86 2.10438 2 116
9355 2014 3 3 2 2017 2 12 6 2017 7 11 41.1 4.41 1.81251 3.39 1.39329 2.28688114778816 19 4.79 1.96869 2 151.5
9355 2014 3 3 2 2017 2 12 6 2017 8 18 36.2 5.02 1.81724 3.71 1.34302 2.76553474636298 22 4.66 1.68692 2 189
9355 2014 3 3 2 2017 2 12 6 2017 9 30 32 4.26 1.3632 3.9 1.248 3.87184364850932 17 4.68 1.4976 2 231.5
9355 2014 3 3 2 2017 2 12 6 2017 11 13 28.3 4.57 1.29331 3.99 1.12917 3.70487196445635 20 4.55 1.28765 2 275.5
9355 2014 3 3 2 2017 2 12 6 2017 12 28 24 5.32 1.2768 4.02 0.9648 3.26303440583379 18 4.64 1.1136 2 321
9355 2014 3 3 2 2017 2 12 6 2018 2 3 19.5 5 0.975 3.67 0.71565 2.18903382439002 21 4.73 0.92235 2 356
9379 2014 6 6 1 2016 5 10 10 2016 5 31 36.7 4.25 1.55975 3.35 1.22945 0.815575428862573 19 4.71 1.72857 9 21
9379 2014 6 6 1 2016 5 10 10 2016 6 28 36.3 3.59 1.30317 3.02 1.09626 0.263034405833794 27 4.75 1.72425 9 48.5
9379 2014 6 6 1 2016 5 10 10 2016 7 23 35.8 3.84 1.37472 3.15 1.1277 -1.05889368905357 25 4.81 1.72198 9 74
9379 2014 6 6 1 2016 5 10 10 2016 8 23 31.5 4.37 1.37655 3.23 1.01745 0.163498732282879 33 4.55 1.43325 9 104.5
9379 2014 6 6 1 2016 5 10 10 2016 9 20 32.1 4.5 1.4445 3.43 1.10103 1 26 4.54 1.45734 9 132
9379 2014 6 6 1 2016 5 10 10 2016 10 18 29.4 4.28 1.25832 3.7 1.0878 0.678071905112638 22 4.53 1.33182 9 160.5
9379 2014 6 6 1 2016 5 10 10 2016 11 14 27 4.26 1.1502 3.64 0.9828 0.526068811667588 16 4.44 1.1988 9 187
9379 2014 6 6 1 2016 5 10 10 2016 12 12 25.8 4.97 1.28226 3.88 1.00104 2.7311832415722 22 4.41 1.13778 9 215.5
9379 2014 6 6 1 2016 5 10 10 2017 1 10 25.4 5.08 1.29032 3.97 1.00838 1.31034012061215 16 4.38 1.11252 9 243
9379 2014 6 6 1 2016 5 10 10 2017 2 6 24.2 5.33 1.28986 4.11 0.99462 1.31034012061215 25 4.35 1.0527 9 269.5
9379 2014 6 6 1 2016 5 10 10 2017 3 3 23.2 5.27 1.22264 4.1 0.9512 1.31034012061215 21 4.44 1.03008 9 297
9379 2014 6 6 2 2017 4 21 10 2017 5 3 34.1 5.66 1.93006 4.42 1.50722 2.40053792958373 22 4.53 1.54473 9 12.5
9379 2014 6 6 2 2017 4 21 10 2017 5 31 44 4.1 1.804 3.65 1.606 0.0565835283663674 15 4.66 2.0504 9 40.5
9379 2014 6 6 2 2017 4 21 10 2017 6 28 44.6 4.42 1.97132 3.56 1.58776 0.356143810225275 15 4.62 2.06052 9 68
9379 2014 6 6 2 2017 4 21 10 2017 7 26 40.2 3.96 1.59192 3.61 1.45122 0.941106310946431 25 4.56 1.83312 9 96.5
9379 2014 6 6 2 2017 4 21 10 2017 8 23 37.4 4.57 1.70918 3.74 1.39876 0.941106310946431 15 4.51 1.68674 9 124
9379 2014 6 6 2 2017 4 21 10 2017 9 19 30.7 5.11 1.56877 3.93 1.20651 1.26303440583379 16 4.35 1.33545 9 150.5
9379 2014 6 6 2 2017 4 21 10 2017 10 18 31.1 5.22 1.62342 3.93 1.22223 1.87970576628229 27 4.4 1.3684 9 180
9379 2014 6 6 2 2017 4 21 10 2017 11 14 30.8 5.08 1.56464 3.91 1.20428 1.11103131238874 24 4.29 1.32132 9 206.5
9379 2014 6 6 2 2017 4 21 10 2017 12 15 27.7 5.26 1.45702 4.11 1.13847 1.71369581484336 18 4.25 1.17725 9 238
9379 2014 6 6 2 2017 4 21 10 2018 1 11 27.5 4.96 1.364 3.95 1.08625 1.91073266190291 18 4.52 1.243 9 263.5
9379 2014 6 6 2 2017 4 21 10 2018 2 7 23.7 4.88 1.15656 4.15 0.98355 1.31034012061215 17 4.65 1.10205 9 290
9379 2014 6 6 2 2017 4 21 10 2018 4 10 41.9 5.27 2.20813 4.29 1.79751 0.748461233004035 12 4.51 1.88969 9 354
9470 2015 1 7 1 2017 1 6 39 2017 1 11 17.9 5.88 1.05252 4.15 0.74285 3.74846123300404 7 4.32 0.77328 9 5
9470 2015 1 7 1 2017 1 6 39 2017 2 7 26.6 4.89 1.30074 3.79 1.00814 3.63226821549951 9 4.57 1.21562 9 31.5
9470 2015 1 7 1 2017 1 6 39 2017 3 8 30.9 4.34 1.34106 3.78 1.16802 3.33342373372519 20 4.78 1.47702 9 63
9470 2015 1 7 1 2017 1 6 39 2017 4 5 34.4 4.19 1.44136 3.75 1.29 2.87970576628229 22 4.77 1.64088 9 90.5
9470 2015 1 7 1 2017 1 6 39 2017 5 24 32.9 4.33 1.42457 3.72 1.22388 2.98550043030489 23 4.61 1.51669 9 140
9470 2015 1 7 1 2017 1 6 39 2017 6 25 34.9 4.05 1.41345 3.73 1.30177 2.44360665147561 20 4.74 1.65426 9 171.5
9470 2015 1 7 1 2017 1 6 39 2017 7 23 31.3 4.64 1.45232 3.96 1.23948 2.11103131238874 25 4.71 1.47423 9 200
9470 2015 1 7 1 2017 1 6 39 2017 8 28 29.8 4.52 1.34696 3.86 1.15028 2.08406426478847 22 4.59 1.36782 9 235.5
9470 2015 1 7 1 2017 1 6 39 2017 9 28 29.6 4.33 1.28168 3.89 1.15144 2.02856915219677 25 4.54 1.34384 9 266
9470 2015 1 7 1 2017 1 6 39 2017 10 25 26.7 4.27 1.14009 3.89 1.03863 2.35614381022528 17 4.46 1.19082 9 293.5
9470 2015 1 7 1 2017 1 6 39 2017 11 22 26.3 4.59 1.20717 3.94 1.03622 2.31034012061215 29 4.61 1.21243 9 321
9470 2015 1 7 1 2017 1 6 39 2017 12 20 28.8 4.61 1.32768 3.92 1.12896 2.13750352374994 27 4.47 1.28736 9 349.5
9556 2014 5 15 1 2016 4 14 19 2016 4 23 31.9 3.52 1.12288 3.48 1.11012 1.71369581484336 28 4.61 1.47059 2 9
9556 2014 5 15 1 2016 4 14 19 2016 6 4 43.5 3.66 1.5921 3.44 1.4964 0.604071323668861 18 4.86 2.1141 2 51
9556 2014 5 15 1 2016 4 14 19 2016 7 16 40.9 3.83 1.56647 3.38 1.38242 0.526068811667588 22 4.68 1.91412 2 93.5
9556 2014 5 15 1 2016 4 14 19 2016 8 27 32.3 4.04 1.30492 3.22 1.04006 0.526068811667588 28 4.58 1.47934 2 135
9556 2014 5 15 1 2016 4 14 19 2016 10 15 29.7 4.41 1.30977 3.64 1.08108 0.263034405833794 22 4.55 1.35135 2 184
9556 2014 5 15 1 2016 4 14 19 2016 11 26 29.7 4.38 1.30086 3.76 1.11672 -0.836501267717121 24 4.56 1.35432 2 225.5
9556 2014 5 15 1 2016 4 14 19 2017 1 7 26.1 4.76 1.24236 3.84 1.00224 0.678071905112638 27 4.48 1.16928 2 266.5
9556 2014 5 15 2 2017 4 3 19 2017 5 20 38.5 3.81 1.46685 3.18 1.2243 -0.0588936890535687 24 4.57 1.75945 2 47.5
9556 2014 5 15 2 2017 4 3 19 2017 7 1 41.7 3.78 1.57626 3.2 1.3344 0.443606651475615 24 4.62 1.92654 2 89.5
9556 2014 5 15 2 2017 4 3 19 2017 8 12 34.2 3.67 1.25514 3.32 1.13544 2.16349873228288 23 4.5 1.539 2 131
9556 2014 5 15 2 2017 4 3 19 2017 9 23 34.5 3.67 1.26615 3.64 1.2558 1.26303440583379 23 4.56 1.5732 2 172.5
9556 2014 5 15 2 2017 4 3 19 2017 11 4 31.8 4.28 1.36104 3.71 1.17978 1.81557542886257 21 4.48 1.42464 2 214.5
9556 2014 5 15 2 2017 4 3 19 2017 12 21 29.4 4.37 1.28478 3.96 1.16424 2 30 4.53 1.33182 2 262
9556 2014 5 15 2 2017 4 3 19 2018 2 3 22.5 4.93 1.10925 3.97 0.89325 2.28688114778816 29 4.56 1.026 2 304
9572 2013 10 5 1 2015 10 4 45 2016 1 9 33.3 3.21 1.06893 3.49 1.16217 0.163498732282879 22 4.64 1.54512 9 95.5
9572 2013 10 5 1 2015 10 4 45 2016 3 16 30.6 4.12 1.26072 3.57 1.09242 0.604071323668861 21 4.55 1.3923 9 163.5
9572 2013 10 5 1 2015 10 4 45 2016 4 23 32.1 3.96 1.27116 3.47 1.11387 0.0565835283663674 26 4.62 1.48302 9 201
9572 2013 10 5 1 2015 10 4 45 2016 5 31 29.6 4.09 1.21064 3.58 1.05968 0.0565835283663674 23 4.62 1.36752 9 239.5
9572 2013 10 5 1 2015 10 4 45 2016 7 1 30.4 4.13 1.25552 3.55 1.0792 -0.184424571137427 19 4.62 1.40448 9 270.5
9572 2013 10 5 1 2015 10 4 45 2016 8 9 25.3 4.32 1.09296 3.8 0.9614 0.879705766282288 22 4.51 1.14103 9 309
9572 2013 10 5 1 2015 10 4 45 2016 9 8 21.5 4.04 0.8686 3.8 0.817 -0.184424571137427 17 4.51 0.96965 9 338.5
9572 2013 10 5 2 2017 2 22 45 2017 3 3 39.3 6.3 2.4759 3.86 1.51698 0.941106310946431 24 4.38 1.72134 9 11.5
9572 2013 10 5 2 2017 2 22 45 2017 4 7 45.7 3.69 1.68633 3.03 1.38471 0.678071905112638 18 4.68 2.13876 9 46
9572 2013 10 5 2 2017 2 22 45 2017 5 13 48.2 3.79 1.82678 2.95 1.4219 -0.321928094887362 16 4.5 2.169 9 82.5
9572 2013 10 5 2 2017 2 22 45 2017 6 20 45.9 4.05 1.85895 3.02 1.38618 -0.643856189774725 24 4.61 2.11599 9 120
9572 2013 10 5 2 2017 2 22 45 2017 7 26 38.5 3.12 1.2012 3.28 1.2628 0.526068811667588 27 4.7 1.8095 9 156.5
9572 2013 10 5 2 2017 2 22 45 2017 8 26 42.1 3.66 1.54086 3.5 1.4735 0.163498732282879 21 4.54 1.91134 9 187
9572 2013 10 5 2 2017 2 22 45 2017 9 30 40.7 3.72 1.51404 3.6 1.4652 -0.473931188332412 23 4.66 1.89662 9 221.5
9572 2013 10 5 2 2017 2 22 45 2017 11 4 36.1 4.36 1.57396 3.85 1.38985 0.356143810225275 24 4.56 1.64616 9 256.5
9572 2013 10 5 2 2017 2 22 45 2017 12 7 26.7 4.61 1.23087 4.2 1.1214 1.11103131238874 24 4.48 1.19616 9 290
9572 2013 10 5 2 2017 2 22 45 2018 1 11 10.9 4.52 0.49268 3.82 0.41638 2.97085365434048 19 3.33 0.36297 9 323.5
9628 2013 12 17 1 2016 1 27 27 2016 2 9 28.9 4.08 1.17912 3.34 0.96526 5.13093086982645 24 4.61 1.33229 2 12.5
9628 2013 12 17 1 2016 1 27 27 2016 3 8 31.9 3.92 1.25048 3.21 1.02399 0.678071905112638 19 4.77 1.52163 2 42
9628 2013 12 17 1 2016 1 27 27 2016 4 5 32.4 3.9 1.2636 3.24 1.04976 1.11103131238874 20 4.71 1.52604 2 69.5
9628 2013 12 17 1 2016 1 27 27 2016 5 2 32 4.02 1.2864 3.31 1.0592 1.44360665147561 25 4.71 1.5072 2 97
9628 2013 12 17 1 2016 1 27 27 2016 5 31 29.4 4.24 1.24656 3.34 0.98196 2.02856915219677 25 4.82 1.41708 2 126
9628 2013 12 17 1 2016 1 27 27 2016 6 28 27.5 4.26 1.1715 3.37 0.92675 1.16349873228288 23 4.68 1.287 2 153.5
9628 2013 12 17 1 2016 1 27 27 2016 7 26 19.9 4.82 0.95918 3.37 0.67063 2.46466826700344 28 4.79 0.95321 2 182
9628 2013 12 17 1 2016 1 27 27 2016 8 23 20.8 4.55 0.9464 3.57 0.74256 0.356143810225275 27 4.67 0.97136 2 209.5
9628 2013 12 17 1 2016 1 27 27 2016 9 20 22.6 4.74 1.07124 3.64 0.82264 0.678071905112638 23 4.65 1.0509 2 237
9628 2013 12 17 1 2016 1 27 27 2016 10 18 23.9 4.73 1.13047 3.94 0.94166 1.11103131238874 20 4.7 1.1233 2 265.5
9628 2013 12 17 1 2016 1 27 27 2016 11 15 16.7 5.88 0.98196 4.05 0.67635 1.60407132366886 13 4.61 0.76987 2 293
9628 2013 12 17 1 2016 1 27 27 2016 12 14 24.3 4.95 1.20285 3.99 0.96957 0.748461233004035 21 4.83 1.17369 2 322.5
9628 2013 12 17 1 2016 1 27 27 2017 1 10 20 5.37 1.074 4.22 0.844 1.26303440583379 21 4.84 0.968 2 348
9628 2013 12 17 2 2017 4 16 27 2017 5 2 45 5.11 2.2995 3.18 1.431 0.604071323668861 28 4.62 2.079 2 16.5
9628 2013 12 17 2 2017 4 16 27 2017 5 30 41.3 4.33 1.78829 3.1 1.2803 -0.643856189774725 18 4.72 1.94936 2 44.5
9628 2013 12 17 2 2017 4 16 27 2017 6 28 40.9 3.65 1.49285 3.04 1.24336 -0.836501267717121 18 4.72 1.93048 2 73
9628 2013 12 17 2 2017 4 16 27 2017 7 25 36.1 3.81 1.37541 3.14 1.13354 0.0565835283663674 20 4.54 1.63894 2 100.5
9628 2013 12 17 2 2017 4 16 27 2017 8 22 33.5 3.98 1.3333 3.32 1.1122 0.263034405833794 20 4.67 1.56445 2 128
9628 2013 12 17 2 2017 4 16 27 2017 9 19 32.4 3.92 1.27008 3.42 1.10808 1 16 4.68 1.51632 2 155.5
9628 2013 12 17 2 2017 4 16 27 2017 10 17 32.5 4.43 1.43975 3.67 1.19275 3.51601514700366 25 4.56 1.482 2 184
9628 2013 12 17 2 2017 4 16 27 2017 11 14 32.1 4.53 1.45413 3.73 1.19733 2.31034012061215 19 4.61 1.47981 2 211.5
9628 2013 12 17 2 2017 4 16 27 2017 12 6 25 4.5 1.125 4.05 1.0125 2.16349873228288 26 4.74 1.185 2 234
9628 2013 12 17 2 2017 4 16 27 2018 1 4 22.9 5.09 1.16561 3.91 0.89539 1.48542682717024 25 4.63 1.06027 2 261.5
9628 2013 12 17 2 2017 4 16 27 2018 1 30 18.5 5.25 0.97125 4.08 0.7548 1.97085365434048 23 4.81 0.88985 2 287.5
9661 2014 2 14 1 2016 3 26 37 2016 4 13 30 4.98 1.494 3.33 0.999 2.7311832415722 15 4.52 1.356 2 17.5
9661 2014 2 14 1 2016 3 26 37 2016 5 18 33.2 4.16 1.38112 3.44 1.14208 2.48542682717024 17 4.7 1.5604 2 53
9661 2014 2 14 1 2016 3 26 37 2016 6 15 31 4.2 1.302 3.48 1.0788 2.50589092972996 17 4.64 1.4384 2 80.5
9661 2014 2 14 1 2016 3 26 37 2016 7 13 28.4 4.18 1.18712 3.56 1.01104 1.67807190511264 23 4.46 1.26664 2 109
9661 2014 2 14 1 2016 3 26 37 2016 8 10 27 4.33 1.1691 3.85 1.0395 2.62293035092018 26 4.48 1.2096 2 136.5
9661 2014 2 14 1 2016 3 26 37 2016 9 14 24.6 4.76 1.17096 3.9 0.9594 2.37851162325373 24 4.45 1.0947 2 171
9661 2014 2 14 1 2016 3 26 37 2016 10 12 24 4.67 1.1208 3.96 0.9504 3.1243281350022 23 4.51 1.0824 2 199.5
9661 2014 2 14 1 2016 3 26 37 2016 11 16 22 5.19 1.1418 4.14 0.9108 3.42223300068305 15 4.42 0.9724 2 234
9661 2014 2 14 1 2016 3 26 37 2016 12 14 21.4 5.44 1.16416 4.3 0.9202 2.71369581484336 26 4.5 0.963 2 262.5
9661 2014 2 14 1 2016 3 26 37 2017 1 11 18 6.11 1.0998 4.55 0.819 2.05658352836637 17 4.47 0.8046 2 289
9661 2014 2 14 2 2017 3 18 37 2017 4 6 48.4 4.51 2.18284 3.44 1.66496 2.18903382439002 20 4.68 2.26512 2 18.5
9661 2014 2 14 2 2017 3 18 37 2017 5 3 53.2 3.27 1.73964 3.17 1.68644 0.941106310946431 21 4.51 2.39932 2 46
9661 2014 2 14 2 2017 3 18 37 2017 5 31 51.2 2.97 1.52064 3.13 1.60256 1.91073266190291 25 4.51 2.30912 2 74
9661 2014 2 14 2 2017 3 18 37 2017 7 5 50 3.72 1.86 3.25 1.625 3.21412480535285 15 4.43 2.215 2 109
9661 2014 2 14 2 2017 3 18 37 2017 8 2 44.2 3.38 1.49396 3.33 1.47186 1.81557542886257 28 4.52 1.99784 2 136.5
9661 2014 2 14 2 2017 3 18 37 2017 8 30 36.8 4.2 1.5456 3.73 1.37264 2.11103131238874 27 4.42 1.62656 2 164.5
9661 2014 2 14 2 2017 3 18 37 2017 9 27 33.6 4.95 1.6632 4.12 1.38432 2.62293035092018 25 4.41 1.48176 2 192
9661 2014 2 14 2 2017 3 18 37 2017 10 27 27.4 5.35 1.4659 4.32 1.18368 2.54596836910529 31 4.32 1.18368 2 222.5
9661 2014 2 14 2 2017 3 18 37 2017 11 22 26.4 5.12 1.35168 4.08 1.07712 3.0703893278914 24 4.36 1.15104 2 248
9661 2014 2 14 2 2017 3 18 37 2017 12 20 29 5.29 1.5341 4.1 1.189 2.91073266190291 24 4.29 1.2441 2 276.5
9661 2014 2 14 2 2017 3 18 37 2018 1 17 26 5.53 1.4378 4.31 1.1206 2.58496250072116 22 4.45 1.157 2 303
9702 2014 3 25 1 2016 4 23 29 2016 5 29 34.6 3.71 1.28366 3.19 1.10374 2.16349873228288 14 4.93 1.70578 9 36.5
9702 2014 3 25 1 2016 4 23 29 2016 7 10 35.5 3.49 1.23895 3.23 1.14665 2.62293035092018 20 4.94 1.7537 9 78.5
9702 2014 3 25 1 2016 4 23 29 2016 8 21 34.5 3.6 1.242 3.43 1.18335 3.61353165291793 22 4.86 1.6767 9 120
9702 2014 3 25 1 2016 4 23 29 2016 10 2 29.7 3.92 1.16424 3.48 1.03356 1.64154602908752 19 4.85 1.44045 9 162
9702 2014 3 25 1 2016 4 23 29 2016 11 13 23.9 4.51 1.07789 3.76 0.89864 1.56559717585423 29 4.63 1.10657 9 203.5
9702 2014 3 25 1 2016 4 23 29 2016 12 29 22.2 4.52 1.00344 3.73 0.82806 2.18903382439002 32 4.65 1.0323 9 250
9702 2014 3 25 2 2017 3 28 29 2017 5 7 39.2 4.06 1.59152 3.55 1.3916 2.89530262133331 22 4.81 1.88552 9 40
9702 2014 3 25 2 2017 3 28 29 2017 6 18 36.7 4.17 1.53039 3.25 1.19275 3.22650852980868 26 4.92 1.80564 9 81.5
9702 2014 3 25 2 2017 3 28 29 2017 7 30 35.9 4.15 1.48985 3.72 1.33548 4.7311832415722 29 4.74 1.70166 9 124
9702 2014 3 25 2 2017 3 28 29 2017 9 17 28.2 4.28 1.20696 3.83 1.08006 5.19534759832222 28 4.65 1.3113 9 172
9702 2014 3 25 2 2017 3 28 29 2017 10 29 24.2 4.71 1.13982 3.99 0.96558 4.14404636961671 23 4.66 1.12772 9 214.5
9702 2014 3 25 2 2017 3 28 29 2017 12 10 20.3 4.73 0.96019 4.1 0.8323 1.48542682717024 27 4.74 0.96222 9 256.5
9702 2014 3 25 2 2017 3 28 29 2018 1 21 15.8 5.38 0.85004 4.05 0.6399 2.65992455840238 26 4.72 0.74576 9 297
9729 2014 10 8 1 2016 11 9 17 2016 12 14 33.4 4.73 1.57982 3.27 1.09218 -0.473931188332412 26 4.79 1.59986 2 35.5
9729 2014 10 8 1 2016 11 9 17 2017 1 22 33.1 3.7 1.2247 3.49 1.15519 -0.184424571137427 26 4.86 1.60866 2 73
9729 2014 10 8 1 2016 11 9 17 2017 3 13 34.1 4.35 1.48335 3.67 1.25147 1.16349873228288 28 4.81 1.64021 2 125
9729 2014 10 8 1 2016 11 9 17 2017 4 22 36.1 3.82 1.37902 3.59 1.29599 0.356143810225275 27 4.7 1.6967 2 164.5
9729 2014 10 8 1 2016 11 9 17 2017 6 8 33.6 3.19 1.07184 3.5 1.176 0.941106310946431 23 4.74 1.59264 2 211.5
9729 2014 10 8 1 2016 11 9 17 2017 7 15 31.7 4.01 1.27117 3.55 1.12535 1.94110631094643 39 4.54 1.43918 2 249
9729 2014 10 8 1 2016 11 9 17 2017 9 10 29.7 4 1.188 3.64 1.08108 1.84799690655495 20 4.51 1.33947 2 305
9729 2014 10 8 1 2016 11 9 17 2017 10 30 30.2 3.96 1.19592 3.77 1.13854 1.16349873228288 27 4.43 1.33786 2 355.5
9733 2015 6 17 1 2017 4 17 20 2017 4 25 24 4.9 1.176 3.84 0.9216 3.63226821549951 18 4.62 1.1088 2 8
9733 2015 6 17 1 2017 4 17 20 2017 6 9 21.9 4.39 0.96141 3.56 0.77964 1.44360665147561 12 4.77 1.04463 2 53
9733 2015 6 17 1 2017 4 17 20 2017 7 19 26.4 4.16 1.09824 3.8 1.0032 2.48542682717024 18 4.72 1.24608 2 93.5
9733 2015 6 17 1 2017 4 17 20 2017 9 1 22.2 4.72 1.04784 4.05 0.8991 2 14 4.66 1.03452 2 136.5
9733 2015 6 17 1 2017 4 17 20 2017 10 13 19.9 5.38 1.07062 4.21 0.83779 2.33342373372519 13 4.57 0.90943 2 179
9733 2015 6 17 1 2017 4 17 20 2017 11 25 20.4 5.93 1.20972 4.37 0.89148 2.71369581484336 17 4.47 0.91188 2 221.5
9733 2015 6 17 1 2017 4 17 20 2018 1 9 15.5 6.85 1.06175 4.35 0.67425 2.6959938131099 16 4.36 0.6758 2 265.5
9735 2014 3 7 1 2016 1 31 49 2016 2 17 31 3.77 1.1687 3.49 1.0819 0.604071323668861 18 4.63 1.4353 2 16.5
9735 2014 3 7 1 2016 1 31 49 2016 4 5 36.6 3.46 1.26636 3.27 1.19682 0.163498732282879 21 4.55 1.6653 2 65.5
9735 2014 3 7 1 2016 1 31 49 2016 5 27 36.5 2.9 1.0585 3.39 1.23735 -0.836501267717121 21 4.59 1.67535 2 118
9735 2014 3 7 1 2016 1 31 49 2016 7 5 31.1 3.45 1.07295 3.38 1.05118 -0.321928094887362 24 4.57 1.42127 2 157
9735 2014 3 7 1 2016 1 31 49 2016 8 23 31.6 4.32 1.36512 3.41 1.07756 0.526068811667588 30 4.49 1.41884 2 205.5
9735 2014 3 7 1 2016 1 31 49 2016 10 14 27.9 3.92 1.09368 3.71 1.03509 1.21412480535285 25 4.55 1.26945 2 257.5
9735 2014 3 7 1 2016 1 31 49 2016 11 30 25.6 4.9 1.2544 4.08 1.04448 0.443606651475615 26 4.51 1.15456 2 304
9735 2014 3 7 2 2017 2 16 49 2017 2 23 28.4 5.41 1.53644 3.97 1.12748 1.48542682717024 21 4.43 1.25812 2 7
9735 2014 3 7 2 2017 2 16 49 2017 4 7 47.3 3.88 1.83524 3.4 1.6082 -0.0588936890535687 22 4.57 2.16161 2 52
9735 2014 3 7 2 2017 2 16 49 2017 5 23 41.9 3.48 1.45812 3.36 1.40784 -0.643856189774725 21 4.53 1.89807 2 98.5
9735 2014 3 7 2 2017 2 16 49 2017 7 4 43.6 3.91 1.70476 3.49 1.52164 1.52606881166759 18 4.56 1.98816 2 140.5
9735 2014 3 7 2 2017 2 16 49 2017 8 18 36.6 3.62 1.32492 3.73 1.36518 2.02856915219677 20 4.55 1.6653 2 185
9735 2014 3 7 2 2017 2 16 49 2017 10 10 32.7 4.05 1.32435 4 1.308 0.443606651475615 21 4.42 1.44534 2 238
9735 2014 3 7 2 2017 2 16 49 2017 11 24 31.2 4.55 1.4196 4.11 1.28232 1.21412480535285 26 4.38 1.36656 2 282.5
9735 2014 3 7 2 2017 2 16 49 2017 12 22 26.6 4.39 1.16774 4.43 1.17838 0.879705766282288 20 4.4 1.1704 2 311
9735 2014 3 7 2 2017 2 16 49 2018 1 25 22.3 5.26 1.17298 4.64 1.03472 1.40053792958373 18 4.45 0.99235 2 343.5
9743 2015 3 23 1 2017 3 4 42 2017 3 25 29.1 4.5 1.3095 3.07 0.89337 0.526068811667588 20 4.73 1.37643 9 21
9743 2015 3 23 1 2017 3 4 42 2017 4 23 35.6 3.88 1.38128 3.21 1.14276 0.263034405833794 25 4.82 1.71592 9 49.5
9743 2015 3 23 1 2017 3 4 42 2017 5 20 35.4 4.14 1.46556 3.28 1.16112 0.263034405833794 25 4.76 1.68504 9 77
9743 2015 3 23 1 2017 3 4 42 2017 6 17 34.9 4.05 1.41345 3.36 1.17264 0.163498732282879 23 4.95 1.72755 9 104.5
9743 2015 3 23 1 2017 3 4 42 2017 7 15 30.8 4.36 1.34288 3.34 1.02872 0.443606651475615 27 4.86 1.49688 9 133
9743 2015 3 23 1 2017 3 4 42 2017 8 15 29.4 4.76 1.39944 3.42 1.00548 0.815575428862573 30 4.78 1.40532 9 163.5
9743 2015 3 23 1 2017 3 4 42 2017 9 8 29.7 4.49 1.33353 3.67 1.08999 0.815575428862573 20 4.74 1.40778 9 187
9743 2015 3 23 1 2017 3 4 42 2017 10 9 27.2 4.69 1.27568 3.87 1.05264 0.604071323668861 23 4.71 1.28112 9 218.5
9743 2015 3 23 1 2017 3 4 42 2017 11 4 24.5 5.05 1.23725 4.11 1.00695 1.05658352836637 20 4.73 1.15885 9 244
9743 2015 3 23 1 2017 3 4 42 2017 12 4 19.7 5.97 1.17609 4.6 0.9062 1.67807190511264 21 4.76 0.93772 9 274.5
9743 2015 3 23 1 2017 3 4 42 2018 1 9 13.6 5.64 0.76704 4.8 0.6528 1.78240856492737 12 4.71 0.64056 9 309
9823 2013 3 25 1 2015 6 13 28 2016 1 29 33 4.04 1.3332 3.61 1.1913 2.16349873228288 37 4.43 1.4619 2 228.5
9823 2013 3 25 1 2015 6 13 28 2016 3 1 29.4 4.26 1.25244 3.87 1.13778 1.81557542886257 36 4.47 1.31418 2 261.5
9823 2013 3 25 1 2015 6 13 28 2016 4 5 25.1 4.4 1.1044 3.91 0.98141 2.54596836910529 29 4.32 1.08432 2 296
9823 2013 3 25 1 2015 6 13 28 2016 5 3 25.4 4.46 1.13284 4.04 1.02616 2.6959938131099 31 4.46 1.13284 2 324.5
9823 2013 3 25 1 2015 6 13 28 2016 6 7 25.1 4.49 1.12699 3.81 0.95631 2.08406426478847 31 4.37 1.09687 2 359
9823 2013 3 25 2 2017 3 7 28 2017 4 2 46.9 4.98 2.33562 3.07 1.43983 2.13750352374994 33 4.57 2.14333 2 25.5
9823 2013 3 25 2 2017 3 7 28 2017 4 30 47 4.53 2.1291 3 1.41 2.18903382439002 23 4.3 2.021 2 53.5
9823 2013 3 25 2 2017 3 7 28 2017 5 27 63.5 3.76 2.3876 2.93 1.86055 2.11103131238874 35 4.45 2.82575 2 81
9823 2013 3 25 2 2017 3 7 28 2017 7 3 49.4 3.76 1.85744 3.17 1.56598 3.46466826700344 31 4.37 2.15878 2 118
9823 2013 3 25 2 2017 3 7 28 2017 8 7 40.7 3.9 1.5873 3.35 1.36345 2.76553474636298 46 4.51 1.83557 2 152.5
9823 2013 3 25 2 2017 3 7 28 2017 9 10 38.8 3.95 1.5326 3.6 1.3968 2.799087306074 28 4.26 1.65288 2 186
9823 2013 3 25 2 2017 3 7 28 2017 10 8 37.3 4.57 1.70461 3.92 1.46216 2.46466826700344 34 4.21 1.57033 2 214.5
9823 2013 3 25 2 2017 3 7 28 2017 11 6 30.2 4.75 1.4345 4.1 1.2382 3.47508488294878 36 4 1.208 2 243
9823 2013 3 25 2 2017 3 7 28 2017 12 3 23.6 5.22 1.23192 4.41 1.04076 3.23878685958712 36 3.95 0.9322 2 270.5
9823 2013 3 25 2 2017 3 7 28 2017 12 30 17.7 5.24 0.92748 4.5 0.7965 4.04264433740849 39 3.8 0.6726 2 297.5
9823 2013 3 25 2 2017 3 7 28 2018 1 28 11 5.26 0.5786 4.61 0.5071 4.56071495447448 36 3.71 0.4081 2 325
9827 2014 7 3 1 2016 5 28 14 2016 7 2 27.4 3.87 1.06038 3.13 0.85762 0.879705766282288 20 4.84 1.32616 2 35
9827 2014 7 3 1 2016 5 28 14 2016 8 13 27 3.42 0.9234 3.19 0.8613 0.748461233004035 19 4.69 1.2663 2 76.5
9827 2014 7 3 1 2016 5 28 14 2016 9 26 25.8 4.19 1.08102 3.55 0.9159 1.16349873228288 20 4.6 1.1868 2 120
9827 2014 7 3 1 2016 5 28 14 2016 11 5 23.8 4.87 1.15906 3.76 0.89488 0.815575428862573 18 4.33 1.03054 2 160
9827 2014 7 3 1 2016 5 28 14 2016 12 16 25.6 4.16 1.06496 3.85 0.9856 0.263034405833794 25 4.5 1.152 2 201.5
9827 2014 7 3 1 2016 5 28 14 2017 1 30 29 4.85 1.4065 4.02 1.1658 0.879705766282288 20 4.37 1.2673 2 245
9827 2014 7 3 1 2016 5 28 14 2017 3 13 18.4 6.23 1.14632 4.02 0.73968 2.35614381022528 26 4.54 0.83536 2 289
9827 2014 7 3 2 2017 5 8 14 2017 6 6 44.6 4.41 1.96686 3.12 1.39152 1.05658352836637 18 4.61 2.05606 2 28.5
9827 2014 7 3 2 2017 5 8 14 2017 7 17 39.2 3.6 1.4112 3.21 1.25832 -0.643856189774725 18 4.38 1.71696 2 70
9827 2014 7 3 2 2017 5 8 14 2017 9 1 28.8 3.26 0.93888 3.6 1.0368 0.356143810225275 20 4.51 1.29888 2 115
9827 2014 7 3 2 2017 5 8 14 2017 10 23 33.8 4.55 1.5379 3.71 1.25398 1.05658352836637 21 4.39 1.48382 2 167.5
9827 2014 7 3 2 2017 5 8 14 2017 12 4 28 4.33 1.2124 4.02 1.1256 1.21412480535285 32 4.33 1.2124 2 209.5
9827 2014 7 3 2 2017 5 8 14 2018 1 15 27.4 3.83 1.04942 3.9 1.0686 1.21412480535285 22 4.39 1.20286 2 250
9827 2014 7 3 2 2017 5 8 14 2018 4 9 40.2 5.56 2.23512 3.72 1.49544 -0.0588936890535687 18 4.32 1.73664 2 335.5
9847 2013 10 17 1 2015 10 19 41 2016 1 18 32.2 4.15 1.3363 3.53 1.13666 0.163498732282879 24 4.78 1.53916 2 89.5
9847 2013 10 17 1 2015 10 19 41 2016 2 27 29.4 4.23 1.24362 3.52 1.03488 0.443606651475615 16 4.77 1.40238 2 129
9847 2013 10 17 1 2015 10 19 41 2016 4 7 28.4 4.08 1.15872 3.44 0.97696 1 28 4.71 1.33764 2 170
9847 2013 10 17 1 2015 10 19 41 2016 5 17 27.6 4.33 1.19508 3.36 0.92736 -0.321928094887362 26 4.58 1.26408 2 210.5
9847 2013 10 17 1 2015 10 19 41 2016 6 24 22.6 4.01 0.90626 3.05 0.6893 0.678071905112638 18 4.66 1.05316 2 248
9847 2013 10 17 1 2015 10 19 41 2016 8 2 17.6 3.89 0.68464 3.03 0.53328 0.526068811667588 35 4.56 0.80256 2 287
9847 2013 10 17 2 2016 9 26 41 2016 11 29 30 4.65 1.395 3.7 1.11 -0.184424571137427 28 4.64 1.392 2 64
9847 2013 10 17 2 2016 9 26 41 2017 1 4 23.5 4.57 1.07395 3.34 0.7849 0.748461233004035 15 4.69 1.10215 2 99
9847 2013 10 17 2 2016 9 26 41 2017 2 16 26.1 4.2 1.0962 3.51 0.91611 0.526068811667588 23 4.59 1.19799 2 141.5
9847 2013 10 17 2 2016 9 26 41 2017 3 24 26 4.66 1.2116 3.55 0.923 0.678071905112638 22 4.57 1.1882 2 180
9847 2013 10 17 2 2016 9 26 41 2017 5 3 22.6 4.6 1.0396 3.63 0.82038 1.05658352836637 9 4.7 1.0622 2 220
9847 2013 10 17 2 2016 9 26 41 2017 6 15 24.1 4.17 1.00497 3.52 0.84832 0.163498732282879 25 4.69 1.13029 2 262.5
9847 2013 10 17 2 2016 9 26 41 2017 7 29 15.7 4.24 0.66568 3.28 0.51496 0.748461233004035 31 4.69 0.73633 2 307
9847 2013 10 17 2 2016 9 26 41 2017 9 7 22.4 4.15 0.9296 3.44 0.77056 1.05658352836637 19 4.64 1.03936 2 346
9849 2015 3 16 1 2017 4 13 41 2017 5 3 22.6 3.85 0.8701 3.57 0.80682 1.78240856492737 18 4.61 1.04186 2 20.5
9849 2015 3 16 1 2017 4 13 41 2017 6 15 26.9 4.13 1.11097 3.29 0.88501 0.263034405833794 33 4.62 1.24278 2 63
9849 2015 3 16 1 2017 4 13 41 2017 7 29 20.8 3.82 0.79456 3.18 0.66144 0.0565835283663674 24 4.57 0.95056 2 107.5
9849 2015 3 16 1 2017 4 13 41 2017 9 7 19.4 4.09 0.79346 3.51 0.68094 0.0565835283663674 31 4.45 0.8633 2 146.5
9849 2015 3 16 1 2017 4 13 41 2017 10 18 16.2 4.49 0.72738 3.81 0.61722 0.526068811667588 37 4.38 0.70956 2 188
9849 2015 3 16 1 2017 4 13 41 2017 11 30 10.6 6.22 0.65932 4.09 0.43354 1.44360665147561 26 4.39 0.46534 2 230.5
9849 2015 3 16 1 2017 4 13 41 2018 1 15 11 5.19 0.5709 3.76 0.4136 0.604071323668861 27 4.39 0.4829 2 275.5
9849 2015 3 16 1 2017 4 13 41 2018 4 5 23 5.4 1.242 3.94 0.9062 1.35614381022528 16 4.37 1.0051 2 357
9965 2015 1 30 1 2017 4 15 4 2017 5 10 38.6 4.38 1.69068 3.14 1.21204 1.91073266190291 17 4.78 1.84508 2 25.5
9965 2015 1 30 1 2017 4 15 4 2017 6 21 40.4 3.36 1.35744 2.94 1.18776 0.163498732282879 21 4.65 1.8786 2 67
9965 2015 1 30 1 2017 4 15 4 2017 8 8 32.8 4.63 1.51864 3.39 1.11192 0.604071323668861 33 4.63 1.51864 2 115
9965 2015 1 30 1 2017 4 15 4 2017 9 19 32.1 3.94 1.26474 3.77 1.21017 0.879705766282288 22 4.57 1.46697 2 156.5
9965 2015 1 30 1 2017 4 15 4 2017 11 1 30.6 4.46 1.36476 3.83 1.17198 2.11103131238874 26 4.43 1.35558 2 199.5
9965 2015 1 30 1 2017 4 15 4 2017 12 9 33.4 4.63 1.54642 3.91 1.30594 1 20 4.5 1.503 2 238
9965 2015 1 30 1 2017 4 15 4 2018 1 26 28.5 4.67 1.33095 3.92 1.1172 1.16349873228288 19 4.58 1.3053 2 284.5
10042 2013 9 26 1 2015 8 25 28 2016 1 29 25.3 4.78 1.20934 3.69 0.93357 1.64154602908752 28 4.89 1.23717 2 155.5
10042 2013 9 26 1 2015 8 25 28 2016 3 1 23.3 5.01 1.16733 3.91 0.91103 1.67807190511264 30 4.77 1.11141 2 188.5
10042 2013 9 26 1 2015 8 25 28 2016 4 5 23.3 4.99 1.16267 3.93 0.91569 2.87970576628229 30 4.78 1.11374 2 223
10042 2013 9 26 1 2015 8 25 28 2016 5 3 20.3 5.27 1.06981 4.08 0.82824 2.62293035092018 26 4.75 0.96425 2 251.5
10042 2013 9 26 1 2015 8 25 28 2016 6 7 23.9 4.92 1.17588 3.8 0.9082 2.31034012061215 26 4.7 1.1233 2 286
10042 2013 9 26 1 2015 8 25 28 2016 8 3 19.5 4.99 0.97305 4.11 0.80145 3.04264433740849 48 4.58 0.8931 2 343
10042 2013 9 26 2 2017 2 2 28 2017 2 13 37 5.46 2.0202 3.56 1.3172 0.604071323668861 20 4.63 1.7131 2 11
10042 2013 9 26 2 2017 2 2 28 2017 3 5 35.6 4.6 1.6376 2.99 1.06444 -0.184424571137427 28 4.82 1.71592 2 33.5
10042 2013 9 26 2 2017 2 2 28 2017 4 2 43.7 4.39 1.91843 2.94 1.28478 0.604071323668861 49 4.84 2.11508 2 61
10042 2013 9 26 2 2017 2 2 28 2017 4 30 39.2 4.19 1.64248 3.27 1.28184 0.604071323668861 19 4.79 1.87768 2 89
10042 2013 9 26 2 2017 2 2 28 2017 5 27 34.2 4.41 1.50822 3.26 1.11492 0.356143810225275 21 4.81 1.64502 2 116.5
10042 2013 9 26 2 2017 2 2 28 2017 7 3 33.7 4.33 1.45921 3.37 1.13569 0.941106310946431 24 4.75 1.60075 2 153.5
10042 2013 9 26 2 2017 2 2 28 2017 8 7 31.2 4.51 1.40712 3.7 1.1544 1.60407132366886 33 4.6 1.4352 2 188
10042 2013 9 26 2 2017 2 2 28 2017 9 10 27.6 4.68 1.29168 4.07 1.12332 1.52606881166759 24 4.5 1.242 2 221.5
10042 2013 9 26 2 2017 2 2 28 2017 10 8 27.4 5.01 1.37274 4.33 1.18642 2.08406426478847 32 4.48 1.22752 2 250
10042 2013 9 26 2 2017 2 2 28 2017 11 6 29 5.03 1.4587 4.53 1.3137 1.74846123300404 34 4.69 1.3601 2 278.5
10042 2013 9 26 2 2017 2 2 28 2017 12 3 22.2 6.42 1.42524 4.87 1.08114 2.7311832415722 30 4.62 1.02564 2 306
10042 2013 9 26 2 2017 2 2 28 2017 12 30 17.1 5.67 0.96957 5 0.855 3.26303440583379 37 4.59 0.78489 2 333
10042 2013 9 26 2 2017 2 2 28 2018 1 28 3.4 6.2 0.2108 5.24 0.17816 5.23572705983806 34 4 0.136 2 360.5
10046 2015 5 4 1 2017 5 9 31 2017 5 27 27.2 4.63 1.25936 3.39 0.92208 2.94110631094643 20 4.81 1.30832 9 18
10046 2015 5 4 1 2017 5 9 31 2017 7 11 31.6 4.22 1.33352 3.15 0.9954 2.56559717585422 24 4.78 1.51048 9 63
10046 2015 5 4 1 2017 5 9 31 2017 8 27 32.9 3.92 1.28968 3.37 1.10873 1.91073266190291 25 4.64 1.52656 9 109.5
10046 2015 5 4 1 2017 5 9 31 2017 10 8 24.6 4.7 1.1562 3.39 0.83394 1.11103131238874 35 4.66 1.14636 9 151.5
10046 2015 5 4 1 2017 5 9 31 2017 11 19 30 4.41 1.323 3.77 1.131 1.05658352836637 26 4.66 1.398 9 193
10046 2015 5 4 1 2017 5 9 31 2018 1 1 24.3 4.76 1.15668 3.99 0.96957 1.78240856492737 32 4.7 1.1421 9 235
10051 2013 11 15 1 2015 12 19 33 2016 1 14 39 4.09 1.5951 3.16 1.2324 0.163498732282879 21 4.93 1.9227 9 24.5
10051 2013 11 15 1 2015 12 19 33 2016 2 18 38.4 3.94 1.51296 3.25 1.248 -0.836501267717121 27 4.84 1.85856 9 59
10051 2013 11 15 1 2015 12 19 33 2016 4 1 35.5 3.9 1.3845 3.71 1.31705 -0.184424571137427 22 4.81 1.70755 9 103
10051 2013 11 15 1 2015 12 19 33 2016 5 18 31.2 4.01 1.25112 3.7 1.1544 1.81557542886257 18 4.75 1.482 9 150.5
10051 2013 11 15 1 2015 12 19 33 2016 6 29 31.6 3.81 1.20396 3.78 1.19448 0.163498732282879 27 4.68 1.47888 9 192
10051 2013 11 15 1 2015 12 19 33 2016 8 12 27.4 4.38 1.20012 3.77 1.03298 1.26303440583379 27 4.62 1.26588 9 236
10051 2013 11 15 1 2015 12 19 33 2016 9 23 24.3 4.69 1.13967 3.92 0.95256 0.356143810225275 17 4.56 1.10808 9 277.5
10051 2013 11 15 1 2015 12 19 33 2016 11 4 24.9 5.14 1.27986 4.27 1.06323 -0.321928094887362 22 4.7 1.1703 9 319.5
10051 2013 11 15 1 2015 12 19 33 2016 12 16 21.2 5.9 1.2508 4.93 1.04516 0.678071905112638 20 4.57 0.96884 9 362
10051 2013 11 15 2 2017 3 13 33 2017 4 21 36.3 4.31 1.56453 3.57 1.29591 -0.643856189774725 26 4.7 1.7061 9 38.5
[truncated: 9,587,902 more chars]
